# Supplementary material for: The scramblases VMP1 and TMEM41B are required for primitive endoderm specification by targeting WNT signaling
Source: Cell Death Differ. 2024 Dec 18;32(6):1086–98. doi: 10.1038/s41418-024-01435-x (PMC12162860; doi:10.1038/s41418-024-01435-x)
Supplement: Supplementary file 3 — Table_S2-ESC_DSEq2-analysis [file 41418_2024_1435_MOESM3_ESM.xlsx]

## Sheet: Vmp1KO_vs_WT
gene	baseMean	log2FoldChange	lfcSE	stat	pvalue	padj
Oasl1	114.436	2.09813	0.223443	9.39	6.00005e-21	9.37208e-17
Pdzrn4	67.8355	2.91744	0.329475	8.85482	8.38203e-19	6.54637e-15
Tmem47	988.354	0.966383	0.115969	8.33311	7.87442e-17	4.09995e-13
Pttg1	577.004	-1.29849	0.16176	-8.02725	9.96795e-16	3.89249e-12
Tgfbr3	139.124	-1.75504	0.225245	-7.79168	6.61221e-15	2.06565e-11
Creb5	23.8984	3.79398	0.523886	7.242	4.42108e-13	1.15095e-09
Rcn3	1434.03	1.22886	0.171084	7.18276	6.83157e-13	1.52442e-09
Tbrg1	3584.42	0.508902	0.0721193	7.0564	1.70876e-12	3.33635e-09
Vmp1	500.587	-1.22461	0.177666	-6.89278	5.47131e-12	9.49575e-09
Sh3pxd2b	145.604	-1.59217	0.242063	-6.57753	4.78333e-11	7.47157e-08
Oasl2	30.8375	3.75342	0.577215	6.50263	7.89252e-11	1.12074e-07
Fetub	899.966	1.36298	0.213907	6.37184	1.8678e-10	2.43125e-07
Klk8	40.3598	-1.9071	0.305307	-6.24651	4.19717e-10	5.04306e-07
Gba	482.097	0.795123	0.127577	6.23248	4.59121e-10	5.12248e-07
Atp2b4	556.867	-1.2521	0.203435	-6.15478	7.51826e-10	7.82901e-07
Tesk1	358.529	1.0327	0.169476	6.0935	1.1047e-09	1.07847e-06
Nfkbia	884.437	0.596823	0.0984566	6.06178	1.3462e-09	1.23692e-06
Fhl1	416.355	-0.806825	0.133775	-6.03119	1.62755e-09	1.41235e-06
Pcsk1	99.7418	1.1022	0.183759	5.99809	1.99652e-09	1.64135e-06
Actn3	116.655	-1.19931	0.200575	-5.97935	2.24026e-09	1.74964e-06
Zfyve28	81.7762	-1.16551	0.195655	-5.95695	2.56993e-09	1.907e-06
Serpine1	83.0836	-1.91658	0.322129	-5.94973	2.68591e-09	1.907e-06
Grb10	744.567	-1.24747	0.211584	-5.89587	3.72717e-09	2.53123e-06
Isg15	13.2623	5.17264	0.88124	5.86973	4.36499e-09	2.84088e-06
Pkhd1	31.7384	2.19611	0.379761	5.78287	7.34358e-09	4.58827e-06
Stx5a	819.326	0.699375	0.121708	5.74634	9.1197e-09	5.47884e-06
Gpa33	1918.66	0.639731	0.112075	5.70807	1.14262e-08	6.61026e-06
Bhmt	826.535	-1.24513	0.219769	-5.66566	1.46457e-08	8.17021e-06
Stab2	45.2412	-2.88699	0.515359	-5.60191	2.12006e-08	1.14191e-05
Maml2	81.3439	-2.04786	0.372277	-5.50091	3.77828e-08	1.96722e-05
Slc38a7	1467.1	0.716668	0.130702	5.48324	4.176e-08	2.10416e-05
Creb3	272.848	1.05985	0.193834	5.46781	4.55626e-08	2.22403e-05
Ppp2r2c	830.121	-1.28125	0.235343	-5.44419	5.20424e-08	2.46334e-05
Ifrd1	944.875	0.798931	0.147302	5.42377	5.83542e-08	2.60427e-05
Kdelr1	2088.5	0.426433	0.0786133	5.42443	5.8139e-08	2.60427e-05
Myo5a	285.643	-0.93509	0.172817	-5.41086	6.27221e-08	2.72144e-05
Tarsl2	133.531	-1.06501	0.197673	-5.38773	7.13532e-08	3.01226e-05
Prkcsh	4285.22	0.559799	0.104626	5.35049	8.77175e-08	3.50221e-05
Crhr2	24.4071	-2.24801	0.421047	-5.33908	9.34169e-08	3.50221e-05
Col4a1	260.298	-1.23434	0.231252	-5.33763	9.41695e-08	3.50221e-05
Stt3a	6703.44	0.970763	0.181787	5.34011	9.28888e-08	3.50221e-05
Meg3	7978.21	1.51811	0.285848	5.31088	1.09096e-07	3.96296e-05
Inhbe	38.1362	2.34695	0.445729	5.26543	1.3986e-07	4.96504e-05
Klhl13	2165.63	-1.31068	0.24937	-5.25595	1.47261e-07	5.11159e-05
Rgp1	931.022	0.539064	0.103204	5.2233	1.75759e-07	5.96816e-05
Atf4	6938	0.611076	0.118323	5.16446	2.41131e-07	8.01375e-05
Phlda2	44.9257	-2.08932	0.406625	-5.13819	2.77392e-07	9.02679e-05
Nxf3	47.8765	-1.64728	0.321314	-5.12669	2.94884e-07	9.40019e-05
Arf4	3124.06	0.54971	0.107788	5.0999	3.39831e-07	0.000106163
Wdr64	46.6279	1.34245	0.26352	5.09432	3.50004e-07	0.000107197
Maged2	550.67	0.670752	0.13208	5.07839	3.80653e-07	0.000114342
Rac2	88.2452	-1.57297	0.310139	-5.07182	3.94029e-07	0.000116127
Marcks	543.265	1.24407	0.246798	5.04084	4.63485e-07	0.000134067
Ssh2	200.883	-0.799195	0.158736	-5.03475	4.78478e-07	0.000135888
Gldc	2190.02	-0.916846	0.182356	-5.02777	4.96221e-07	0.00013841
Slc7a5	6600.04	0.45284	0.0902101	5.01984	5.17137e-07	0.000141714
Setbp1	25.4769	1.78112	0.355058	5.01641	5.2645e-07	0.000141778
Krt19	52.821	-2.79187	0.559479	-4.99013	6.03375e-07	0.000156837
Ddx60	26.3629	3.36159	0.674038	4.98724	6.12487e-07	0.000156837
Fbln2	19.8221	-2.31585	0.463788	-4.99334	5.93445e-07	0.000156837
Clstn3	481.194	-0.829451	0.167479	-4.95257	7.32409e-07	0.000179494
Clca3b	193.168	1.7035	0.343977	4.95236	7.33196e-07	0.000179494
Nucb1	2740.76	0.843164	0.170679	4.94007	7.80963e-07	0.000187672
Mirg	724.447	2.00295	0.405949	4.93399	8.0565e-07	0.00019067
Zan	24.977	-1.76812	0.358835	-4.9274	8.33291e-07	0.000194269
Gabrb3	342.326	0.695053	0.141147	4.92432	8.46554e-07	0.000194458
B3gnt3	30.5886	-2.01643	0.411114	-4.90478	9.35303e-07	0.000211731
Rxra	598.655	-0.610882	0.124756	-4.89663	9.74928e-07	0.000217548
Tpp1	1725.75	0.748808	0.153012	4.8938	9.89073e-07	0.000217596
Ostc	1619.98	0.637269	0.130482	4.88395	1.03984e-06	0.000220987
Cryzl1	907.752	0.967119	0.197968	4.88523	1.03309e-06	0.000220987
Zfpl1	496.2	0.585288	0.120664	4.85056	1.23115e-06	0.000256408
Tapbp	865.619	0.802806	0.166694	4.81604	1.46439e-06	0.00030097
Padi3	74.7175	-2.17657	0.45418	-4.79231	1.6487e-06	0.000334451
Steap3	488.617	-0.901421	0.188776	-4.77509	1.7963e-06	0.000359564
Dzip1l	146.438	-0.87718	0.183795	-4.77261	1.81854e-06	0.000359564
Copb2	4950.12	0.63395	0.132904	4.76997	1.8425e-06	0.000359747
Loxl2	42.3065	-3.39102	0.712545	-4.75902	1.94532e-06	0.000375134
Evc2	123.27	-1.11197	0.234132	-4.74931	2.04112e-06	0.000388808
Sept6	167.123	-1.00635	0.212185	-4.74281	2.10773e-06	0.000391937
Acot1	54.5808	-2.13299	0.449604	-4.74415	2.0938e-06	0.000391937
Rab3b	87.5032	-1.6322	0.345545	-4.72356	2.31751e-06	0.000420925
Psph	980.795	0.782714	0.165662	4.72477	2.30379e-06	0.000420925
Myom3	63.4502	-1.35197	0.286781	-4.71429	2.42553e-06	0.00043548
Shroom4	56.0805	-1.15594	0.246759	-4.68448	2.80668e-06	0.000492588
Sars	5949	0.650629	0.138842	4.6861	2.78462e-06	0.000492588
Pdxdc1	2294.87	0.464661	0.0995158	4.66922	3.0235e-06	0.000524746
Peg3	1171.86	1.19634	0.256493	4.66423	3.0977e-06	0.000531715
Syvn1	1009.08	0.628913	0.134981	4.65926	3.17356e-06	0.000538815
Pofut2	1139.24	0.500279	0.107644	4.64754	3.35917e-06	0.000564195
Ppfia4	531.563	-0.901008	0.194151	-4.64077	3.47115e-06	0.000574628
H2-D1	255.625	0.996231	0.214735	4.63936	3.49486e-06	0.000574628
Ly6a	433.494	-1.58233	0.342159	-4.62455	3.75411e-06	0.000610826
Fbxo10	222.926	0.871799	0.188638	4.62154	3.80911e-06	0.000613385
Myl6b	214.624	0.986087	0.214063	4.60652	4.09465e-06	0.000652638
Pramef8	276.811	-1.04788	0.227584	-4.60436	4.13743e-06	0.000652794
Gpt2	2554.07	0.712675	0.155634	4.57917	4.66836e-06	0.000729197
Os9	808.499	0.884179	0.194041	4.55665	5.19752e-06	0.000803814
Cyp51	2037.11	0.654816	0.144102	4.54412	5.51643e-06	0.000820635
Anxa7	2800.07	0.406891	0.0895195	4.54527	5.48643e-06	0.000820635
P4hb	10511.5	0.633599	0.139387	4.5456	5.47778e-06	0.000820635
Cpn1	81.9525	-1.3684	0.30075	-4.54995	5.36593e-06	0.000820635
Copa	6837.86	0.58323	0.128517	4.53814	5.67529e-06	0.000836303
Ascl2	38.8967	-1.4071	0.310401	-4.53316	5.81064e-06	0.000848245
Osgep	734.832	0.545756	0.120596	4.52549	6.02553e-06	0.000863475
Anxa2	108.023	-1.54614	0.341625	-4.52585	6.01536e-06	0.000863475
Ltbp1	108.105	-1.2956	0.28663	-4.52011	6.18063e-06	0.000877649
Ttll6	218.833	-1.31607	0.292105	-4.50546	6.62303e-06	0.000923677
Ccdc64	194.191	0.739784	0.164144	4.50693	6.5772e-06	0.000923677
Rassf4	88.042	-1.38206	0.308243	-4.48367	7.33691e-06	0.00101418
Pla2g2f	12.939	-4.66842	1.04284	-4.47663	7.58292e-06	0.00103178
Spp1	13098.7	0.771676	0.172393	4.47626	7.5963e-06	0.00103178
Crabp1	166.671	-1.01124	0.226378	-4.46703	7.93114e-06	0.00106797
Slit3	86.5873	-1.03491	0.232126	-4.45841	8.25718e-06	0.00110237
Ptpn13	179.703	-1.15215	0.258694	-4.45371	8.4399e-06	0.00111721
Cdkn2a	393.237	0.594481	0.133561	4.45102	8.54638e-06	0.0011218
Wbp5	2306.27	0.867379	0.195207	4.44337	8.85597e-06	0.00115275
Dmrt1	772.885	0.853785	0.19314	4.42055	9.84523e-06	0.00126051
Igfbp4	174.488	-4.14461	0.938733	-4.41511	1.00958e-05	0.00127175
Sec22a	274.246	0.717557	0.162521	4.41517	1.00932e-05	0.00127175
Limch1	137.433	0.933331	0.211627	4.41026	1.03245e-05	0.00129015
Fxyd5	21.5911	-1.8793	0.427173	-4.39938	1.0856e-05	0.00133521
Mn1	24.7818	-1.96528	0.446663	-4.39991	1.08295e-05	0.00133521
Nupr1	1182.97	1.33758	0.304206	4.39697	1.0977e-05	0.00133954
Hpse	19.2092	-2.65854	0.605182	-4.39295	1.11821e-05	0.00135398
Tmem108	63.6916	-1.09294	0.248933	-4.39051	1.13088e-05	0.00135879
Col2a1	67.194	-1.10307	0.251386	-4.38793	1.14433e-05	0.00136039
Crisp1	21.9577	1.77959	0.405658	4.38693	1.14962e-05	0.00136039
Alpl	10386.7	0.428671	0.0980335	4.37269	1.22723e-05	0.0014413
Actn2	32.8949	-1.44919	0.332317	-4.36088	1.29542e-05	0.00151003
Rian	5540.22	0.881811	0.202748	4.3493	1.36575e-05	0.00158023
Erp44	1177.53	0.60236	0.138597	4.34613	1.38563e-05	0.00159144
Crtac1	119.53	-1.6509	0.381278	-4.32991	1.49168e-05	0.00170073
Shisa5	634.481	0.592889	0.137335	4.31709	1.58098e-05	0.00178889
Scn2b	82.2669	-1.30989	0.303527	-4.31557	1.59191e-05	0.00178889
Vimp	666.116	0.860279	0.19955	4.31109	1.62449e-05	0.00181247
Pqlc1	52.0977	-1.29239	0.30088	-4.29536	1.74412e-05	0.00193214
Lonrf1	755.742	-0.691882	0.161645	-4.28026	1.86675e-05	0.00205342
Nabp1	451.314	-0.816036	0.191335	-4.26496	1.99942e-05	0.00215385
Slc7a11	27.4546	1.43583	0.336598	4.26572	1.99261e-05	0.00215385
Gas6	159.815	-1.39045	0.325829	-4.26743	1.97734e-05	0.00215385
Cd63	1851.34	0.660738	0.155319	4.25408	2.09914e-05	0.00224579
Cryl1	43.9189	-1.23541	0.291184	-4.24271	2.20832e-05	0.00234653
Tspan32	40.8776	-1.09283	0.258223	-4.23213	2.31488e-05	0.00244313
Rn7sk	110.462	1.94571	0.460016	4.22965	2.34051e-05	0.00245361
Myo5c	412.811	-0.57465	0.135931	-4.22752	2.36284e-05	0.0024605
Phf10	1388.66	0.594314	0.140947	4.21658	2.48039e-05	0.00256581
Mapk4	71.2368	1.39848	0.33194	4.21305	2.5195e-05	0.00258912
Slc8a3	11.5881	2.20095	0.523113	4.20741	2.58318e-05	0.0026372
March7	1893.65	-0.470139	0.111955	-4.19934	2.67694e-05	0.00271519
Dpp4	421.116	0.679989	0.162056	4.19601	2.71661e-05	0.00273764
Cnpy2	1155.78	0.752677	0.179608	4.19067	2.78134e-05	0.00278491
Prpf40b	1113.84	0.511868	0.122554	4.17666	2.95822e-05	0.00293232
Ptpn14	547.197	-1.08059	0.258865	-4.17434	2.98851e-05	0.00293588
Snrpn	677.301	0.719694	0.173024	4.15951	3.18931e-05	0.00311356
Ptpn7	27.8091	-1.24441	0.299542	-4.15439	3.26158e-05	0.00316434
Ppt1	770.31	0.379423	0.0914122	4.15068	3.31494e-05	0.00319626
Cd59a	135.636	0.894645	0.215722	4.14722	3.36534e-05	0.00322495
Renbp	1842.27	0.746771	0.180316	4.14146	3.45097e-05	0.00326692
Tmco1	766.287	0.461174	0.111495	4.13626	3.5301e-05	0.0033217
Irgm1	27.0712	2.25145	0.545319	4.12868	3.6485e-05	0.00341255
Snx20	49.8033	-1.50904	0.365841	-4.12485	3.70976e-05	0.0034492
Erlec1	434.979	0.709638	0.173038	4.10104	4.11294e-05	0.00380143
Rnf5	948.211	0.470483	0.114848	4.09657	4.19319e-05	0.00385281
Gnal	204.924	-0.860532	0.210257	-4.09276	4.26276e-05	0.00389382
Kcnj10	22.5502	-1.5029	0.36755	-4.08896	4.3331e-05	0.00393506
Gfra1	12.1628	-1.92422	0.47105	-4.08497	4.40829e-05	0.0039802
Csf2ra	348.861	1.20993	0.296675	4.0783	4.53654e-05	0.00407246
Klk10	31.6196	-1.43864	0.353422	-4.0706	4.68913e-05	0.00418539
Hydin	154.644	-1.16961	0.28801	-4.06101	4.88609e-05	0.0043364
Kcp	104.993	-1.40154	0.346092	-4.04962	5.13009e-05	0.0045018
Itga3	899.874	-0.57739	0.142652	-4.04754	5.17594e-05	0.00451458
Fat2	41.8939	-2.37933	0.588019	-4.04634	5.20246e-05	0.00451458
Mical3	477.328	-0.706976	0.174992	-4.04006	5.34384e-05	0.00458877
Rragd	890.331	0.808659	0.200167	4.03993	5.34671e-05	0.00458877
Tmem56	42.6006	1.41652	0.350996	4.03572	5.44353e-05	0.00464633
Fabp5	315.6	-0.707229	0.175631	-4.02679	5.65429e-05	0.0048
Mthfd1	4367.13	-0.455419	0.113322	-4.01879	5.84986e-05	0.00493918
Aox3	184.131	1.24524	0.311285	4.00033	6.32555e-05	0.0053121
Smc1b	137.954	-1.18025	0.296038	-3.98682	6.69643e-05	0.00552214
Stard8	384.593	-1.08156	0.271382	-3.98537	6.7376e-05	0.00552214
Camk2n2	61.7256	0.910104	0.228391	3.98484	6.75242e-05	0.00552214
Slc47a2	22.6051	-1.74808	0.439172	-3.98039	6.88018e-05	0.00559732
Mdk	2523.77	0.575501	0.144654	3.97846	6.93643e-05	0.00561383
Aire	150.477	-1.85568	0.467157	-3.97228	7.11883e-05	0.00573176
Camkv	198.764	-0.939026	0.236525	-3.9701	7.18433e-05	0.00575484
Gcm2	28.3098	-1.78503	0.449899	-3.96763	7.25913e-05	0.00578508
Gtf3c1	2960.24	-0.496051	0.125399	-3.95579	7.62816e-05	0.00604832
Htra1	471.845	-0.969984	0.245332	-3.95376	7.69336e-05	0.00606921
Cgn	168.91	-0.990157	0.25077	-3.94847	7.86537e-05	0.00617372
Optn	286.343	0.987329	0.250431	3.94252	8.06299e-05	0.00629719
Ctsl	3634.97	0.525288	0.133623	3.93112	8.45513e-05	0.00657061
Ankmy1	12.321	-1.95278	0.49798	-3.9214	8.80365e-05	0.00680758
Ncstn	1581.08	0.384147	0.0981344	3.9145	9.05934e-05	0.00687362
Ctsa	2528.45	0.607289	0.155141	3.91443	9.06196e-05	0.00687362
Kcnj12	194.761	-0.756332	0.193104	-3.9167	8.97676e-05	0.00687362
Mageh1	150.319	0.685168	0.17504	3.91434	9.06508e-05	0.00687362
Smyd1	127.007	-1.22659	0.313577	-3.91161	9.16815e-05	0.00691819
Pkd2l1	155.799	-1.43805	0.367965	-3.90812	9.30172e-05	0.00698523
Hist1h4d	17.2003	1.652	0.423856	3.89755	9.71695e-05	0.00726214
Dysf	75.2794	-1.54076	0.395547	-3.89526	9.80954e-05	0.00729643
Plcd1	215.118	-0.975469	0.250734	-3.89045	0.000100059	0.00740723
Abcc2	15.6244	-2.0031	0.515948	-3.88238	0.000103441	0.00760365
Bhlhe22	20.8778	1.62393	0.418878	3.87686	0.000105814	0.0077234
Itm2b	1347.57	0.670135	0.173255	3.86791	0.000109772	0.00797509
Arrb1	230.072	-1.33581	0.345682	-3.86428	0.000111416	0.00805705
Emp1	285.678	-0.673457	0.174367	-3.8623	0.000112324	0.00808524
Actr3b	133.72	-0.704964	0.182587	-3.86099	0.00011293	0.0080916
Pou3f1	20.6195	-1.81928	0.471781	-3.85621	0.00011516	0.00821368
Cd80	95.7201	-1.13319	0.295187	-3.83889	0.000123592	0.00877503
Arl14ep	1054.39	0.40498	0.105713	3.83094	0.000127657	0.00902264
Abhd16a	345.319	0.478683	0.125201	3.82332	0.000131669	0.00923162
Bst2	200.642	-1.64773	0.431001	-3.82304	0.000131815	0.00923162
Mia3	1099.86	0.515693	0.134928	3.82198	0.000132387	0.00923162
Rbm44	39.3813	-1.66325	0.435486	-3.8193	0.00013383	0.00929081
Col5a1	420.454	-0.673361	0.176694	-3.8109	0.000138464	0.00953279
Birc3	152.976	0.804671	0.211157	3.81077	0.000138537	0.00953279
Suclg2	1541.42	-0.574015	0.150803	-3.8064	0.000141006	0.00966013
Adgrg6	505.169	0.998301	0.262408	3.80439	0.000142157	0.00969644
Ubap1l	283.628	1.62654	0.427996	3.80037	0.000144481	0.00981213
Sycp2l	62.184	-0.961702	0.25332	-3.7964	0.000146815	0.00992749
Hck	502.28	-1.04594	0.27585	-3.79171	0.000149614	0.0100732
Gstm1	1316.33	0.475881	0.125598	3.78892	0.000151302	0.0101431
Ube2l6	128.584	0.908446	0.239948	3.78601	0.000153083	0.0102187
Slc22a18	28.6455	-2.29099	0.605782	-3.78188	0.000155647	0.0103456
Ankrd36	10.9066	-2.10452	0.556998	-3.77833	0.000157886	0.0104499
Ccdc141	306.98	0.999639	0.265376	3.76688	0.000165303	0.0108947
Inpp5d	3941.6	-0.670322	0.178158	-3.76251	0.000168218	0.0109746
Bgn	15.8147	-2.83362	0.75324	-3.76191	0.000168623	0.0109746
H2-K1	428.319	0.988079	0.262788	3.75998	0.000169929	0.0110136
Cldn12	694.639	0.422216	0.112366	3.75752	0.000171608	0.0110765
Heg1	207.029	-1.158	0.308348	-3.7555	0.000172995	0.0111201
Acbd3	1149.48	0.682997	0.182197	3.74867	0.000177771	0.0113338
Zfp358	186.197	0.787344	0.210133	3.74689	0.000179041	0.0113684
Stc2	449.141	1.06993	0.285893	3.7424	0.000182268	0.0114799
Platr11	59.047	-1.33997	0.357998	-3.74295	0.000181874	0.0114799
Ptprk	1254.98	0.660874	0.176788	3.73822	0.000185326	0.0116257
Fibp	470.141	0.66091	0.176902	3.73601	0.000186961	0.0116813
Slc29a3	493.48	-0.50927	0.136567	-3.72909	0.000192174	0.0118647
Gnas	2994.21	0.414466	0.111107	3.73033	0.000191229	0.0118647
Foxh1	687.892	0.544063	0.14586	3.73005	0.000191446	0.0118647
Arl3	863.513	0.814101	0.218457	3.7266	0.00019408	0.0119351
Idh2	6120.09	0.454839	0.122208	3.72185	0.00019777	0.0121144
Alox12e	28.7048	1.33103	0.357897	3.71905	0.000199976	0.0122017
Pde1b	211.838	-0.874858	0.235326	-3.71764	0.000201091	0.012222
Plxnd1	94.0607	-1.72949	0.466341	-3.70864	0.000208372	0.0125667
Srpr	2985.33	0.491822	0.1326	3.70907	0.00020802	0.0125667
Cd151	1048.95	0.47245	0.127526	3.70473	0.000211613	0.0127131
Gal3st1	10.3143	-1.88259	0.508477	-3.7024	0.000213566	0.0127545
Gpnmb	51.5621	1.73544	0.470009	3.69235	0.00022219	0.0131462
Ube2o	1674.84	-0.451968	0.122641	-3.68531	0.000228423	0.0132832
Pdgfrb	220.482	-0.874319	0.237262	-3.68503	0.000228675	0.0132832
Smpdl3b	84.4408	-1.00271	0.271992	-3.68654	0.000227322	0.0132832
Padi2	438.701	-1.19561	0.324196	-3.68791	0.0002261	0.0132832
Atg14	908.003	-0.67473	0.18358	-3.67541	0.000237472	0.0137382
Ank	224.624	-0.733176	0.199862	-3.66841	0.000244063	0.0140674
Ostf1	1466.94	0.49779	0.135824	3.66497	0.000247366	0.0142053
Ccdc172	14.2699	-1.49589	0.409381	-3.65402	0.000258163	0.0147531
Egln1	481.334	-0.934972	0.255919	-3.6534	0.000258794	0.0147531
Arhgap28	159.942	-0.80808	0.221537	-3.64761	0.000264691	0.0149603
Evc	67.0583	-1.1904	0.326404	-3.64702	0.000265301	0.0149603
Ppp1r3c	22.4381	-2.45314	0.672373	-3.64848	0.0002638	0.0149603
Spata6	438.419	0.503623	0.138351	3.64018	0.000272447	0.015308
Dazl	454.096	-1.0442	0.286991	-3.63844	0.000274298	0.015337
Fam168a	655.258	-0.447306	0.123137	-3.63258	0.000280596	0.0155917
Ginm1	355.097	0.628186	0.173448	3.62176	0.000292602	0.01615
Txndc12	1101.53	0.434344	0.12019	3.61382	0.000301719	0.0165946
Ak3	178.73	-0.723481	0.2004	-3.61018	0.000305989	0.0167704
Hmmr	2659.8	-0.429053	0.119116	-3.60198	0.000315808	0.0171074
Tmem248	2319.94	0.308394	0.0857226	3.59758	0.000321187	0.0172998
Ergic3	1505.56	0.409469	0.113851	3.59653	0.000322486	0.0173101
Timp1	773.592	0.720068	0.200434	3.59255	0.000327458	0.0175167
Reep1	654.175	-0.791441	0.220442	-3.59025	0.000330363	0.0175519
Scpep1os	16.9195	2.41793	0.673442	3.5904	0.000330166	0.0175519
Ptges	542.767	-0.635716	0.177352	-3.58449	0.000337736	0.0178828
Atxn1	59.6763	-1.48212	0.413897	-3.58088	0.000342435	0.0180704
Yipf5	1054.23	0.602696	0.168499	3.57686	0.000347748	0.018289
Hyou1	5605.58	0.427701	0.1197	3.5731	0.000352774	0.0184124
Txndc5	2673.67	0.464038	0.129832	3.57415	0.000351368	0.0184124
Rmrp	32.0696	1.97415	0.552601	3.57247	0.00035363	0.0184124
Cnga3	137.028	-0.994533	0.278538	-3.57054	0.00035624	0.0184254
Tunar	73.032	-0.86066	0.241033	-3.57071	0.000356011	0.0184254
Prss41	118.316	1.18198	0.33126	3.56814	0.000359519	0.0185336
Gpx2	243.377	0.995344	0.279181	3.56523	0.000363534	0.018679
mt-Rnr1	5241.91	1.00554	0.282139	3.564	0.000365253	0.0187057
Tia1	520.941	0.670732	0.188438	3.55942	0.000371668	0.0189349
Camkk1	77.9686	-1.28511	0.361206	-3.55782	0.000373946	0.0189644
Kifc2	256.099	0.809856	0.227697	3.55673	0.000375506	0.0189819
Atp1a2	22.5556	-2.44493	0.688635	-3.5504	0.000384648	0.019319
Ccdc107	471.332	0.849578	0.239374	3.54917	0.000386449	0.0193408
Egln3	267.169	-1.34647	0.379457	-3.54841	0.000387559	0.0193408
Lrrc8d	1331.55	0.407469	0.114923	3.5456	0.000391725	0.0193631
Bnip3	545.062	-1.5659	0.441475	-3.54697	0.000389687	0.0193631
Aldh1l2	272.16	1.1672	0.329489	3.54245	0.000396422	0.019411
Catsperg1	48.7438	-1.65908	0.468317	-3.54265	0.000396131	0.019411
Spn	14.2603	-1.72793	0.487732	-3.54279	0.000395925	0.019411
Chst8	83.3251	0.949568	0.268265	3.53966	0.000400646	0.0195565
Cacna1h	26.3486	-2.31319	0.654142	-3.53622	0.000405889	0.0197507
Ece1	506.353	-0.930836	0.263521	-3.53231	0.000411949	0.0199833
Sptlc1	658.135	0.348352	0.0986595	3.53085	0.000414223	0.0200314
Fam78a	227.856	-0.826179	0.234226	-3.52727	0.000419864	0.0202416
Cabp1	819.48	0.567677	0.161067	3.52448	0.000424322	0.020331
Mir6236	291.327	1.09842	0.311583	3.52528	0.000423036	0.020331
Gpat2	346.102	-1.38701	0.393866	-3.52152	0.000429082	0.0204962
Car2	364.737	-0.712696	0.202553	-3.51857	0.000433876	0.020662
Snap23	1183.14	0.503062	0.143202	3.51296	0.000443144	0.0210392
Aldh18a1	2662.11	0.514967	0.146631	3.51199	0.000444757	0.0210518
Msmo1	2395.12	0.577497	0.164589	3.50873	0.000450248	0.0212474
Ndufa4l2	98.6749	-2.79554	0.797071	-3.50727	0.000452723	0.0212998
Brsk2	50.551	-1.27991	0.365293	-3.5038	0.000458672	0.0215149
Igsf9b	218.642	-1.66806	0.476483	-3.50077	0.000463919	0.0216311
Sntb2	784.165	-0.72006	0.205662	-3.50118	0.000463211	0.0216311
Aspg	87.6242	-1.49886	0.428509	-3.49784	0.000469045	0.021805
Chchd10	7112.98	0.662627	0.18949	3.49689	0.000470711	0.0218175
Vti1a	231.597	0.622195	0.178025	3.49498	0.000474101	0.0219096
Wnt7b	24.8384	-2.45049	0.701843	-3.49151	0.000480303	0.0220758
Arfip2	749.805	0.530216	0.151864	3.49139	0.000480523	0.0220758
Atmin	1895.32	-0.449837	0.128891	-3.49005	0.000482922	0.0221209
Pif1	779.12	-0.443163	0.127036	-3.48849	0.000485756	0.0221857
Calb2	183.837	-1.15973	0.332928	-3.48342	0.000495048	0.0224974
Vstm5	21.563	-1.30699	0.375227	-3.4832	0.000495462	0.0224974
Pdia3	9080.97	0.467385	0.134225	3.48211	0.000497482	0.0225056
Hacd2	1107.81	0.640806	0.184095	3.48084	0.000499836	0.0225056
Atf5	1084.71	0.863989	0.248217	3.48078	0.000499964	0.0225056
Neurl1b	13.4311	-2.60156	0.748215	-3.47703	0.000507008	0.0226587
Osbpl5	14.2464	-2.35303	0.676808	-3.47665	0.000507717	0.0226587
Plekha6	84.5674	-1.2552	0.361029	-3.47673	0.000507574	0.0226587
Tm9sf2	2198.2	0.301888	0.0869209	3.47313	0.000514422	0.0228925
Mcm3ap	2788.07	-0.517138	0.148939	-3.47215	0.00051631	0.0229112
Hspa5	9486.9	0.659659	0.190307	3.4663	0.000527684	0.0232837
Rps12	28276	0.569458	0.164557	3.46055	0.000539072	0.0237192
Chac1	497.072	1.07927	0.311952	3.45972	0.000540738	0.0237214
Usp22	2152.36	-0.424912	0.122842	-3.45901	0.000542161	0.0237214
Slc47a1	36.6393	-1.24404	0.360264	-3.45314	0.0005541	0.023909
Atp6ap1	1566.88	0.507729	0.146939	3.45538	0.000549526	0.023909
Tpm2	335.598	1.18217	0.342303	3.45358	0.000553204	0.023909
Coro2b	219.975	-0.987084	0.28566	-3.45545	0.00054938	0.023909
Ism2	279.025	-0.445659	0.129005	-3.45457	0.000551167	0.023909
Baz1a	409.186	-0.803877	0.233092	-3.44875	0.00056319	0.0242343
Rpn1	5656.86	0.434882	0.126135	3.44775	0.000565279	0.0242573
Tacc1	1207.6	-0.558027	0.161988	-3.44487	0.000571337	0.0244501
Klc2	636.846	0.599752	0.174207	3.44275	0.00057584	0.0245755
Gstt1	14.2803	-2.18924	0.637475	-3.43423	0.000594236	0.0249686
Klhl3	21.1838	-1.31988	0.384098	-3.4363	0.000589723	0.0249686
Ccl25	60.832	-0.940296	0.273793	-3.43434	0.000594008	0.0249686
Foxn4	14.8948	-1.47896	0.430423	-3.43606	0.000590242	0.0249686
Rps10-ps1	118.684	0.941975	0.274012	3.43771	0.000586655	0.0249686
Spsb2	81.7161	0.668837	0.194852	3.43255	0.000597939	0.0250354
Ebf1	137.835	1.31007	0.381899	3.43042	0.000602646	0.0250354
Zscan5b	98.2241	-1.11567	0.325184	-3.43088	0.000601635	0.0250354
Adamts14	166.11	-1.294	0.377194	-3.43059	0.000602266	0.0250354
Kank4	363.419	-0.701724	0.204683	-3.42834	0.000607275	0.0251608
Fuz	307.001	0.674323	0.197027	3.4225	0.000620484	0.0256401
Myom2	119.35	-1.77957	0.520252	-3.4206	0.000624824	0.0257513
Zfp9	45.2167	1.8889	0.552928	3.41617	0.000635081	0.0261052
Mios	374.034	0.493291	0.14444	3.41519	0.000637382	0.026131
Espl1	2745.75	-0.49285	0.144441	-3.41212	0.000644605	0.0263579
Arl14epl	1463.81	-0.393854	0.115623	-3.40635	0.000658372	0.0268506
Yeats2	1074.6	-0.521105	0.15314	-3.4028	0.000666999	0.02707
Hist1h1a	17.0334	1.45104	0.426438	3.40271	0.000667219	0.02707
Fkbp2	530.579	1.08714	0.319641	3.40114	0.000671066	0.0271556
Nagk	226.451	0.642944	0.189177	3.39863	0.00067724	0.0273346
Ak4	6269.12	-0.777431	0.229321	-3.39014	0.000698573	0.0280507
Rpn2	5580.95	0.294063	0.0868474	3.38597	0.000709271	0.0284072
Dnajb11	1605.51	0.507996	0.150202	3.38209	0.000719362	0.0286486
Acd	578.205	0.501955	0.14844	3.38154	0.000720799	0.0286486
Helz2	30.3338	-1.17913	0.348849	-3.38006	0.000724688	0.02873
Cpne8	11.6742	-1.6488	0.488742	-3.37356	0.000742017	0.0293425
Btbd11	353.537	-0.476575	0.141421	-3.36989	0.00075197	0.0295863
Sh3bp4	847.943	-0.506095	0.150153	-3.37052	0.000750268	0.0295863
Pfkfb3	285.296	-1.42704	0.423883	-3.3666	0.000761009	0.0297646
Wnt6	20.2163	-1.57543	0.467945	-3.36669	0.000760753	0.0297646
Atp10d	357.508	-0.678711	0.201628	-3.36616	0.000762218	0.0297646
Tmem39a	2392.54	0.458974	0.136431	3.36414	0.000767815	0.0298863
Prpf8	10875.4	-0.52729	0.156825	-3.36228	0.000773014	0.0298863
Tagln3	121.533	-0.981328	0.291887	-3.36202	0.000773749	0.0298863
Sh3gl3	414.55	0.650586	0.193534	3.36161	0.000774901	0.0298863
Cotl1	487.849	-0.885334	0.263244	-3.36316	0.000770544	0.0298863
Rdh11	795.042	0.550713	0.163995	3.35812	0.000784751	0.0301916
Car12	21.4031	-2.08594	0.621657	-3.35546	0.000792343	0.0302196
Neu3	109.886	-0.967423	0.288339	-3.35515	0.000793216	0.0302196
Cldn3	179.605	0.54742	0.163124	3.35586	0.000791193	0.0302196
Elmo3	122.049	0.687677	0.205127	3.35245	0.000800984	0.0302207
Tll1	15.5432	1.48544	0.442947	3.35355	0.000797824	0.0302207
Duox1	31.7431	-1.07878	0.321879	-3.35152	0.000803679	0.0302493
Nuak2	160.142	-0.923445	0.275895	-3.34709	0.000816661	0.0305251
Fgf15	13.1158	-1.91846	0.573075	-3.34767	0.00081495	0.0305251
Kcng1	20.081	-1.27553	0.381094	-3.34701	0.000816869	0.0305251
Ccdc117	1226.98	-0.603004	0.18034	-3.3437	0.000826698	0.0307705
Sparcl1	29.0804	0.94346	0.28218	3.34347	0.000827375	0.0307705
Gyg	134.42	-0.892942	0.26741	-3.33922	0.000840138	0.0311709
Scfd1	769.926	0.3893	0.116852	3.33158	0.000863549	0.0319636
Morf4l2	7154.06	0.729864	0.219264	3.3287	0.000872511	0.032219
Madcam1	66.1922	1.03341	0.310681	3.32628	0.00088014	0.0323477
Rps12-ps9	20.1924	1.41596	0.425627	3.32676	0.000878634	0.0323477
Rgs16	15.4488	-1.84655	0.555954	-3.32141	0.000895647	0.0328404
Arap1	665.072	-0.615848	0.185469	-3.32048	0.000898623	0.0328723
Mslnl	18.7236	-1.55051	0.468076	-3.31251	0.000924634	0.0337448
Mea1	700.561	0.592503	0.179121	3.30784	0.000940184	0.0341509
Zbtb5	285.862	0.563707	0.170447	3.30722	0.000942275	0.0341509
Ccl27a	63.7829	0.928217	0.280665	3.3072	0.00094232	0.0341509
Slc1a1	256.736	-1.43717	0.434731	-3.30588	0.00094678	0.0342331
Pear1	14.7774	-1.54511	0.467802	-3.30292	0.00095683	0.0344371
En2	133.388	-0.726188	0.219832	-3.30337	0.000955286	0.0344371
Pls1	63.7442	-1.0012	0.303197	-3.30215	0.000959463	0.0344524
Ap3m1	1271.04	0.531034	0.161075	3.2968	0.000977914	0.0345678
Creld1	742.908	0.418922	0.127079	3.29654	0.000978832	0.0345678
Smad3	627.79	-0.575216	0.174412	-3.29803	0.000973654	0.0345678
Phldb1	125.693	-0.695246	0.210789	-3.2983	0.000972725	0.0345678
Mapk11	64.7943	0.704105	0.213469	3.29839	0.000972422	0.0345678
B3gat3	669.384	0.493881	0.149761	3.29779	0.000974499	0.0345678
Cdh4	104.782	0.93183	0.283286	3.28936	0.00100417	0.0348285
Sec23a	3296.66	0.551505	0.167503	3.2925	0.000993007	0.0348285
Slc30a6	364.398	0.467585	0.142264	3.28674	0.00101355	0.0348285
Slc43a3	109.325	-0.925018	0.28124	-3.28907	0.00100519	0.0348285
Lmo4	78.4633	1.10127	0.335093	3.28647	0.00101453	0.0348285
Asns	17346.8	0.320571	0.0973414	3.29326	0.000990331	0.0348285
Cpne9	46.393	-0.892762	0.271575	-3.28735	0.00101134	0.0348285
Plet1	70.094	0.73078	0.222057	3.29095	0.000998489	0.0348285
Yipf2	281.427	0.586276	0.178323	3.28773	0.00100999	0.0348285
Mab21l3	80.2596	-1.06994	0.325559	-3.28649	0.00101446	0.0348285
Rtkn	667.849	-0.857842	0.261124	-3.28519	0.00101912	0.0349094
Sept8	920.737	-0.345925	0.105443	-3.2807	0.00103551	0.035316
Cyp39a1	160.895	0.800953	0.244225	3.27957	0.00103964	0.0353794
Cachd1	493.775	0.712595	0.21734	3.27871	0.00104284	0.0354111
Cflar	122.655	0.894624	0.272997	3.27704	0.00104901	0.0355435
Iqgap3	1294.78	-0.415594	0.12686	-3.276	0.00105288	0.0355974
Rras	607.096	0.62389	0.19062	3.27295	0.00106431	0.035906
Tmcc3	43.7356	-1.07156	0.327574	-3.27119	0.00107095	0.0359748
Utp20	2619.14	-0.437406	0.133833	-3.2683	0.00108194	0.0360339
Pitpnm2	227.659	-0.951788	0.291173	-3.26881	0.00108003	0.0360339
Alg2	667.676	0.547163	0.167383	3.26893	0.00107955	0.0360339
Shmt2	4545.12	0.418651	0.128137	3.2672	0.00108615	0.0360973
Zfp423	37.3707	-1.52175	0.46603	-3.26534	0.00109333	0.0362585
Reep6	1074.95	1.2023	0.368361	3.26392	0.00109881	0.0362861
Gulp1	72.5936	0.653258	0.200119	3.26435	0.00109714	0.0362861
Wnk3	380.277	-0.826447	0.253365	-3.26188	0.00110676	0.0364718
Rab2a	1422.42	0.789403	0.242116	3.26043	0.00111243	0.0365815
Celf4	81.546	0.980206	0.300759	3.25911	0.00111761	0.0365976
Yam1	110869	1.04601	0.320929	3.25931	0.00111683	0.0365976
Hif1an	901.136	-0.339275	0.104154	-3.25745	0.00112418	0.0366881
Mgarp	192.892	-0.722793	0.221904	-3.25723	0.00112507	0.0366881
Nrbp2	69.2493	0.995266	0.305719	3.2555	0.00113194	0.0368353
Cln5	520.123	0.496635	0.152593	3.25464	0.00113537	0.0368702
Paqr5	10.0253	-2.3608	0.726273	-3.25057	0.00115175	0.0373243
Nucb2	173.978	0.964337	0.296864	3.24842	0.0011605	0.0374524
Vash1	45.9847	-0.987073	0.304171	-3.24512	0.001174	0.0378101
Tek	94.9251	-0.941094	0.290208	-3.24283	0.0011835	0.0379595
Sh3bgrl2	669.297	-0.456067	0.14063	-3.24302	0.00118268	0.0379595
Gtpbp8	100.656	0.654745	0.202048	3.24054	0.00119303	0.0381086
Csf3r	37.1037	-1.20504	0.371844	-3.2407	0.00119236	0.0381086
Clu	104.415	-1.01401	0.313207	-3.2375	0.00120584	0.0383609
Casp6	112.65	-0.840693	0.259648	-3.23782	0.00120446	0.0383609
Gprc5c	187.718	-1.0143	0.313533	-3.23507	0.00121614	0.0385317
Plekha2	1095.13	-0.652355	0.20176	-3.23333	0.00122357	0.0386885
Ncoa7	133.68	0.984411	0.304526	3.2326	0.00122667	0.0387083
Ets2	746.036	-0.483414	0.149831	-3.2264	0.00125359	0.039478
Nlrp9b	49.6119	-0.78914	0.244715	-3.22473	0.00126091	0.0396285
Taf15	2692.82	0.738593	0.229208	3.22236	0.00127137	0.0398772
Fbxl16	129.894	0.654258	0.203386	3.21683	0.00129614	0.0404914
H2-K2	32.1955	1.50271	0.467092	3.21716	0.00129468	0.0404914
Nfkbil1	266.721	0.616608	0.191842	3.21415	0.00130833	0.0407906
Efemp2	266.577	0.560044	0.174349	3.2122	0.00131723	0.0409862
Rab24	667.055	0.590967	0.184036	3.21115	0.00132203	0.0410538
Sptbn2	97.2823	-0.819605	0.255465	-3.20829	0.00133527	0.0413827
Thsd4	27.939	-1.91523	0.597133	-3.20738	0.00133951	0.0414321
Kansl3	986.474	-0.311319	0.0971042	-3.20603	0.00134578	0.0415436
Micu3	172.507	-0.788415	0.24609	-3.20377	0.00135642	0.0417894
Nxn	883.356	-0.549565	0.171866	-3.19764	0.0013856	0.0423917
Gareml	34.8433	-0.893828	0.279542	-3.19747	0.00138637	0.0423917
Fbxl12	539.288	0.428516	0.134021	3.19738	0.00138682	0.0423917
Ninl	1060.69	-0.478846	0.149686	-3.199	0.00137903	0.0423917
Hspb2	56.7786	-1.47156	0.462206	-3.18378	0.00145363	0.0442607
Rec114	262.132	-1.07396	0.337455	-3.18253	0.00145996	0.0443668
Rtn2	181.216	0.506898	0.159338	3.18128	0.00146628	0.0444724
Timp2	24.3808	-1.62777	0.511848	-3.18019	0.00147177	0.0445525
Tmem67	104.348	0.655003	0.206374	3.17387	0.00150422	0.0453588
Rc3h2	641.735	-0.438955	0.138392	-3.17183	0.0015148	0.04559
Pphln1	578.201	-0.469474	0.148049	-3.17108	0.00151875	0.045621
Bet1	277.221	0.572669	0.180669	3.16971	0.00152593	0.0457103
Ckap4	2762.96	0.582207	0.183707	3.16922	0.00152847	0.0457103
Ppt2	145.35	0.786441	0.248246	3.16799	0.00153499	0.0457568
Pgm2l1	75.2244	-0.977094	0.309143	-3.16065	0.00157417	0.0468352
Ppp1r1a	180.853	-0.66969	0.212079	-3.15774	0.00158995	0.047215
Ndrg1	255.693	-1.09946	0.348376	-3.15595	0.00159979	0.0474168
Apoe	10583.1	0.831268	0.263473	3.15504	0.00160478	0.0474746
Apom	28.5385	-1.3073	0.414428	-3.15446	0.00160794	0.0474784
Rars2	664.007	0.477969	0.151648	3.15183	0.0016225	0.047818
Ric3	273.931	0.417127	0.132428	3.14984	0.00163363	0.0480551
Il3ra	161.088	0.833007	0.264587	3.14833	0.00164205	0.0482122
Pcx	585.417	-0.530303	0.168516	-3.1469	0.00165009	0.0482829
Scoc	169.534	-0.777927	0.247212	-3.14681	0.00165065	0.0482829
Chka	748.986	-0.62167	0.197723	-3.14414	0.00166573	0.0486331
Pltp	1880.27	0.702449	0.223802	3.13871	0.00169693	0.0494516
Lnpep	736.646	-0.973914	0.310463	-3.13697	0.00170706	0.0495617
Tpt1	16942.1	0.255738	0.0815151	3.13731	0.00170507	0.0495617
Styx	85.3648	-0.700462	0.223444	-3.13485	0.00171942	0.0498282
Camk2a	194.492	-0.75145	0.239856	-3.13293	0.00173072	0.0500626
Phf14	832.812	0.559545	0.178844	3.12868	0.00175595	0.050623
Chrnb4	41.5469	-1.08851	0.347984	-3.12803	0.00175981	0.050623
Vps13c	625.985	-0.809422	0.258736	-3.12837	0.0017578	0.050623
Smad5	514.373	-0.438679	0.140291	-3.12693	0.00176641	0.0506264
Snx22	88.6709	1.07501	0.343767	3.12715	0.0017651	0.0506264
Hnf1a	334.866	0.681858	0.218116	3.12613	0.00177124	0.0506718
Ier3	82.8997	-1.39399	0.446191	-3.1242	0.0017829	0.0508192
Sh3bgrl	32.8299	-1.13762	0.364294	-3.12282	0.00179129	0.0509653
Mal	66.211	-1.48807	0.476985	-3.11974	0.00181011	0.0513138
Golga5	838.413	0.457958	0.146926	3.11692	0.00182749	0.0514493
Fam83d	530.128	-0.56774	0.182131	-3.1172	0.00182575	0.0514493
Hook2	922.234	0.336644	0.108008	3.11683	0.00182806	0.0514493
Pigt	2263.11	0.432615	0.138899	3.1146	0.00184196	0.0517471
Chga	379.568	0.773326	0.248374	3.11355	0.00184849	0.0518374
Col16a1	14.4679	-1.6192	0.520387	-3.11153	0.00186117	0.0520064
Phlpp2	213.311	-0.764297	0.245707	-3.11061	0.00186704	0.0520769
Fdft1	2917.96	0.514865	0.165683	3.10753	0.00188657	0.052528
Des	228.616	-1.08837	0.350323	-3.10677	0.00189144	0.0525698
Tenm1	12.7106	1.83509	0.590913	3.10552	0.00189948	0.0526996
Trap1a	3482.97	0.592648	0.190877	3.10487	0.00190362	0.0527209
Dlx3	12.552	-1.88858	0.60884	-3.10193	0.00192262	0.0529702
Il2rg	54.9942	0.844364	0.272208	3.1019	0.0019228	0.0529702
Npr3	94.2533	-0.77444	0.249874	-3.09932	0.00193965	0.0532156
Slc6a9	293.602	0.823276	0.265661	3.09897	0.00194193	0.0532156
Arhgef7	814.227	-0.370446	0.119501	-3.09994	0.00193559	0.0532156
Ndufb9	1559.63	0.488844	0.157869	3.09651	0.00195815	0.0534725
Arnt2	64.901	-0.674368	0.21784	-3.09571	0.00196345	0.0535237
Acap1	223.746	-0.481567	0.155591	-3.09509	0.00196753	0.0535415
Efhd1	49.7705	-0.960026	0.31026	-3.09427	0.00197301	0.0535971
Mettl13	307.266	-0.461614	0.149236	-3.09319	0.0019802	0.0536992
Mllt11	128.522	0.546472	0.176733	3.09207	0.00198764	0.0538075
Zyg11a	521.133	-0.915342	0.296099	-3.09134	0.00199255	0.053847
Jdp2	431.043	0.678614	0.219614	3.09003	0.00200137	0.053992
Mmp17	449.33	-0.955457	0.309408	-3.08802	0.00201497	0.0542652
Gcnt2	1710.64	0.37633	0.122014	3.08431	0.00204022	0.0548506
Cacfd1	265.08	0.440527	0.142905	3.08265	0.00205168	0.0550641
Alg3	754.853	0.61685	0.200189	3.08134	0.00206073	0.0552121
Trove2	596.327	-0.561834	0.182441	-3.07953	0.00207324	0.055215
Sec61a1	4379.1	0.346646	0.112554	3.07982	0.00207125	0.055215
Gpc1	485.248	-0.686705	0.223008	-3.07929	0.00207498	0.055215
Ubald2	1817.55	0.959997	0.31165	3.08037	0.00206741	0.055215
Plch1	114.953	0.578414	0.187956	3.07739	0.00208819	0.0554721
Sall2	282.575	0.482529	0.156828	3.0768	0.00209234	0.0554879
Zbp1	13.6759	1.62856	0.530129	3.07201	0.00212623	0.056291
Sfrp5	24.5131	-1.4107	0.459358	-3.07103	0.00213322	0.0563622
F2rl1	564.844	0.68434	0.222936	3.06967	0.00214298	0.0563872
Ppib	3626.85	0.632735	0.206137	3.06948	0.0021443	0.0563872
Rpsa	35145.1	0.419524	0.136769	3.0674	0.00215927	0.0566854
Ahnak	1466.59	-0.618629	0.201959	-3.06315	0.00219023	0.0574016
Fkbp9	4411.26	0.332071	0.108468	3.06147	0.0022025	0.0576265
Bahcc1	920.494	-0.776343	0.253766	-3.05929	0.00221866	0.0578554
Hmga2	1452.89	0.526935	0.172367	3.05706	0.00223522	0.0581902
Ston2	393.615	-0.591269	0.193457	-3.05633	0.00224062	0.0582338
Adi1	1285.57	-0.257664	0.0843442	-3.05491	0.00225126	0.058326
Spint2	1715.91	0.593844	0.194393	3.05486	0.00225164	0.058326
Tsnax	728.229	-0.489895	0.1605	-3.05231	0.00227087	0.0586296
Tbx3os2	15.9598	1.37866	0.451655	3.05247	0.00226968	0.0586296
Zcchc7	585.45	0.759777	0.249124	3.04979	0.00229001	0.0590264
Npc1l1	12.9041	-1.57136	0.515559	-3.04787	0.00230466	0.059306
Tmem102	259.09	0.609847	0.20016	3.0468	0.00231295	0.0594214
Apmap	293.423	0.436071	0.143173	3.04576	0.00232093	0.0595287
Slc22a20	10.3881	-1.77852	0.584825	-3.04112	0.00235702	0.0602564
Dcaf7	1577.07	-0.394792	0.12992	-3.03872	0.00237585	0.0606385
Pawr	1181.75	0.433417	0.14267	3.0379	0.00238237	0.0607057
Lrrfip1	154.947	-0.847017	0.279132	-3.03447	0.00240957	0.0612989
Erlin1	576.601	-0.333032	0.10989	-3.0306	0.00244067	0.061989
Psme1	1005.29	0.373728	0.123413	3.02826	0.00245964	0.0623353
Smad9	32.3674	-0.924717	0.305395	-3.02794	0.00246228	0.0623353
Rc3h1	598.872	-0.54223	0.179272	-3.02463	0.00248938	0.0629192
Cep162	481.673	0.751952	0.248706	3.02346	0.00249905	0.0630616
Fbp2	70.5433	-0.85116	0.281702	-3.02149	0.00251535	0.0632938
Dcp2	3196.29	-0.716553	0.237186	-3.02106	0.00251892	0.0632938
Snapc5	275.311	0.407144	0.134777	3.02088	0.00252041	0.0632938
Proser2	80.8456	-0.775251	0.256942	-3.01723	0.002551	0.0639593
Manf	1601.68	0.629526	0.208852	3.01422	0.00257644	0.0644936
Hoxc11	11.3949	-1.66513	0.552651	-3.01298	0.00258694	0.0646029
Nbeal2	201.72	-0.408374	0.135557	-3.01257	0.00259047	0.0646029
Nol4l	700.88	-0.566913	0.188203	-3.01225	0.00259322	0.0646029
Vil1	50.9501	-0.785572	0.261314	-3.00623	0.00264505	0.0657893
Vgll4	257.108	-0.561319	0.186857	-3.00401	0.00266446	0.0660754
Cd9	8167.08	0.693115	0.230779	3.00336	0.00267014	0.0660754
Edc4	2181.8	-0.301085	0.100242	-3.00359	0.00266817	0.0660754
Rnf38	1225.59	0.498363	0.166045	3.00138	0.00268763	0.0663204
Grid2	16.0914	-1.7016	0.5677	-2.99736	0.0027233	0.0668834
Hal	95.9701	-0.864175	0.288444	-2.99599	0.00273552	0.0669732
Chchd3	1337.48	0.366783	0.122415	2.99622	0.00273347	0.0669732
Mycn	1509.01	-0.636926	0.212637	-2.99536	0.00274117	0.0670063
Slc16a3	602.848	-1.90899	0.637777	-2.9932	0.00276072	0.0671689
Osbpl3	204.51	-0.609624	0.203612	-2.99405	0.002753	0.0671689
Ceacam20	109.825	-0.825915	0.275904	-2.99349	0.00275808	0.0671689
Zswim8	665.495	0.518268	0.173303	2.99053	0.00278492	0.0673338
Klhl11	230.915	-0.733487	0.245261	-2.99064	0.00278395	0.0673338
Slc25a40	314.087	0.523155	0.174893	2.99128	0.00277813	0.0673338
Rn18s-rs5	715.796	2.22612	0.744103	2.99168	0.00277445	0.0673338
Kalrn	325.517	-0.568671	0.190282	-2.98857	0.00280289	0.0675634
Polg	1417.61	-0.459989	0.154147	-2.98409	0.00284426	0.0684551
Rexo2	669.924	0.696348	0.23341	2.98337	0.0028509	0.0685094
Calcoco2	2267.78	-0.687179	0.230445	-2.98196	0.00286406	0.0686279
Drap1	1578.51	0.831839	0.278962	2.9819	0.00286462	0.0686279
Serp1	1563.41	0.364481	0.122286	2.98056	0.00287718	0.0688232
Hoxa10	10.841	-1.67318	0.561572	-2.97945	0.00288768	0.0688296
Enox2	151.128	0.474606	0.15931	2.97913	0.00289067	0.0688296
Susd4	96.9856	-1.11281	0.37362	-2.97846	0.002897	0.0688754
Melk	1501.49	0.423753	0.142308	2.9777	0.00290416	0.0689406
Emc10	1685.74	0.390218	0.131098	2.97654	0.00291525	0.0690989
Emb	526.255	0.597308	0.200812	2.97446	0.00293501	0.069462
Zbed3	235.651	0.515598	0.17345	2.9726	0.00295292	0.0696757
Ggcx	487.522	0.652649	0.219682	2.97088	0.00296952	0.0699606
Morn1	89.1058	0.924103	0.311212	2.96936	0.00298417	0.0700261
Cmtr2	186.56	-0.742582	0.250051	-2.96972	0.00298067	0.0700261
Nags	14.6441	-1.79266	0.603752	-2.9692	0.00298575	0.0700261
Aif1l	62.0899	-1.1684	0.394025	-2.9653	0.00302388	0.070156
Zfp871	382.57	-1.02046	0.344172	-2.96498	0.00302702	0.070156
Nfkb2	455.444	0.58408	0.197002	2.96485	0.00302829	0.070156
Jag1	413.076	-0.711465	0.239855	-2.96623	0.00301472	0.070156
Rgs12	290.304	-0.746228	0.251611	-2.9658	0.00301897	0.070156
Pi4k2b	480.675	0.33047	0.111388	2.96683	0.00300891	0.070156
Taf1c	387.552	-0.686777	0.231648	-2.96475	0.00302929	0.070156
Rplp0-ps1	372.054	1.26928	0.42816	2.9645	0.00303171	0.070156
Zfp850	782.896	-0.359143	0.121121	-2.96516	0.00302528	0.070156
Jak3	1103.16	-0.686494	0.231675	-2.96318	0.00304483	0.0702325
Platr4	102.485	0.619701	0.209107	2.96357	0.00304096	0.0702325
Efnb1	134.041	-0.736143	0.248614	-2.96098	0.00306657	0.0704921
Stat2	1202.38	0.573615	0.193762	2.96041	0.00307232	0.0704921
Ctdspl	92.2802	-1.05493	0.356445	-2.95959	0.00308046	0.0704921
Acbd4	376.062	0.578735	0.195598	2.95881	0.00308833	0.0704921
Ano6	773.39	-0.449426	0.15191	-2.9585	0.00309136	0.0704921
Klhl21	569.693	-0.669644	0.226298	-2.95912	0.00308515	0.0704921
Kif24	300.873	0.549346	0.185809	2.95651	0.00311146	0.0706953
Calu	8406.56	0.449895	0.152158	2.95676	0.00310892	0.0706953
Map2k5	328.793	0.53778	0.181912	2.95627	0.00311385	0.0706953
Pank3	947.072	-0.711541	0.240753	-2.95548	0.00312182	0.0707733
Lingo1	25.5705	-1.34776	0.456285	-2.95376	0.00313932	0.071067
Mylk	11.2402	-1.44025	0.487775	-2.95269	0.00315021	0.0712102
Lrrk1	12.497	-1.96936	0.667411	-2.95074	0.00317014	0.0715572
Hormad2	154.911	-0.663428	0.225099	-2.94727	0.00320588	0.0716393
Mtch1	1703.55	0.304073	0.103152	2.94782	0.00320025	0.0716393
Vwa3a	15.4467	1.56798	0.531644	2.94931	0.00318482	0.0716393
Pigu	549.812	0.496919	0.168592	2.94746	0.00320401	0.0716393
Vill	290.552	-0.992742	0.336732	-2.94817	0.00319666	0.0716393
Catsperg2	16.5655	-1.70108	0.57669	-2.94973	0.00318054	0.0716393
Tm2d3	347.686	0.560277	0.190129	2.94683	0.00321052	0.0716406
Pde4dip	663.999	0.480694	0.163188	2.94566	0.00322269	0.0717477
Ntrk2	12.6717	-1.76427	0.598976	-2.94548	0.00322451	0.0717477
Tet3	215.91	-0.617282	0.209668	-2.94409	0.00323908	0.0719693
Zbtb7c	52.9519	-1.34044	0.45542	-2.9433	0.00324737	0.072051
Gtse1	2928.14	-0.450372	0.153238	-2.93903	0.00329244	0.0724942
Rasgrp4	454.526	0.748574	0.254678	2.93929	0.00328962	0.0724942
Endod1	29.9175	-1.05161	0.357774	-2.93933	0.00328925	0.0724942
Fndc1	22.0398	-1.55734	0.529928	-2.93877	0.00329519	0.0724942
Spata5l1	47.2683	-1.27794	0.434843	-2.93886	0.00329424	0.0724942
Tfcp2	466.669	0.423123	0.14403	2.93774	0.0033061	0.072632
Rilpl1	213.834	0.655327	0.223339	2.93423	0.00334381	0.0733573
Ccnd2	12.3198	-1.6979	0.578832	-2.93333	0.00335347	0.0734659
H19	287.964	1.65554	0.564619	2.93214	0.00336635	0.0735418
Parp14	82.274	0.666564	0.227304	2.93248	0.00336271	0.0735418
Cps1	29.6731	0.786421	0.268268	2.93148	0.00337349	0.0735949
Tmc3	28.0495	-1.23099	0.420019	-2.93081	0.00338083	0.0736522
Cnot6	1090.88	-0.548504	0.187209	-2.9299	0.0033907	0.0736616
Dtx3	719.907	0.659409	0.225046	2.93011	0.00338839	0.0736616
Cidea	259.93	0.638761	0.218129	2.92837	0.00340749	0.0736939
Paip1	770.576	0.36911	0.126078	2.92763	0.00341554	0.0736939
Tmod2	92.4333	-0.672858	0.229828	-2.92766	0.00341526	0.0736939
Nqo2	357.903	-0.401287	0.1371	-2.92696	0.00342295	0.0737469
Galnt11	601.833	-0.461682	0.157762	-2.92645	0.00342859	0.0737666
Tmem8	1295.14	0.460825	0.157514	2.92562	0.00343772	0.0738612
Atp6v1g1	1432.29	0.313951	0.107437	2.9222	0.00347574	0.0745087
Tmem63a	149.006	-0.687568	0.235505	-2.91954	0.00350544	0.0750068
Atp6v1c2	20.9403	-1.15267	0.39501	-2.91808	0.00352191	0.0752561
Kctd18	348.036	0.621614	0.213138	2.91649	0.00353994	0.075435
Arrdc3	756.707	0.468699	0.1607	2.9166	0.00353864	0.075435
Tmed7	1795.39	0.273952	0.0939565	2.91573	0.00354856	0.0755157
Galnt16	73.368	-0.935646	0.320961	-2.91514	0.00355525	0.0755552
Sema3f	65.0081	-1.21323	0.416528	-2.91272	0.003583	0.0758004
Gstm2	694.247	0.50067	0.171847	2.91347	0.00357442	0.0758004
Tomm5	565.443	0.559327	0.192048	2.91244	0.0035862	0.0758004
Celsr3	358.746	0.668359	0.22952	2.91198	0.00359143	0.0758084
Ahsg	59.4244	1.24474	0.427809	2.90958	0.00361916	0.0761594
Tln2	845.543	-0.533779	0.183447	-2.90972	0.00361753	0.0761594
Armcx5	127.187	0.634612	0.218348	2.90642	0.00365592	0.0767546
Platr14	867.096	-0.683746	0.235321	-2.90559	0.00366561	0.0768548
Rapgef6	731.458	-0.547233	0.188518	-2.90281	0.00369834	0.0774371
Wnt11	20.9972	-1.31169	0.452182	-2.9008	0.00372208	0.0777258
Rpph1	37.6035	1.16676	0.402285	2.90034	0.00372764	0.0777379
Prcp	608.086	0.376024	0.129792	2.89714	0.00376582	0.0784295
Slc4a11	408.73	-0.602878	0.208148	-2.89639	0.00377478	0.0785114
Ttc25	120.531	-0.678501	0.234462	-2.89386	0.00380535	0.0787471
Acan	236.02	-0.598863	0.206914	-2.89426	0.00380053	0.0787471
Apcdd1	210.885	-0.619874	0.214209	-2.89379	0.00380628	0.0787471
Sord	540.584	-0.887753	0.306824	-2.89336	0.00381141	0.078749
Pea15a	98.158	-0.523751	0.181046	-2.89291	0.00381689	0.078758
Otud4	2955.72	-0.439807	0.152053	-2.89246	0.00382235	0.0787666
Slc7a7	285.017	0.624769	0.216069	2.89153	0.00383373	0.0788971
Zfp330	1167.73	0.328202	0.113553	2.89031	0.00384865	0.0791
Gng2	1251.32	0.479368	0.165905	2.88941	0.00385961	0.0792208
Usp31	426.453	-0.578932	0.200455	-2.8881	0.00387582	0.0794208
Tubgcp5	482.134	-0.503459	0.174555	-2.88425	0.0039235	0.0802129
Crb2	31.3418	1.17873	0.408736	2.88385	0.00392848	0.0802129
Tgfb1	94.9787	0.538529	0.186997	2.87989	0.00397819	0.0808963
Fam129a	1345.83	0.652778	0.226688	2.87963	0.00398143	0.0808963
Bcl2l14	216.264	-0.568234	0.197335	-2.87953	0.00398267	0.0808963
Rps28	10761	0.306541	0.106426	2.88033	0.00397263	0.0808963
Pygl	81.1353	-1.59872	0.555821	-2.87632	0.00402346	0.0815129
Tmem35	20.6529	-1.37574	0.478483	-2.87521	0.00403765	0.0816944
Ints2	1126.84	-0.554775	0.193064	-2.87354	0.00405906	0.0819513
Tmem214	1232.64	0.345893	0.120395	2.87299	0.00406608	0.0819513
Dcp1a	985.491	-0.482747	0.168061	-2.87245	0.00407305	0.0819859
Ciart	140.824	0.428852	0.149369	2.8711	0.00409052	0.0822317
Lamb1	777.41	-0.669983	0.233466	-2.86972	0.00410836	0.0824841
Bcl2l11	174.728	-0.95581	0.333205	-2.86853	0.00412384	0.0825538
Tnks	1072.47	-0.838648	0.292405	-2.8681	0.00412947	0.0825538
Dusp18	93.9696	0.513024	0.17884	2.86862	0.0041226	0.0825538
Impact	2880.26	0.425558	0.14849	2.86591	0.00415808	0.0829492
Sec31a	5183.81	0.511853	0.17877	2.86319	0.00419398	0.083346
Cd38	689.408	0.396276	0.138438	2.86248	0.00420343	0.0834277
Tet1	4989.7	-0.804564	0.281269	-2.86048	0.00423001	0.0838487
Slc7a2	34.6016	-0.978887	0.342352	-2.8593	0.00424583	0.0840556
Ift20	345.386	0.364183	0.127418	2.85818	0.00426075	0.0842443
Fam20c	32.6481	-1.09883	0.384901	-2.85484	0.00430583	0.0848134
Igdcc3	248.465	-0.499194	0.174842	-2.85511	0.00430221	0.0848134
Gorab	219.761	0.440231	0.154193	2.85507	0.00430274	0.0848134
Dgkd	1249	-0.537351	0.188291	-2.85383	0.00431962	0.0849073
Clcn5	309.737	-0.579207	0.203027	-2.85285	0.00433291	0.0849185
Atp1a3	204.701	-0.666323	0.233553	-2.85298	0.00433108	0.0849185
Ikbip	586.063	0.434034	0.152211	2.85154	0.00435082	0.0851627
Ssr4	1006.08	0.446217	0.156538	2.85053	0.00436459	0.0853252
Rsrc1	721.895	0.449433	0.157709	2.84977	0.0043751	0.0854239
Susd2	1375.49	0.688544	0.241784	2.84777	0.0044027	0.0856541
Hmgn5	372.268	1.04093	0.365433	2.84848	0.00439288	0.0856541
Gan	495.895	-0.472817	0.166034	-2.84772	0.00440335	0.0856541
Slc6a1	70.7355	-1.06838	0.37556	-2.84476	0.00444454	0.0863479
Papln	10.5653	-2.2127	0.778424	-2.84253	0.00447567	0.0864347
Slc43a1	98.1041	-0.519316	0.182668	-2.84295	0.00446977	0.0864347
Herpud1	420.322	0.617358	0.217146	2.84305	0.00446838	0.0864347
Tuba3b	23.3353	-1.08943	0.383269	-2.84246	0.00447668	0.0864347
Capns1	8137.69	0.506651	0.178291	2.84171	0.00448727	0.086527
Gbf1	1498.11	0.503201	0.1771	2.84133	0.00449253	0.086527
Comt	728.273	0.326393	0.114918	2.84022	0.00450825	0.0867227
Fbxo41	28.6053	-0.965083	0.340213	-2.8367	0.00455818	0.0875753
Kifap3	1016.38	0.414273	0.146065	2.83623	0.00456492	0.0875972
Tecpr2	371.784	-0.499257	0.176143	-2.83439	0.00459131	0.0879955
Tmem132d	12.6183	-2.31036	0.815352	-2.83357	0.00460309	0.0881131
Phykpl	206.929	0.947505	0.334578	2.83194	0.00462664	0.0884556
Xylt1	22.194	-1.20677	0.426363	-2.83039	0.00464916	0.0887773
Lhpp	340.019	-0.430657	0.152252	-2.82858	0.0046755	0.0890626
Rpl23a-ps3	66.2938	0.910518	0.321872	2.82882	0.00467198	0.0890626
Itgav	1104.81	-0.591162	0.209118	-2.82693	0.00469962	0.0894129
Pnma2	153.638	0.700143	0.24774	2.82612	0.00471157	0.0895312
Pih1d1	585.728	0.416278	0.147356	2.82499	0.00472821	0.0897384
Mterf1b	21.604	1.04242	0.369391	2.82201	0.00477244	0.0904678
Gfra3	10.5048	-1.68388	0.597591	-2.81777	0.00483579	0.0915576
Rit1	141.763	0.606935	0.215476	2.81672	0.00485162	0.0916352
Ttc13	1394.72	0.478061	0.169712	2.81689	0.00484907	0.0916352
Ccdc47	1824.65	0.548006	0.19462	2.81578	0.00486592	0.0917944
Abat	46.2168	-0.897808	0.319255	-2.8122	0.00492035	0.0927091
Oc90	11.3095	-2.01746	0.718166	-2.80919	0.00496671	0.0932821
Col4a2	195.026	-1.03261	0.367689	-2.80837	0.00497933	0.0932821
Gadd45a	235.562	0.707763	0.252021	2.80835	0.00497966	0.0932821
Cysltr2	30.3792	1.15737	0.412516	2.80564	0.00502167	0.0939383
Gsn	50.6195	-1.51245	0.539593	-2.80295	0.0050638	0.0945808
Spcs2	1530.65	0.419725	0.149759	2.80267	0.00506813	0.0945808
Hbp1	899.089	0.293069	0.104671	2.7999	0.0051118	0.0950551
Ddr1	414.394	-0.405624	0.144856	-2.80019	0.00510725	0.0950551
Uap1	838.94	0.460969	0.164622	2.80016	0.00510766	0.0950551
Rbm15	629.432	-0.392909	0.140366	-2.79917	0.00512334	0.0951565
Whsc1	994.008	-0.369554	0.132074	-2.79809	0.00514057	0.0953631
Sertad4	39.0407	-0.917286	0.32789	-2.79754	0.00514939	0.0954133
Zranb2	2337.97	0.360832	0.129019	2.79674	0.00516207	0.0954219
Piwil2	88.611	-1.27145	0.454567	-2.79705	0.00515714	0.0954219
Bend4	1922.78	-0.598426	0.214012	-2.79622	0.00517034	0.0954619
Fgfr2	28.9496	-0.989722	0.35434	-2.79314	0.00521988	0.0961491
Vav2	504.25	-0.480645	0.172159	-2.79187	0.00524043	0.0964141
Fmn2	176.398	0.759523	0.27216	2.79072	0.00525909	0.09653
Myh9	8832.3	0.467917	0.167808	2.7884	0.00529694	0.0969966
Serp2	35.7944	-1.27332	0.456612	-2.78864	0.00529304	0.0969966
Col1a1	18.8511	-1.13841	0.408397	-2.78751	0.00531146	0.0971487
Aspa	88.4763	-0.981282	0.352135	-2.78666	0.00532537	0.0972893
Rnf25	423.592	0.361483	0.129765	2.78567	0.00534172	0.0973198
Alg10b	610.002	-0.629658	0.226054	-2.78543	0.00534574	0.0973198
Sec14l5	28.6926	-1.75095	0.628514	-2.78586	0.00533853	0.0973198
Ndrg2	304.166	-0.680437	0.244404	-2.78406	0.00536827	0.0973431
Capsl	269.63	0.865737	0.31089	2.7847	0.00535767	0.0973431
Rnf208	166.551	0.445472	0.16002	2.78384	0.00537194	0.0973431
St6galnac6	437.49	-0.431117	0.154946	-2.78236	0.00539645	0.0976739
Gatad1	1095.21	0.351986	0.126558	2.78122	0.00541554	0.0979059
Camk1d	751.494	-0.643245	0.231322	-2.78073	0.00542361	0.0979385
Tspan9	699.441	-0.768839	0.276621	-2.7794	0.00544596	0.0981152
Ankrd37	55.8999	-1.3916	0.500661	-2.77951	0.00544402	0.0981152
Icosl	155.74	-0.521019	0.18755	-2.77802	0.00546909	0.0982928
Hax1	1410.15	0.28026	0.100897	2.77769	0.00547469	0.0982928
Carkd	376.306	0.455457	0.163926	2.77843	0.00546219	0.0982928
Stk35	1091.48	-0.570244	0.205459	-2.77546	0.00551234	0.098855
Map2k3	911.552	-0.501205	0.180761	-2.77276	0.00555835	0.0994518
Nars	8006.65	0.251853	0.0908499	2.77219	0.0055681	0.0995123
Mpzl2	986.94	-0.453705	0.163718	-2.77126	0.00558404	0.099683
Arhgap19	1497.62	-0.466856	0.168505	-2.77057	0.00559581	0.0997792
Snapc3	616.792	0.680034	0.24555	2.76944	0.00561535	0.100013
Ramp2	25.5206	0.849824	0.306933	2.76877	0.00562692	0.100105
Psd4	30.4533	-0.910835	0.329048	-2.76809	0.0056386	0.100199
Kcnu1	33.3092	-1.33512	0.482466	-2.76727	0.00565276	0.100223
Rell2	40.2529	0.719814	0.260097	2.76749	0.00564903	0.100223
Dmxl2	286.047	-0.716779	0.259097	-2.76645	0.00566706	0.100362
Rhox13	18.494	1.00913	0.364904	2.76548	0.00568391	0.100547
Sgpp1	303.678	-0.527314	0.190708	-2.76504	0.00569162	0.100551
Jun	139.046	0.696865	0.252089	2.76436	0.00570345	0.100551
Abi2	754.579	-0.403333	0.146007	-2.76242	0.00573743	0.101036
Dmbx1	13.9461	-1.38768	0.502447	-2.76184	0.00574759	0.101055
Chpf2	262.79	0.744942	0.269748	2.76163	0.00575144	0.101055
Stam	1065.23	-0.452733	0.16401	-2.7604	0.00577311	0.101321
Acsl1	746.942	-0.538573	0.195177	-2.75941	0.00579054	0.101497
Bspry	74.5594	0.677065	0.245394	2.7591	0.0057961	0.101497
Cmtr1	49.7107	-0.693607	0.251475	-2.75816	0.00581281	0.101675
Zfp3	71.294	0.688091	0.249583	2.75696	0.00583407	0.101933
Pak1	909.853	0.443866	0.161135	2.75462	0.00587599	0.102392
Fbxo33	310.527	-0.486508	0.17663	-2.7544	0.00588	0.102392
Ppp1r15a	804.371	0.645383	0.2344	2.75334	0.00589909	0.10261
Aim2	1264.99	0.709262	0.257685	2.75244	0.00591536	0.102762
Mesdc1	601.522	0.41715	0.151574	2.75213	0.00592097	0.102762
Rps4x-ps	61.4221	0.815113	0.296235	2.75157	0.00593095	0.102821
Paqr7	51.3806	-0.776228	0.282223	-2.75041	0.00595206	0.102883
Gstp2	372.625	-0.828136	0.301062	-2.75072	0.00594649	0.102883
Zscan2	150.092	0.571933	0.208039	2.74916	0.00597486	0.10301
Bfar	374.62	0.344204	0.12532	2.74661	0.00602143	0.103645
Rbms2	2906.69	0.405727	0.147729	2.74642	0.00602496	0.103645
M6pr	3221.68	0.228737	0.0833194	2.74531	0.00604546	0.10385
Uspl1	1292.55	-0.393483	0.143343	-2.74505	0.00605016	0.10385
Zfp619	27.303	-1.00054	0.364544	-2.74464	0.00605774	0.103866
Cfap45	40.4352	1.01335	0.369422	2.74306	0.00608687	0.104158
Tex19.1	564.428	-0.627584	0.228795	-2.743	0.00608809	0.104158
Unc13a	295.313	0.530183	0.193323	2.74247	0.00609789	0.104211
Fam213a	724.009	0.588081	0.214583	2.74057	0.00613323	0.104358
Bin1	128.682	-0.88174	0.321612	-2.74163	0.00611357	0.104358
Dnajb2	239.231	0.449208	0.163903	2.74069	0.00613112	0.104358
Trib3	1036.84	0.825447	0.30112	2.74126	0.00612044	0.104358
Cad	7569.12	-0.536766	0.196017	-2.73837	0.00617452	0.104947
Spata7	243.719	0.447186	0.163588	2.73361	0.00626451	0.10636
Clic1	1579.57	0.317977	0.116385	2.73211	0.00629307	0.10639
Mfng	71.5978	-1.0782	0.394582	-2.73252	0.00628512	0.10639
Ssr3	5330.07	0.301224	0.110266	2.73181	0.00629883	0.10639
Zbtb37	252.106	-0.543476	0.198949	-2.73173	0.0063003	0.10639
Zfp568	4113.63	-0.413374	0.151247	-2.73311	0.00627387	0.10639
Dkk3	202.849	-1.00077	0.366468	-2.73085	0.00631705	0.106558
Gemin5	1612.33	-0.386077	0.141395	-2.73049	0.0063241	0.106561
Smek2	1092.16	-0.375867	0.137741	-2.7288	0.00635647	0.106876
Tmem64	1994.5	-0.545544	0.199902	-2.72905	0.00635165	0.106876
Cenpo	379.58	0.447929	0.16422	2.72761	0.00637957	0.106992
Hsd17b11	818.697	0.355608	0.130384	2.72738	0.00638388	0.106992
Rai1	350.831	-0.462651	0.169593	-2.72801	0.00637175	0.106992
Gapvd1	1434.25	-0.383927	0.140818	-2.72641	0.00640272	0.107159
Sohlh2	522.817	-0.608797	0.223317	-2.72616	0.00640758	0.107159
Nrp2	226.95	0.921417	0.338146	2.72491	0.00643194	0.107336
Slc41a2	26.6285	-1.11322	0.408483	-2.72525	0.00642529	0.107336
Cryge	10.5213	-1.47513	0.54143	-2.72452	0.00643959	0.107349
Xirp2	12.6859	1.66763	0.612475	2.72278	0.00647354	0.1078
Pknox1	390.433	-0.541436	0.198991	-2.72091	0.00651027	0.10823
Rab33a	12.1085	-1.37656	0.505946	-2.72076	0.00651322	0.10823
Zbtb40	261.537	-0.5376	0.197641	-2.72008	0.0065266	0.108301
Rab26	95.1023	0.535712	0.196964	2.71984	0.00653136	0.108301
Sec11c	230.554	0.414728	0.152507	2.7194	0.00653997	0.108329
Atp11a	1165.55	-0.388043	0.142738	-2.71857	0.00655638	0.108486
Rbpms2	7204.45	0.462821	0.170339	2.71706	0.0065865	0.108869
Slc30a5	1105.19	0.270345	0.0995347	2.71608	0.0066059	0.108999
Msln	139.686	-0.961086	0.353866	-2.71596	0.00660832	0.108999
Pdpr	343.758	-0.634921	0.234208	-2.71093	0.00670952	0.110551
Rpl18a-ps1	36.31	1.14136	0.42111	2.71036	0.00672107	0.110625
Usf2	813.219	0.470781	0.173775	2.70913	0.00674591	0.110807
Peg12	105.944	-0.737019	0.272052	-2.70911	0.00674633	0.110807
Cdkn1c	16.7044	-1.21698	0.449282	-2.70871	0.00675444	0.110824
Igfbpl1	26.1711	-1.12069	0.413877	-2.7078	0.00677315	0.111014
Dpagt1	474.785	0.450068	0.16627	2.70685	0.00679243	0.11114
Coro2a	17.2068	-1.74515	0.644927	-2.70596	0.00681065	0.111182
Sf3b3	5904.86	-0.447382	0.165335	-2.7059	0.00681187	0.111182
Amica1	10.0324	-1.69094	0.625071	-2.7052	0.00682635	0.111302
Aldh2	5289.46	0.282065	0.104315	2.70396	0.0068518	0.111466
Mthfd2	2477.09	0.41225	0.152594	2.7016	0.00690059	0.111567
Ace	24.1133	-1.21444	0.449516	-2.70167	0.0068992	0.111567
Ly6e	2481.35	-0.518418	0.191893	-2.7016	0.00690062	0.111567
Ogfod3	195.688	0.577369	0.21365	2.70241	0.00688395	0.111567
Plekhh3	140.4	0.654017	0.242001	2.70254	0.00688113	0.111567
Ltbp4	2896.93	0.337302	0.124867	2.7013	0.00690688	0.111567
Spred3	101.74	0.806914	0.298767	2.70082	0.00691697	0.111615
Tmppe	593.74	-0.655861	0.242882	-2.70033	0.00692712	0.111663
Larp4	2612.31	-0.520892	0.193174	-2.69649	0.00700753	0.112843
Mgat4a	124.972	-0.526132	0.195299	-2.69399	0.00706032	0.112994
Wls	203.558	0.814973	0.302457	2.69451	0.00704919	0.112994
Sdf4	1766.85	0.505035	0.187355	2.69561	0.00702608	0.112994
Lyplal1	350.581	0.793512	0.294526	2.6942	0.00705584	0.112994
Jund	1850.44	0.521216	0.193509	2.6935	0.00707072	0.113045
Pitpnm3	25.6791	-1.538	0.571255	-2.69232	0.00709562	0.113327
Zbtb41	262.286	-0.431282	0.160225	-2.69172	0.00710849	0.113416
Fbxo21	899.363	-0.377551	0.140309	-2.69085	0.00712694	0.113595
Gpc3	1493.73	0.529603	0.196936	2.68921	0.00716207	0.114038
Sparc	6658.43	0.270308	0.100571	2.68774	0.00719371	0.114077
Phtf2	595.6	-0.380692	0.141634	-2.68787	0.00719105	0.114077
Skap2	1148.62	0.319007	0.118648	2.68869	0.00717336	0.114077
Spag1	117.978	-0.58978	0.219482	-2.68715	0.0072065	0.114119
Oard1	1141.64	0.480744	0.178919	2.68694	0.00721095	0.114119
Lrrc16b	77.2537	1.03926	0.387328	2.68315	0.00729328	0.11484
Scap	790.898	-0.467989	0.174387	-2.68362	0.00728288	0.11484
Fam126b	250.783	-0.700543	0.261077	-2.68328	0.00729044	0.11484
Plcl2	207.394	0.555689	0.207084	2.68341	0.00728767	0.11484
Oat	1183.84	-0.531175	0.19815	-2.68066	0.00734761	0.115494
Farp2	45.8812	-0.789356	0.294568	-2.67971	0.00736864	0.115677
Uckl1	325.326	0.607723	0.227028	2.67686	0.00743162	0.116431
Fxyd4	13.6042	-1.34157	0.501424	-2.67553	0.00746112	0.116659
Fam102b	30.3925	-0.852536	0.318624	-2.67568	0.0074577	0.116659
Them5	22.2621	-1.04324	0.390122	-2.67413	0.00749225	0.116795
Ptprf	4148.62	-0.531342	0.198662	-2.6746	0.00748196	0.116795
Prps1l3	525.329	-0.745005	0.278573	-2.67436	0.00748716	0.116795
Rpl39-ps	285.681	1.03401	0.386737	2.67368	0.00750248	0.116838
Rragb	183.592	0.564881	0.211359	2.67261	0.00752639	0.117094
Isoc1	545.926	-0.500643	0.187353	-2.67219	0.00753587	0.117125
Ccdc90b	291.6	0.317729	0.119023	2.66947	0.00759705	0.117958
Tmub1	122.232	0.505021	0.189361	2.66697	0.00765384	0.118639
A2m	362.13	-1.81348	0.680002	-2.66687	0.00765611	0.118639
Ccdc114	129.938	0.435539	0.163446	2.66473	0.00770501	0.119279
Fzd3	23.5377	-1.05358	0.395611	-2.66316	0.00774095	0.119419
Akap1	4208.2	-0.318177	0.119464	-2.66338	0.00773598	0.119419
Dtna	22.4023	1.17605	0.44158	2.66329	0.00773813	0.119419
Lrp1	1885.12	-0.789447	0.296487	-2.66267	0.00775232	0.119419
Stx3	1196.79	0.266862	0.100218	2.66281	0.0077491	0.119419
Atg3	364.301	0.784406	0.294798	2.66083	0.00779487	0.119956
Kdm4b	866.833	-0.521233	0.196065	-2.65847	0.00784961	0.12068
Arvcf	1369.98	-0.390766	0.147077	-2.65689	0.00788656	0.120891
G2e3	707.609	-0.653557	0.245959	-2.65718	0.00787976	0.120891
Coro1b	2059.04	0.317744	0.119631	2.65603	0.00790668	0.120962
Tmem243	186.993	0.370673	0.139552	2.65617	0.00790346	0.120962
Acot13	279.826	0.723764	0.272605	2.65499	0.00793113	0.121099
Pcdhga1	40.8123	0.73964	0.278581	2.65502	0.00793033	0.121099
Mprip	2503.35	-0.265552	0.100082	-2.65335	0.00796984	0.121453
Stx4a	569.379	0.431557	0.162684	2.65272	0.00798449	0.121552
Nup133	2454.26	-0.34306	0.129355	-2.65208	0.0079997	0.121552
Rimkla	13.7074	-1.21595	0.458481	-2.65214	0.00799842	0.121552
Anxa11	524.807	-0.838734	0.316406	-2.65082	0.00802976	0.121654
Mtfr1	1660.29	0.198539	0.0748905	2.65105	0.00802417	0.121654
Ccdc38	63.9916	1.09956	0.414708	2.6514	0.00801591	0.121654
Palld	533.937	-0.413976	0.156197	-2.65034	0.008041	0.121706
Nfkbie	92.8783	0.522478	0.197191	2.64961	0.00805855	0.121853
Calr	17456.8	0.805351	0.304034	2.64888	0.00807581	0.121996
Grrp1	23.9733	-1.06271	0.401821	-2.64475	0.00817515	0.123021
Nsun3	102.369	0.603787	0.228243	2.64537	0.00816023	0.123021
Ndst1	741.171	-0.639934	0.241936	-2.64505	0.00816779	0.123021
Plxdc1	152.914	-0.531237	0.200943	-2.64373	0.00819987	0.123274
Tead3	161.098	0.639998	0.242117	2.64334	0.00820919	0.123296
Asphd2	20.8987	-1.06062	0.401718	-2.64022	0.00828519	0.124174
Pbx2	1024.14	0.525427	0.199028	2.63996	0.00829154	0.124174
Btg2	918.986	-0.84291	0.319473	-2.63844	0.00832891	0.124495
Fzd9	92.9207	-0.741793	0.281228	-2.6377	0.0083471	0.124648
Tns4	11.4933	-2.40781	0.913349	-2.63624	0.00838295	0.124877
Gls	573.441	-0.635501	0.241076	-2.6361	0.00838643	0.124877
Pvrl2	2640.35	0.294286	0.111618	2.63655	0.00837542	0.124877
Glipr2	752.557	0.632702	0.240226	2.63378	0.00844392	0.125255
Prdm14	831.445	-0.536712	0.203717	-2.63459	0.00842383	0.125255
Greb1l	71.9572	-1.1964	0.454161	-2.63431	0.00843074	0.125255
Usp29	216.691	-1.04909	0.398316	-2.6338	0.00844351	0.125255
Dusp1	915.855	0.531419	0.201889	2.63223	0.00848261	0.12571
Ctsc	823.685	-0.625709	0.237769	-2.63159	0.00849866	0.125829
Ipo7	4358.5	-0.389005	0.147854	-2.631	0.00851345	0.125928
Smg1	2204.89	-0.721689	0.274387	-2.63019	0.00853375	0.126109
Cth	2549.46	0.538756	0.204881	2.62961	0.0085483	0.126205
Steap2	166.583	0.446815	0.170007	2.62822	0.00858327	0.126538
Cluh	2594.81	-0.436885	0.166238	-2.62807	0.00858706	0.126538
Dst	425.07	0.792663	0.301693	2.62739	0.00860436	0.126581
Galns	177.601	0.657895	0.250482	2.62652	0.00862638	0.126654
Ankrd10	1182.45	-0.640127	0.243721	-2.62648	0.00862741	0.126654
Rgcc	21.2194	-1.91934	0.731251	-2.62473	0.00867167	0.126946
Speg	37.5528	-0.81596	0.310799	-2.62536	0.00865571	0.126946
Ntrk3	23.0666	-1.17846	0.44893	-2.62503	0.00866414	0.126946
Ap5m1	290.524	-0.701138	0.267194	-2.62408	0.00868835	0.127071
Cdkn1b	1029.04	0.423534	0.161436	2.62353	0.00870227	0.127156
Fut8	501.901	0.410427	0.156547	2.62175	0.00874801	0.1274
Zfp839	393.913	0.430822	0.164308	2.62204	0.00874063	0.1274
Ice1	1678.37	-0.402856	0.15365	-2.62191	0.00874384	0.1274
Klhdc3	1923.39	0.472027	0.180052	2.62161	0.00875158	0.1274
BC017158	188.886	0.45044	0.171932	2.61988	0.00879611	0.127929
Praf2	662.061	0.486397	0.185743	2.61866	0.00882772	0.128269
Stra8	189.764	-0.717288	0.273951	-2.6183	0.00883681	0.128282
Ppm1f	1292.13	-0.478014	0.182641	-2.61724	0.0088644	0.128563
Mlec	10244.2	0.272398	0.104134	2.61584	0.00890089	0.128972
Atp6v0e2	116.97	-0.747341	0.285871	-2.61425	0.00894224	0.129331
Plcg2	627.383	-0.518651	0.198451	-2.6135	0.00896214	0.129379
Zfp704	1367.44	-0.460552	0.17622	-2.61351	0.00896167	0.129379
Shtn1	57.6144	-0.679886	0.260214	-2.61279	0.00898057	0.129526
Mras	775.686	-0.456948	0.174944	-2.61197	0.00900231	0.129606
Ncoa4	732.763	-0.594233	0.227505	-2.61195	0.00900273	0.129606
Abcg1	271.204	-1.15033	0.440541	-2.61118	0.00902307	0.129779
Zfp949	172.881	0.592977	0.227169	2.61029	0.00904665	0.129879
Ogg1	279.72	0.464363	0.177924	2.60989	0.00905708	0.12991
Ap1g2	496.576	0.302667	0.116026	2.60862	0.00909081	0.130274
Ckmt1	1075.86	0.451423	0.173105	2.6078	0.00911253	0.130465
Lmo1	46.3259	-1.05296	0.403955	-2.60661	0.00914422	0.130799
Ube2e2	66.2504	0.794198	0.304733	2.60621	0.00915514	0.130836
Ubn1	643.116	0.463266	0.177799	2.60556	0.0091724	0.130843
Blvrb	771.75	0.406652	0.156096	2.60514	0.00918357	0.130868
Rpsa-ps2	83.3089	-1.25615	0.482231	-2.60487	0.00919094	0.130868
Col5a3	34.1495	-0.783698	0.301102	-2.60276	0.00924759	0.131555
H2-Q4	57.6795	0.84719	0.325552	2.60232	0.00925964	0.131606
Pgc	193.968	0.422721	0.162545	2.60064	0.00930499	0.132011
Lincenc1	5637.22	-0.479855	0.184506	-2.60075	0.00930196	0.132011
Mgll	56.1326	0.600786	0.231244	2.59806	0.00937529	0.132887
Mypn	193.808	-0.561981	0.216448	-2.59638	0.00942114	0.133054
Efs	315.328	-0.858271	0.330554	-2.59646	0.00941889	0.133054
Lrp2	175.291	-0.629135	0.242228	-2.59728	0.00939654	0.133054
Zdhhc23	25.2249	-1.18396	0.455965	-2.5966	0.00941508	0.133054
Cpne2	74.7566	-0.78454	0.302354	-2.59477	0.00946538	0.133471
Pof1b	14.5032	-1.2862	0.495764	-2.59438	0.00947626	0.133471
Plk5	40.3967	-1.25682	0.484431	-2.59443	0.00947479	0.133471
Tfpi	701.593	0.60054	0.231575	2.59329	0.00950627	0.133773
Cyth4	12.5675	-1.29734	0.500328	-2.59297	0.00951504	0.133776
Taf4b	402.14	-0.298908	0.11533	-2.59175	0.00954879	0.134027
Ddrgk1	650.35	0.70196	0.270848	2.59171	0.00955007	0.134027
Ids	196.153	-0.4748	0.183256	-2.59092	0.00957209	0.134146
Morn4	336.469	0.360578	0.139266	2.58913	0.00962198	0.134553
mt-Rnr2	4629.22	0.831578	0.321155	2.58934	0.00961615	0.134553
Fuca2	402.673	0.670878	0.259252	2.58775	0.00966056	0.134599
Hat1	6303.03	-0.308981	0.119452	-2.58665	0.00969148	0.134599
Ankle2	1119.37	-0.345368	0.133526	-2.58652	0.00969508	0.134599
Prss8	137.798	0.703772	0.271876	2.58858	0.00963723	0.134599
Abcb10	417.944	-0.594566	0.229789	-2.58744	0.0096691	0.134599
Pkd1l2	22.392	-1.17455	0.45409	-2.5866	0.00969274	0.134599
Wdr86	21.6125	-1.18727	0.45907	-2.58624	0.00970286	0.134599
Slc5a3	192.23	-0.910673	0.351946	-2.58753	0.00966654	0.134599
Prss50	26.7303	-1.6477	0.637233	-2.58571	0.00971783	0.134687
Otx2	177.033	-1.12262	0.434382	-2.58441	0.00975446	0.135075
Ggt7	61.664	-1.04633	0.40495	-2.58384	0.00977065	0.135098
Lrrc34	1040.1	0.723585	0.280277	2.58168	0.00983204	0.135788
Ago2	6278	-0.673817	0.261121	-2.58047	0.0098665	0.136144
Tspan2	127.47	0.592889	0.230082	2.57686	0.00997016	0.136855
Adgra3	1190.97	0.269527	0.104592	2.57693	0.00996828	0.136855
Usp11	1166.68	0.73649	0.285811	2.57685	0.00997058	0.136855
Rapgef5	85.9602	-0.819914	0.318119	-2.57738	0.00995514	0.136855
Krtcap2	927.874	0.487329	0.189243	2.57515	0.0100196	0.137166
Cyb5r2	50.7933	1.08047	0.41948	2.57574	0.0100026	0.137166
Pclo	13.1278	1.47704	0.573657	2.57477	0.0100307	0.137197
Slfn8	51.3084	-1.41864	0.551111	-2.57415	0.0100488	0.137325
P3h1	1275.37	0.299805	0.116513	2.57314	0.0100782	0.137504
Hspb6	80.3001	0.946181	0.367722	2.57309	0.0100795	0.137504
Dynlt1f	185.729	-0.437881	0.170205	-2.57268	0.0100916	0.137548
Spint1	1334.48	0.43699	0.16991	2.57189	0.0101146	0.13765
Ttll3	88.0133	-0.599018	0.232998	-2.57092	0.010143	0.137769
Fcgrt	289.986	-0.640909	0.249395	-2.56986	0.010174	0.13795
Ube2g2	509.326	0.543357	0.211428	2.56993	0.0101719	0.13795
Vwf	518.468	-0.905873	0.352771	-2.56788	0.0102324	0.138396
Dennd1b	567.534	-0.464935	0.181025	-2.56835	0.0102184	0.138396
Poc1a	408.625	0.445814	0.173677	2.56691	0.010261	0.138529
Ddx19b	1633.49	-0.528624	0.205933	-2.56697	0.0102591	0.138529
Snrnp200	6719.34	-0.359876	0.140218	-2.56655	0.0102717	0.138553
Rictor	694.89	-0.503761	0.196526	-2.56333	0.0103672	0.139721
Lgals3bp	10.7835	-1.37413	0.53657	-2.56096	0.0104384	0.140437
Igfbp7	43.4519	-0.853753	0.333487	-2.56008	0.010465	0.140674
Nhlrc2	627.822	-0.392994	0.153582	-2.55885	0.0105019	0.140928
Rps19-ps6	14.0351	1.40878	0.550537	2.55892	0.0104998	0.140928
Saa2	13.2353	-1.29838	0.507477	-2.5585	0.0105123	0.140947
Anxa5	273.48	0.65732	0.256964	2.55803	0.0105267	0.141018
Aass	247.109	-0.473946	0.185345	-2.5571	0.0105549	0.141154
Ccdc101	449.211	0.351935	0.137618	2.55734	0.0105476	0.141154
Snhg18	12.6997	1.37666	0.538514	2.5564	0.0105761	0.141316
Gtf3c4	1245.92	-0.318731	0.124727	-2.55544	0.0106054	0.141586
Tnfrsf11a	20.3087	-1.31098	0.513122	-2.55491	0.0106216	0.141682
Dna2	1170.19	-0.386738	0.151444	-2.55368	0.0106592	0.141941
Asxl1	2211.07	-0.414136	0.162167	-2.55375	0.0106568	0.141941
Tmem81	153.146	0.495841	0.194221	2.55298	0.0106806	0.141984
Vegfb	669.734	0.32367	0.126903	2.55052	0.0107561	0.142623
Dand5	45.2658	0.894919	0.350858	2.55066	0.0107521	0.142623
Tns1	1204.56	-0.653637	0.25631	-2.55019	0.0107665	0.14264
Gorasp2	2198.4	0.436608	0.171301	2.54877	0.0108103	0.142978
Ddx50	1493.75	0.422953	0.165938	2.54886	0.0108077	0.142978
Pde2a	17.1151	-1.20692	0.473758	-2.54755	0.0108481	0.143322
Rbpsuh-rs3	369.837	-0.480775	0.188736	-2.54734	0.0108547	0.143322
Dgat2	29.0707	-1.26043	0.49487	-2.54699	0.0108656	0.143345
Camk2g	386.654	-0.319638	0.125515	-2.54661	0.0108774	0.14338
Ccp110	1153.75	-0.354076	0.139077	-2.54589	0.0108998	0.143552
Laptm5	3069.19	0.440359	0.173022	2.5451	0.0109245	0.143637
Gps2	613.64	0.831679	0.326898	2.54415	0.0109543	0.143908
Pdia4	3777.09	0.471597	0.185394	2.54375	0.0109669	0.143952
Alg12	245.813	0.521639	0.205157	2.54264	0.0110018	0.144289
Cwc27	1251.66	0.658068	0.258981	2.54099	0.011054	0.144731
Dnajc1	269.796	0.602908	0.237256	2.54117	0.0110481	0.144731
Rps4x	22615.6	0.292066	0.114989	2.53996	0.0110865	0.145035
Smox	431.103	-0.486236	0.191511	-2.53895	0.0111186	0.145332
Pdia6	6060.37	0.275208	0.108408	2.53864	0.0111284	0.145339
Zfand2b	226.41	0.376476	0.148402	2.53686	0.011185	0.145555
Pou2f1	1208.94	-0.603191	0.237785	-2.5367	0.0111901	0.145555
Eno3	209.419	-0.594445	0.234342	-2.53666	0.0111915	0.145555
Tstd1	22.0421	-1.17698	0.463849	-2.53741	0.0111675	0.145555
BC037034	527.376	0.446738	0.176165	2.53591	0.0112155	0.145746
Vamp2	614.93	0.741193	0.292331	2.53546	0.01123	0.145813
Tmem242	385.102	0.304512	0.120141	2.53462	0.011257	0.146042
Ncaph	1403.47	-0.312671	0.123407	-2.53366	0.0112877	0.146319
Ccdc112	233.194	0.624531	0.246647	2.53208	0.0113388	0.146703
Rpl37rt	231.394	0.998503	0.394373	2.53187	0.0113455	0.146703
Kctd6	606.013	0.329963	0.13038	2.53077	0.0113812	0.147042
Ctnnb1	11124.5	-0.359909	0.142279	-2.5296	0.0114192	0.147168
Ttc9	22.5836	-1.13498	0.448642	-2.52982	0.011412	0.147168
Slc38a6	144.17	0.541716	0.214114	2.53004	0.0114051	0.147168
Ephx2	1548.22	0.490347	0.193898	2.5289	0.0114422	0.147183
Zfp768	105.591	0.527249	0.208487	2.52893	0.011441	0.147183
Pcdhgb7	18.9552	0.894207	0.353623	2.5287	0.0114486	0.147183
Gsc2	12.7671	1.26741	0.501619	2.52664	0.0115161	0.147807
Slc28a3	21.7547	-0.966781	0.382709	-2.52616	0.0115319	0.147888
Kansl2	1182.99	-0.394768	0.156409	-2.52395	0.0116046	0.148576
Lrrc40	1094.98	0.386779	0.153269	2.52353	0.0116183	0.148631
Rnf121	418.176	0.365249	0.144756	2.52321	0.0116288	0.148643
Gsc	43.5337	-1.09335	0.433493	-2.52219	0.0116628	0.148834
Spock1	25.5401	-1.26555	0.502086	-2.52058	0.0117162	0.149393
Ccdc130	294.47	0.566495	0.224791	2.5201	0.011732	0.149474
Eci3	12.2178	-1.25735	0.499038	-2.51954	0.0117509	0.149592
Jmjd8	350.817	0.480248	0.190748	2.51771	0.0118122	0.149762
Cyp7b1	64.343	0.713597	0.283345	2.51848	0.0117864	0.149762
Mum1l1	60.3685	-0.677339	0.269011	-2.51788	0.0118062	0.149762
Krcc1	477.991	0.473741	0.188106	2.51848	0.0117863	0.149762
Dzip3	538.828	0.403124	0.160113	2.51774	0.0118109	0.149762
Gsto1	231.613	-0.609928	0.242332	-2.51691	0.0118388	0.149978
Sh3bp5	23.6429	-1.21355	0.482219	-2.5166	0.0118495	0.149991
Tmem14c	1169.69	0.522829	0.207865	2.51523	0.0118955	0.15033
Snx27	1378.2	-0.458744	0.182482	-2.51391	0.0119401	0.150716
Adck4	465.859	0.286099	0.113915	2.51152	0.0120212	0.151347
Aebp2	2019.41	-0.277598	0.110534	-2.51143	0.0120244	0.151347
Cyp4f39	34.1132	-0.735029	0.292611	-2.51197	0.012006	0.151347
Mid1ip1	302.585	0.465407	0.185369	2.51071	0.0120489	0.151533
Cars	4405.7	0.28972	0.115457	2.50933	0.0120959	0.151621
Extl3	987.097	-0.402277	0.160363	-2.50855	0.0121229	0.151621
Fam92a	440.866	0.654393	0.260868	2.50852	0.0121239	0.151621
Dscaml1	51.2061	-1.35183	0.538896	-2.50853	0.0121236	0.151621
Herc1	591.005	-0.537779	0.214359	-2.50878	0.012115	0.151621
Igfbp2	8116.91	-0.515723	0.205683	-2.50736	0.0121636	0.151996
Ldlrap1	577.118	-0.505515	0.201664	-2.50672	0.0121856	0.15215
Habp4	169.293	0.445973	0.177946	2.50622	0.0122029	0.152244
Atp2b2	44.7298	-1.31306	0.524469	-2.5036	0.0122936	0.153253
Ddost	3035.89	0.239761	0.0957881	2.50304	0.0123132	0.153253
Stard9	227.607	-0.737371	0.294588	-2.50305	0.0123127	0.153253
Foxo3	2283.52	-0.626514	0.250345	-2.5026	0.0123284	0.153319
Anapc4	1082.83	0.220326	0.0880488	2.50232	0.0123382	0.15332
Zfyve19	229.772	0.47622	0.190425	2.50083	0.0123903	0.153844
Lrp4	278.086	-0.414279	0.16573	-2.49973	0.0124288	0.1542
Ccdc18	493.995	0.40821	0.163343	2.49911	0.0124507	0.154349
Igtp	46.3701	-0.884289	0.353961	-2.49827	0.0124801	0.154591
Ccdc28a	93.0015	0.593077	0.237469	2.49749	0.0125076	0.154809
Heatr6	525.673	-0.29514	0.118219	-2.49655	0.0125409	0.154991
Trrap	2206.43	-0.544396	0.218063	-2.49651	0.0125422	0.154991
Upf1	2540.05	-0.353861	0.141761	-2.49619	0.0125535	0.155009
Nek6	380.637	-0.605073	0.242437	-2.4958	0.0125674	0.155058
Reck	268.47	0.499415	0.200208	2.49448	0.0126143	0.155514
Sstr2	30.9136	-0.878423	0.35221	-2.49403	0.0126301	0.155586
Ubxn6	670.885	0.34112	0.136824	2.49313	0.0126624	0.155737
Ttc17	516.299	0.540053	0.216683	2.49237	0.0126894	0.155824
Serf2	2450.13	0.759238	0.304611	2.49248	0.0126854	0.155824
Acyp1	195.668	0.722161	0.289974	2.49043	0.0127589	0.156309
Ctsz	996.195	0.536658	0.215478	2.49054	0.0127549	0.156309
Apoa1bp	739.236	0.394435	0.15836	2.49075	0.0127475	0.156309
Neu1	591.538	0.57889	0.232628	2.48848	0.0128292	0.156316
Fabp3	4196.98	1.31284	0.527629	2.48819	0.0128395	0.156316
Slc25a4	3070.85	-0.310596	0.124791	-2.48892	0.0128131	0.156316
Nup160	2685.13	-0.413735	0.166172	-2.48979	0.0127818	0.156316
Tsks	57.9155	-0.831617	0.334189	-2.48846	0.0128296	0.156316
Kantr	97.3039	0.733602	0.294821	2.4883	0.0128356	0.156316
Mdp1	579.224	0.438991	0.176546	2.48655	0.0128988	0.156794
Polr3gl	186.584	0.776482	0.312416	2.48541	0.0129403	0.157061
Tgfbr2	88.0046	0.721354	0.290237	2.48539	0.0129409	0.157061
Ankrd44	102.739	-0.798107	0.321307	-2.48394	0.0129937	0.157232
Spin4	43.6963	-0.738791	0.297407	-2.4841	0.0129878	0.157232
Pde6d	266.012	0.327029	0.131693	2.48326	0.0130186	0.157271
Zcchc14	766.489	-0.447799	0.180318	-2.48338	0.0130142	0.157271
Sdhb	1892.65	0.236196	0.0951875	2.48138	0.0130875	0.15787
Pramel1	34.8999	-0.966479	0.389497	-2.48135	0.0130885	0.15787
Ebag9	149.254	0.699016	0.281902	2.47964	0.0131515	0.158309
Trak2	751.788	-0.441376	0.178007	-2.47954	0.0131553	0.158309
Zwilch	2490.2	0.386856	0.155996	2.4799	0.0131418	0.158309
Tinf2	1060.53	0.309163	0.124742	2.47842	0.0131967	0.158636
Phip	1118.3	-0.594065	0.239738	-2.47798	0.0132129	0.158636
Ndufb4	658.715	0.279202	0.112728	2.47676	0.013258	0.158811
Plcd4	24.5733	-0.962274	0.388495	-2.47693	0.0132518	0.158811
Wdr38	146.71	1.59876	0.645957	2.47503	0.0133225	0.159381
Galnt6	934.255	-0.423567	0.171142	-2.47494	0.0133259	0.159381
Peli1	647.452	-0.315936	0.127814	-2.47184	0.0134418	0.160154
Golga3	1152.72	0.435663	0.176245	2.47191	0.0134392	0.160154
Snx14	438.901	0.364591	0.147468	2.47233	0.0134234	0.160154
Fam178a	1290.66	-0.430526	0.174138	-2.47233	0.0134235	0.160154
Lrrn4	69.8041	-0.631555	0.255481	-2.47202	0.0134351	0.160154
Foxo6	110.407	-0.420397	0.17016	-2.4706	0.0134888	0.16059
Mtmr1	186.034	-0.524844	0.21255	-2.46928	0.0135386	0.160832
Hdac4	572.326	-0.406672	0.164749	-2.46843	0.0135708	0.160832
Nme7	588.737	0.400448	0.162204	2.4688	0.0135568	0.160832
Adgrb2	137.078	-0.613625	0.248556	-2.46876	0.0135581	0.160832
Prmt8	195.797	-0.691787	0.280203	-2.46888	0.0135537	0.160832
Cuedc2	1256.62	0.395051	0.16003	2.4686	0.0135642	0.160832
Prrx2	17.1004	-1.03413	0.419054	-2.46778	0.0135956	0.161003
Tgm3	26.7198	-1.64815	0.668032	-2.46717	0.0136186	0.161153
Car11	156.185	0.70023	0.283868	2.46675	0.0136347	0.161172
Epb4.1l4b	824.744	0.416151	0.168829	2.46492	0.0137043	0.161678
Epg5	358.706	-0.489428	0.198555	-2.46495	0.0137032	0.161678
Ap3b1	3065.16	0.402865	0.163599	2.46252	0.0137965	0.162398
Fam204a	280.921	0.373778	0.151779	2.46265	0.0137915	0.162398
Dusp9	590.966	-0.645417	0.262197	-2.46157	0.0138329	0.162627
Mtbp	845.494	0.410433	0.166867	2.45963	0.0139079	0.163052
Rassf5	21.0978	-1.35309	0.55007	-2.45986	0.0138993	0.163052
Pck2	3007.12	0.629294	0.255867	2.45946	0.0139147	0.163052
Npl	250.328	-0.349986	0.14226	-2.46018	0.0138868	0.163052
Trip6	463.994	0.484132	0.196904	2.45872	0.0139433	0.163142
Urb1	1494.69	-0.399765	0.162573	-2.45898	0.0139333	0.163142
Plekhb2	1199.79	0.434809	0.176991	2.45668	0.0140229	0.16395
Cdyl2	2018.79	-0.514977	0.209657	-2.45628	0.0140383	0.164008
Akirin2	1034.65	0.228921	0.0932285	2.45548	0.0140697	0.164064
Nfatc3	1357.12	-0.506276	0.206168	-2.45565	0.0140632	0.164064
Lrrc1	188.94	0.348499	0.141934	2.45535	0.0140747	0.164064
Dus2	313.86	0.383589	0.156345	2.45348	0.0141482	0.164799
Entpd5	123.838	-0.497467	0.202884	-2.45197	0.0142075	0.165366
Mpv17l	329.041	0.334574	0.136469	2.45165	0.0142202	0.16539
Mxd4	47.2212	-0.732417	0.298791	-2.45127	0.0142354	0.165444
Cenpk	144.402	0.527238	0.215121	2.4509	0.0142501	0.165492
Dmxl1	1441.82	-0.64145	0.261855	-2.44964	0.0142999	0.165912
Cep170	518.324	-0.595407	0.243078	-2.44945	0.0143076	0.165912
Anxa6	1725.44	-0.304651	0.1244	-2.44895	0.0143273	0.166018
Atp6v1d	1495.65	0.58893	0.240653	2.44721	0.0143965	0.166696
B3gnt5	421.331	0.326061	0.133255	2.44689	0.0144094	0.166722
Smarcd3	95.9745	-0.491159	0.200822	-2.44574	0.0144555	0.166808
Mfsd2b	72.5894	-0.552552	0.225956	-2.44539	0.0144694	0.166808
Zfp580	109.43	0.75322	0.307931	2.44607	0.0144422	0.166808
Cdkn2d	197.39	0.383779	0.156923	2.44566	0.0144588	0.166808
Sema4b	2235.63	0.266764	0.10913	2.44445	0.0145072	0.166987
Vash2	16.1964	-1.01826	0.416538	-2.44458	0.0145022	0.166987
Tmem70	255.674	-0.632035	0.258805	-2.44213	0.014601	0.16782
Ssbp2	35.6036	-0.81309	0.333096	-2.44101	0.0146463	0.167847
Gpam	222.601	-0.578215	0.236803	-2.44175	0.0146162	0.167847
Tecr	4914.76	0.299481	0.122682	2.44111	0.014642	0.167847
Eif4b	16316.8	-0.507525	0.20791	-2.44109	0.0146431	0.167847
H2-Eb1	169.724	0.5928	0.242955	2.43995	0.0146892	0.168092
AV099323	31.8641	1.16202	0.47624	2.43999	0.0146876	0.168092
L2hgdh	843.929	-0.522151	0.214146	-2.4383	0.0147565	0.168738
Tns3	2909.73	-0.42413	0.173984	-2.43775	0.014779	0.168749
Emilin2	14.8131	-1.14455	0.469495	-2.43783	0.0147756	0.168749
Tmem120a	652.238	0.345231	0.141651	2.43719	0.0148019	0.168887
Wdr89	612.437	0.655655	0.269057	2.43687	0.0148151	0.168914
Sorbs1	208.602	-0.887171	0.364297	-2.43529	0.0148797	0.169526
Pcgf5	102.616	-0.531085	0.218145	-2.43454	0.0149106	0.169648
Tln1	3782.6	0.394682	0.162137	2.43424	0.0149229	0.169648
AW146154	73.7218	0.609719	0.250457	2.43442	0.0149155	0.169648
Dgke	659.347	-0.327643	0.134675	-2.43284	0.014981	0.170072
Gnai2	8766.12	0.381352	0.15677	2.43255	0.0149929	0.170072
Unc5cl	57.0169	-0.624636	0.256775	-2.43261	0.0149903	0.170072
Pmvk	918.258	0.509675	0.209583	2.43186	0.0150217	0.170275
Dcbld1	404.925	-0.481468	0.19801	-2.43153	0.0150352	0.170293
Itpr1	908.815	-0.68195	0.280489	-2.43129	0.0150451	0.170293
Iqgap1	6516.51	-0.359018	0.147698	-2.43076	0.0150674	0.170422
Tep1	288.319	-0.485906	0.20003	-2.42917	0.0151335	0.171046
Ero1l	924.344	-0.674117	0.277677	-2.42771	0.0151947	0.171559
Clta	4109.71	0.696061	0.286733	2.42756	0.0152009	0.171559
Slc3a2	5012.95	0.399275	0.164515	2.42698	0.0152251	0.171708
Zfp775	189.32	-0.598678	0.246743	-2.42632	0.0152529	0.171773
Rnf213	2016.87	-0.735774	0.303243	-2.42635	0.0152514	0.171773
Wdpcp	21.7509	0.98872	0.407802	2.42451	0.0153291	0.172016
Ercc6l2	795.975	-0.383378	0.158097	-2.42495	0.0153103	0.172016
Cpox	855.25	0.505324	0.208352	2.42534	0.0152941	0.172016
Zfp605	226.674	0.793641	0.327339	2.42453	0.0153283	0.172016
Zfp78	51.1397	0.757324	0.312363	2.4245	0.0153294	0.172016
Rufy1	291.399	0.646803	0.26691	2.4233	0.0153801	0.172214
Ptch1	1490.16	-0.760549	0.313836	-2.4234	0.0153759	0.172214
Slc35e2	675.761	0.258073	0.106487	2.42351	0.0153713	0.172214
Mcts1	326.304	0.36156	0.14926	2.42235	0.0154205	0.172496
Tbc1d22b	866.212	0.41939	0.173145	2.42219	0.0154274	0.172496
Cox7a1	235.338	0.585115	0.241592	2.42191	0.0154392	0.172504
Tmem126a	395.758	0.407229	0.168245	2.42045	0.0155011	0.172938
Ash2l	7169.28	0.362069	0.149602	2.42022	0.0155113	0.172938
Sertad3	313.754	0.534735	0.220906	2.42065	0.015493	0.172938
Tpd52l1	552.867	0.413128	0.170777	2.41912	0.0155583	0.173215
Ndel1	791.572	0.429922	0.177893	2.41674	0.0156602	0.173977
St3gal5	122.997	-0.573691	0.237379	-2.41678	0.0156586	0.173977
Ireb2	3641.21	-0.417816	0.172944	-2.4159	0.0156965	0.174257
Scml2	40.0874	-0.791571	0.327793	-2.41485	0.0157416	0.174634
Etv3	441.021	-0.420027	0.17402	-2.41367	0.0157925	0.175074
Fzd6	68.2405	-0.666884	0.276398	-2.41277	0.0158319	0.175386
Dnajc27	271.059	-0.381338	0.158078	-2.41234	0.0158503	0.175465
Ppp6r3	3677.53	-0.450085	0.186654	-2.41134	0.0158941	0.175647
Fahd1	123.452	0.657689	0.272763	2.41121	0.0158996	0.175647
Cbln1	79.4608	-0.768719	0.318944	-2.4102	0.0159439	0.175921
Chrm4	11.0979	-1.19314	0.495057	-2.41011	0.0159477	0.175921
Zfp191	720.027	0.319344	0.132579	2.40872	0.0160088	0.176201
Eapp	631.179	0.639227	0.265405	2.4085	0.0160183	0.176201
Notch3	1586.7	-0.680362	0.282621	-2.40733	0.0160697	0.176643
Dnajb1	837.058	-0.425055	0.176629	-2.40649	0.0161069	0.176678
Ulk1	6448.37	-0.366516	0.152294	-2.40663	0.0161005	0.176678
AU020206	379.924	0.385249	0.16008	2.4066	0.0161017	0.176678
Rhoc	398.339	0.437785	0.182034	2.40497	0.016174	0.176694
Ddah2	1426.7	0.409129	0.170208	2.40371	0.0162298	0.176694
Pdcd2	629.42	0.541988	0.225482	2.40369	0.0162307	0.176694
Rmnd1	370.497	0.366639	0.152531	2.4037	0.0162302	0.176694
Cbx2	606.646	-0.371229	0.15445	-2.40354	0.016237	0.176694
Fam120a	3321.36	-0.299396	0.124486	-2.40507	0.0161696	0.176694
Sema3d	10.8416	1.1335	0.471184	2.40564	0.0161444	0.176694
Crxos	1191.44	-0.561318	0.2335	-2.40393	0.0162199	0.176694
Purb	1367.55	-0.334021	0.138915	-2.4045	0.0161945	0.176694
Dnajb14	313.269	0.342877	0.142696	2.40284	0.0162681	0.176833
Ltn1	1271.71	-0.458962	0.191073	-2.40203	0.0163045	0.177049
P4ha1	749.057	-0.772212	0.321666	-2.40066	0.0163654	0.177409
Taf10	1253.36	0.313239	0.130481	2.40064	0.0163666	0.177409
Pcolce2	174.9	-0.723508	0.301438	-2.40019	0.0163866	0.177503
Ahr	194.085	-0.543364	0.226478	-2.39919	0.0164314	0.177524
Scyl1	890.679	0.31248	0.130247	2.39913	0.016434	0.177524
Prorsd1	172.91	0.740303	0.308511	2.3996	0.016413	0.177524
Lrp8os2	57.5226	-0.773477	0.322337	-2.39959	0.0164132	0.177524
Gramd4	359.567	-0.6596	0.274978	-2.39874	0.0164516	0.177591
Mta1	2818.66	0.396228	0.165361	2.39614	0.0165687	0.178731
Acvr2b	202.723	-0.665928	0.277962	-2.39575	0.0165864	0.178798
Slc44a4	128.528	-0.40373	0.168677	-2.39351	0.0166881	0.179249
Cdc25b	478.769	-0.287462	0.120112	-2.39328	0.0166984	0.179249
Cd79b	33.1797	-0.779284	0.325487	-2.39421	0.0166563	0.179249
Camkmt	116.956	0.477251	0.199308	2.39455	0.016641	0.179249
B3gnt7	301.879	0.999481	0.417543	2.39372	0.0166784	0.179249
Gnai1	345.885	-0.518886	0.216975	-2.39146	0.0167816	0.179909
Rpl18-ps1	23.5338	0.804807	0.336596	2.39102	0.0168018	0.180002
Mmp15	229.963	-0.77878	0.325841	-2.39006	0.0168455	0.180348
Entpd2	29.0277	-1.39571	0.584052	-2.3897	0.0168622	0.180402
Cpne3	1293.98	-0.566868	0.237268	-2.38915	0.0168873	0.180548
Rnd2	356.471	0.462821	0.193807	2.38805	0.0169382	0.180579
AU040320	440.383	0.461435	0.193244	2.38783	0.0169481	0.180579
Was	119.719	-0.770191	0.322517	-2.38806	0.0169375	0.180579
Klk11	20.8796	-1.0541	0.44139	-2.38813	0.0169345	0.180579
Cenpa	1836.13	-0.563647	0.236098	-2.38734	0.0169708	0.180698
Hnf4a	62.9471	-0.77007	0.322691	-2.3864	0.0170141	0.180922
Crls1	475.333	0.250922	0.105181	2.38563	0.0170498	0.180922
St8sia1	1596.11	-0.593285	0.248654	-2.38598	0.0170335	0.180922
Haus7	512.443	0.394268	0.165249	2.3859	0.0170373	0.180922
Kdr	33.9049	-0.830654	0.348155	-2.38587	0.0170386	0.180922
Ankfy1	1299.95	-0.357318	0.149843	-2.38461	0.0170971	0.181192
Zfp518a	1148.06	-0.402315	0.168715	-2.38458	0.0170984	0.181192
Prrt4	51.2239	-0.703218	0.295074	-2.38319	0.0171633	0.181756
Fam13c	367.258	0.473868	0.198883	2.38264	0.0171888	0.181903
Scpep1	5062	0.366197	0.154087	2.37656	0.017475	0.18295
Ell2	1386.15	0.443633	0.186743	2.37563	0.0175188	0.18295
Mien1	439.618	0.325264	0.13678	2.37801	0.0174064	0.18295
Dnase2a	573.548	0.309083	0.130012	2.37735	0.0174378	0.18295
Tcp11l2	29.1717	-1.04411	0.43888	-2.37902	0.0173585	0.18295
Depdc1b	315.231	-0.406563	0.171111	-2.37603	0.0175001	0.18295
Synj2	175.333	-0.88477	0.37205	-2.37809	0.0174024	0.18295
Hcfc1r1	764.798	0.717938	0.301902	2.37805	0.0174043	0.18295
F2	85.7284	-0.558589	0.234708	-2.37993	0.017316	0.18295
Prps1	2746.06	-0.330607	0.139088	-2.37696	0.017456	0.18295
Abcc8	12.2295	-1.6173	0.67971	-2.3794	0.0173409	0.18295
Nwd1	11.011	-1.76006	0.740758	-2.37602	0.0175004	0.18295
Urgcp	237.521	-0.817533	0.34399	-2.37662	0.0174722	0.18295
Defb42	16.1988	-1.43473	0.603273	-2.37824	0.0173954	0.18295
Hist1h3e	12.9199	1.42564	0.599881	2.37654	0.017476	0.18295
Rps19-ps7	193.824	0.866025	0.364498	2.37594	0.0175042	0.18295
Shkbp1	576.875	0.38569	0.162145	2.37868	0.0173748	0.18295
Zdhhc24	239.6	0.49533	0.208687	2.37355	0.0176179	0.183099
Exosc9	871.816	0.436388	0.183891	2.37307	0.0176407	0.183099
Sirt4	267.756	0.64001	0.269532	2.37452	0.0175717	0.183099
Kdf1	163.539	0.490019	0.206471	2.37331	0.0176294	0.183099
Hmcn2	173.036	-1.05387	0.443733	-2.37502	0.017548	0.183099
Jam3	685.495	0.457611	0.192868	2.37266	0.0176603	0.18317
Acad12	78.7454	-0.728532	0.307101	-2.37229	0.0176782	0.183234
Zdhhc4	391.965	0.415434	0.175249	2.37054	0.0177623	0.18372
Pgap3	160.659	0.453733	0.191422	2.37033	0.0177722	0.18372
Prr14l	1344.97	-0.498746	0.210381	-2.37068	0.0177555	0.18372
Mogat2	62.5876	-0.701274	0.295949	-2.36958	0.0178083	0.183972
Pik3c2b	326.094	-0.462148	0.195141	-2.36828	0.0178711	0.184414
Rpap1	2954.94	-0.385489	0.162777	-2.3682	0.0178747	0.184414
Xpo4	888.964	-0.555384	0.234617	-2.36719	0.0179236	0.184794
Asgr2	16.0094	-1.04713	0.442397	-2.36695	0.0179352	0.184794
Slc10a7	687.343	0.343928	0.145348	2.36624	0.0179696	0.184941
Slc35f5	266.215	0.366776	0.155031	2.36582	0.01799	0.184992
Zrsr1	657.892	0.747362	0.316053	2.36468	0.0180459	0.185445
Gng5	805.811	0.530957	0.224601	2.364	0.0180789	0.185662
Uhmk1	1037.04	-0.569309	0.240931	-2.36296	0.0181298	0.186004
Syngr4	37.738	0.804264	0.340382	2.36283	0.018136	0.186004
Stub1	1607.23	0.42631	0.180479	2.36211	0.0181714	0.186123
Nt5c3	161.597	0.413734	0.175201	2.36148	0.018202	0.186314
Upb1	10.3722	-1.07384	0.455072	-2.35971	0.0182894	0.187059
Gde1	518.151	-0.608903	0.258062	-2.35952	0.0182987	0.187059
Ap3s1	609.475	0.640147	0.271448	2.35827	0.0183605	0.187323
Kitl	11.3882	-1.39673	0.592534	-2.35722	0.0184123	0.187728
Usp34	3175.89	-0.407471	0.172896	-2.35675	0.0184358	0.187737
Rplp2	21787.5	0.320925	0.136201	2.35626	0.0184602	0.187849
Trio	338.691	-0.629971	0.267457	-2.35541	0.0185024	0.188156
Rnpep	639.324	-0.400385	0.170053	-2.35447	0.0185489	0.188384
Wdr95	18.7149	-1.22087	0.518613	-2.35411	0.018567	0.188444
Mphosph9	394.077	-0.298715	0.126946	-2.35308	0.0186186	0.188846
Zdhhc21	465.634	-0.479195	0.203682	-2.35266	0.0186399	0.188891
Clock	728.621	-0.396433	0.168522	-2.35241	0.0186524	0.188891
Prdm11	90.5145	-0.730219	0.310432	-2.35227	0.0186594	0.188891
Bag4	1144.53	-0.340704	0.144892	-2.35144	0.0187009	0.18919
Kctd10	539.421	-0.372437	0.158416	-2.35101	0.0187224	0.189241
Myl4	39.4175	-0.959293	0.408204	-2.35003	0.0187717	0.189415
Lypla1	1355.29	-0.276199	0.117587	-2.34889	0.0188296	0.189803
Mcmdc2	39.0778	-0.780923	0.332479	-2.34879	0.0188345	0.189803
Poc1b	384.417	0.577819	0.246304	2.34596	0.0189783	0.189848
Slc25a30	319.621	-0.773028	0.329213	-2.34811	0.0188689	0.189848
Hhex	229.443	0.643845	0.27439	2.34646	0.0189527	0.189848
Eprs	9304.47	0.330385	0.140743	2.34744	0.0189028	0.189848
Acbd7	13.3999	-1.62862	0.694571	-2.34478	0.0190382	0.189848
Eng	1614.42	-0.462892	0.197161	-2.34778	0.0188855	0.189848
Chmp2a	1473.03	0.563704	0.240359	2.34526	0.0190139	0.189848
Ccdc138	223.445	0.466008	0.198485	2.34782	0.0188836	0.189848
Fam188b	27.699	-0.995343	0.424517	-2.34465	0.0190451	0.189848
Supt3	219.786	0.446164	0.190177	2.34604	0.0189741	0.189848
Vps13a	481.684	-0.554058	0.236096	-2.34675	0.0189379	0.189848
Zcchc24	452.497	-0.543502	0.231807	-2.34464	0.0190456	0.189848
Zfp930	230.661	-0.586102	0.249941	-2.34496	0.0190292	0.189848
Alyref2	57.1754	0.78118	0.333061	2.34546	0.0190039	0.189848
Rpl7a-ps7	74.6708	1.19912	0.511074	2.34628	0.0189617	0.189848
Bcl7c	531.459	0.292324	0.124738	2.3435	0.0191036	0.19019
Ccdc160	222.703	0.587572	0.250725	2.34349	0.0191042	0.19019
Ubl4	594.22	0.333129	0.142262	2.34166	0.0191982	0.190333
Cd74	87.7945	0.687088	0.293445	2.34145	0.019209	0.190333
Pld1	59.9835	-0.8566	0.365707	-2.34231	0.0191647	0.190333
Rimbp2	16.7502	-1.43655	0.613627	-2.34108	0.0192283	0.190333
Tmed8	464.966	-0.516429	0.220586	-2.34117	0.0192234	0.190333
Ttk	1129.58	-0.274012	0.117034	-2.34131	0.0192163	0.190333
Pid1	436.808	0.414233	0.176938	2.34112	0.0192259	0.190333
Pccb	779.469	0.682761	0.291687	2.34073	0.0192458	0.190386
Zfp960	398.773	-0.390178	0.166767	-2.33966	0.0193015	0.190816
Alkbh5	2338.18	-0.53918	0.230553	-2.33864	0.0193543	0.191217
Clip2	113.509	-0.499255	0.213564	-2.33774	0.019401	0.191308
Aurkc	662.715	-0.686663	0.293758	-2.33751	0.0194125	0.191308
Dnajb9	216.083	0.606472	0.25962	2.336	0.0194912	0.191963
Bicc1	63.7514	-0.819646	0.351071	-2.3347	0.019559	0.192204
Ptpru	37.5111	-1.04646	0.44819	-2.33485	0.0195511	0.192204
Pdxk	1711.43	-0.277918	0.119044	-2.33459	0.019565	0.192204
Mdfic	305.558	-0.448213	0.191977	-2.33472	0.019558	0.192204
Krt42	246.425	-0.54064	0.231633	-2.33404	0.0195934	0.192363
Atxn3	1126.07	-0.316054	0.135448	-2.3334	0.0196274	0.192455
Pacsin3	316.726	0.313673	0.134425	2.33343	0.0196255	0.192455
Rabgef1	494.533	-0.291636	0.124998	-2.33312	0.0196418	0.192474
Dip2b	640.962	-0.499019	0.213921	-2.33272	0.0196628	0.19256
Spc25	824.061	-0.314634	0.13494	-2.33166	0.0197185	0.192984
Plscr3	383.677	0.494347	0.212115	2.33057	0.0197763	0.193035
Myo1g	26.8677	-0.803783	0.344927	-2.3303	0.0197903	0.193035
Dnm1l	4053.92	0.352231	0.151092	2.33123	0.0197414	0.193035
Rnf4	4129.9	-0.32778	0.14064	-2.33063	0.0197726	0.193035
Mgat5	678.951	-0.432629	0.185665	-2.33016	0.0197978	0.193035
Rpl31-ps13	43.5851	1.28284	0.550519	2.33023	0.0197941	0.193035
Rpl36-ps2	11.7747	1.41385	0.607154	2.32865	0.0198777	0.193693
Scnm1	403.951	0.519909	0.223367	2.3276	0.0199334	0.194114
Rps19-ps3	47.5898	0.565379	0.242961	2.32703	0.0199636	0.194186
Kcnk5	730.689	-0.429651	0.184702	-2.32618	0.0200089	0.194486
Zfp598	2918.85	0.335456	0.144295	2.32479	0.020083	0.194857
Rps15a-ps6	194.158	0.686411	0.29526	2.32477	0.0200845	0.194857
Rps24	27455.8	0.47667	0.205186	2.32311	0.020173	0.195594
Gpd1l	757.336	-0.368701	0.158728	-2.32285	0.020187	0.195608
Sra1	909.525	0.367743	0.158351	2.32233	0.0202154	0.195763
Fkbp11	262.312	0.484914	0.208879	2.32151	0.0202595	0.195909
Poln	10.1608	-1.46503	0.631113	-2.32135	0.0202682	0.195909
Serinc5	489.776	-0.889373	0.383229	-2.32074	0.0203011	0.195985
Tmx2	978.323	0.343267	0.147909	2.3208	0.0202974	0.195985
Slc2a1	4628.05	-0.785208	0.33845	-2.32001	0.0203401	0.196134
Rpl23	26407.3	0.635057	0.273733	2.31999	0.0203417	0.196134
Sec22b	1059.46	0.277763	0.119798	2.31859	0.0204175	0.196743
Jmjd6	933.031	-0.280531	0.121048	-2.31753	0.0204751	0.197177
Mfsd1	1009.71	-0.296358	0.127893	-2.31724	0.0204908	0.197207
Efr3b	59.9584	-0.514547	0.222091	-2.31683	0.0205132	0.197301
Mansc4	27.7797	-0.905033	0.390687	-2.31652	0.0205299	0.19734
Dos	274.682	0.509723	0.220104	2.31583	0.0205674	0.197457
Sez6l	12.3333	-1.49276	0.644753	-2.31524	0.0206	0.197649
Dnah17	60.3234	-0.53061	0.229229	-2.31476	0.0206263	0.19778
Sorcs2	160.512	0.428901	0.185438	2.3129	0.020728	0.198494
Rnf139	445.332	0.254622	0.110097	2.3127	0.0207389	0.198494
Spi1	22.7143	-0.840055	0.363453	-2.31131	0.0208155	0.198739
Thap2	60.6197	0.606161	0.262232	2.31154	0.0208029	0.198739
Idh3a	2317.58	-0.241465	0.104454	-2.31169	0.0207949	0.198739
R3hdm2	2285.54	0.611402	0.264621	2.31049	0.0208613	0.199055
Dpysl3	106.569	-0.535217	0.231871	-2.30826	0.0209848	0.199399
Vasp	3655.21	0.411731	0.178301	2.30919	0.020933	0.199399
Grtp1	702.75	0.368423	0.159604	2.30837	0.0209788	0.199399
Alms1	466.759	-0.490888	0.212586	-2.30913	0.0209366	0.199399
Zyx	238.751	0.599713	0.259856	2.30786	0.0210067	0.199468
Sigmar1	1002.41	0.390164	0.169158	2.3065	0.0210826	0.200067
Atraid	311.096	0.491098	0.212959	2.30607	0.0211068	0.200175
Anln	4458.56	-0.384731	0.166897	-2.30519	0.0211558	0.200518
Arntl2	15.1769	-1.04559	0.45395	-2.30332	0.0212606	0.201316
AI854703	29.1501	-1.27283	0.552628	-2.30323	0.0212658	0.201316
Tmem43	982.374	-0.490465	0.213097	-2.3016	0.0213575	0.20194
Zc3h10	580.292	0.322438	0.140082	2.30177	0.0213479	0.20194
Zp3	141.498	0.663095	0.28816	2.30113	0.0213842	0.20207
Tmtc1	79.1353	-0.751671	0.326728	-2.3006	0.0214143	0.20211
Il1rap	15.7391	-1.00142	0.435481	-2.29958	0.0214722	0.202441
Cdc123	953.182	0.355853	0.154766	2.2993	0.0214877	0.202441
Zfp36	363.178	0.737684	0.320831	2.29929	0.0214883	0.202441
Fbp1	15.937	-1.15387	0.50227	-2.29732	0.0216005	0.203141
Omp	22.5086	-1.01873	0.443446	-2.2973	0.0216016	0.203141
Plcxd2	67.583	-0.728148	0.31693	-2.29751	0.0215898	0.203141
Tnpo2	3387.84	-0.510188	0.222109	-2.29702	0.0216177	0.20317
Hip1r	188.233	-0.584347	0.25455	-2.29561	0.0216985	0.203234
Eps8	910.163	0.359528	0.156629	2.29541	0.0217095	0.203234
Agpat9	31.6446	-1.26186	0.549757	-2.29531	0.0217156	0.203234
Cope	1382.91	0.361304	0.157373	2.29584	0.021685	0.203234
Rfwd3	1765.35	-0.334302	0.145666	-2.29499	0.0217337	0.203265
G0s2	38.8626	0.99939	0.435613	2.29422	0.021778	0.203328
Hus1	880.545	-0.388969	0.169561	-2.29397	0.0217922	0.203328
Gltscr2	4260.33	-0.225658	0.0983787	-2.29377	0.0218037	0.203328
Pitx2	61.4379	-0.862111	0.375948	-2.29317	0.0218384	0.203529
Taok1	1528.75	-0.39341	0.171586	-2.29279	0.02186	0.20361
Ankrd42	28.0031	0.679469	0.296612	2.29076	0.0219771	0.204456
Ppm1k	133.563	-0.670258	0.292667	-2.29018	0.0220112	0.204632
Lonrf2	20.1265	-1.1474	0.501051	-2.28999	0.0220221	0.204632
Atg16l2	169.886	-0.795937	0.347989	-2.28724	0.0221816	0.20599
Maoa	570.712	-0.323224	0.14134	-2.28685	0.0222046	0.206082
Rabl6	1585.95	0.393597	0.172181	2.28595	0.022257	0.206446
Plxna4	23.3522	-1.28368	0.561725	-2.28525	0.0222981	0.206704
Rpl31-ps15	11.455	1.35738	0.594181	2.28446	0.0223445	0.206888
Trim25	3687.38	-0.259098	0.113442	-2.28396	0.0223738	0.206914
Nsf	1989.88	-0.296979	0.130088	-2.28291	0.0224356	0.207241
BC004004	537.706	0.497147	0.217751	2.28309	0.0224248	0.207241
Spata5	787.42	0.267963	0.117426	2.28198	0.0224908	0.207628
Neat1	3980.08	1.36425	0.598175	2.28068	0.0225673	0.208088
Pdcd4	701.708	0.457639	0.200698	2.28023	0.0225939	0.208211
Tango6	510.4	-0.296182	0.129928	-2.27959	0.0226323	0.208441
Sacs	459.244	-0.485931	0.21321	-2.27912	0.0226597	0.208571
Plp2	1777.76	0.267485	0.117381	2.27878	0.0226804	0.208638
Tnnt1	173.059	0.681916	0.299299	2.27838	0.0227038	0.208731
Aplf	263.406	0.442442	0.194268	2.27748	0.0227575	0.208978
Zkscan16	15.448	-0.972755	0.427082	-2.27768	0.0227459	0.208978
Pim2	197.798	-0.335202	0.147226	-2.27678	0.0227993	0.209132
Ate1	603.82	-0.326055	0.143305	-2.27525	0.0228908	0.209666
Stap2	121.183	0.706493	0.310532	2.27511	0.0228995	0.209666
Pnkp	734.832	0.335778	0.14764	2.2743	0.0229479	0.209986
Ndrg3	471.65	-0.407871	0.179388	-2.27368	0.0229851	0.210142
Rcor1	694.668	-0.384134	0.168956	-2.27357	0.0229918	0.210142
Cat	2254.38	0.403087	0.17746	2.27143	0.0231212	0.211201
Fkbp7	89.1784	0.719558	0.31685	2.27097	0.0231488	0.211205
Rev3l	912.996	-0.399108	0.175735	-2.27107	0.0231424	0.211205
Tnpo1	6907.97	-0.36291	0.159829	-2.27061	0.0231706	0.211225
Ubr4	4540.43	-0.517951	0.228123	-2.27049	0.0231779	0.211225
Lama5	4093	-0.416897	0.183806	-2.26814	0.0233209	0.212032
Dnajc18	535.97	0.353857	0.156013	2.26812	0.0233216	0.212032
S1pr1	353.422	0.536994	0.236798	2.26773	0.0233455	0.212032
Pla2g4f	52.1908	-0.65057	0.286812	-2.26828	0.0233121	0.212032
Msrb3	44.7756	-0.671769	0.296104	-2.26869	0.0232873	0.212032
Btbd8	19.037	-0.899596	0.396701	-2.26769	0.023348	0.212032
Cadps2	20.3518	0.878118	0.387399	2.2667	0.0234086	0.212218
Canx	14938.6	0.24051	0.106088	2.26707	0.0233859	0.212218
Atg12	959.34	0.377427	0.16651	2.26669	0.0234092	0.212218
Gdap1l1	11.5135	1.11095	0.490283	2.26594	0.023455	0.212386
Gars	8347.08	0.258727	0.114178	2.26599	0.0234518	0.212386
Ugt8a	49.0385	0.673999	0.29753	2.26531	0.0234935	0.212566
Peak1	647.488	-0.533866	0.235684	-2.26517	0.023502	0.212566
Nefm	394.102	1.68743	0.746041	2.26185	0.0237065	0.21392
Gpcpd1	262.709	0.421936	0.186525	2.26209	0.0236916	0.21392
Fktn	556.616	-0.325789	0.144032	-2.26192	0.0237021	0.21392
Impdh1	682.794	-0.358321	0.158442	-2.26152	0.0237269	0.213981
Nova1	117.705	0.477199	0.211053	2.26104	0.0237568	0.214004
Tmem234	1122.96	0.307844	0.136158	2.26093	0.0237634	0.214004
Sdr42e1	21.4795	-0.806517	0.356737	-2.26082	0.0237706	0.214004
Lrrcc1	394.494	0.380457	0.168436	2.25876	0.0238981	0.214527
Slx4	812.706	-0.285426	0.126355	-2.25892	0.0238884	0.214527
Sertad2	795.312	-0.456881	0.202234	-2.25917	0.0238727	0.214527
Zfp799	429.858	0.340131	0.150528	2.25959	0.0238466	0.214527
Zmiz1	1033.99	-0.603656	0.267343	-2.25798	0.0239468	0.214601
Adck3	143.481	-0.528632	0.234103	-2.25811	0.0239387	0.214601
Slc35b1	765.307	0.47863	0.212068	2.25696	0.0240105	0.214962
Fbxo3	907.649	0.210102	0.0931489	2.25555	0.0240986	0.21549
Nbeal1	597.979	-0.661418	0.293245	-2.25551	0.0241012	0.21549
Hsdl1	417.265	-0.430427	0.190995	-2.25361	0.024221	0.216313
Tsen34	1057.03	0.462245	0.205098	2.25377	0.0242104	0.216313
Fam50a	1060.65	0.620559	0.275465	2.25276	0.024274	0.216627
Hist1h3c	10.9371	1.14983	0.510443	2.25261	0.0242839	0.216627
Zwint	2610.72	0.399655	0.17745	2.25221	0.0243091	0.216728
Abhd5	117.963	-0.526485	0.233901	-2.25089	0.0243925	0.217224
Specc1l	1201.36	-0.277857	0.123522	-2.24946	0.0244836	0.217539
Fgd5	71.7429	-0.852304	0.378838	-2.24979	0.0244626	0.217539
Rpl18a	20676.3	0.326685	0.145218	2.24962	0.0244732	0.217539
Rapgef1	2286.66	-0.245224	0.109042	-2.24891	0.0245185	0.217725
Triobp	1253.8	0.31929	0.142064	2.24751	0.0246072	0.218389
Zfp414	384.652	0.416755	0.185677	2.24452	0.0247992	0.219968
Hmgcs1	6427.34	0.524375	0.233654	2.24424	0.024817	0.220001
Evl	676.929	0.425298	0.189606	2.24307	0.0248924	0.220473
Ift172	584.415	0.3022	0.134732	2.24297	0.0248984	0.220473
Msantd4	911.656	0.32829	0.146382	2.24269	0.0249166	0.220509
Crebl2	171.001	-0.446787	0.19928	-2.242	0.0249612	0.220566
Cisd3	637.838	-0.385893	0.172101	-2.24224	0.0249457	0.220566
Elk3	277.182	0.307157	0.137096	2.24045	0.0250618	0.220612
Inpp4a	116.375	-0.580892	0.259166	-2.24139	0.025001	0.220612
Gdap10	80.2041	-0.984542	0.439316	-2.24108	0.0250209	0.220612
Rsu1	772.618	0.421064	0.187986	2.23987	0.0250995	0.220627
Kif18a	784.261	-0.261369	0.116686	-2.23993	0.0250953	0.220627
Pdlim4	68.8435	-1.13087	0.505049	-2.23912	0.0251482	0.22085
Adam11	132.474	-0.752711	0.336175	-2.23904	0.0251531	0.22085
Kif13a	1017.62	-0.323505	0.144536	-2.23823	0.0252059	0.22104
Nipal3	680.659	-0.295185	0.131914	-2.23771	0.0252401	0.22104
Glce	617.656	-0.323943	0.144716	-2.23848	0.0251897	0.22104
Zbed4	339.724	-0.485527	0.216961	-2.23785	0.0252307	0.22104
Fbxw5	614.417	0.3262	0.145802	2.23728	0.025268	0.221113
Fastkd1	630.237	-0.393603	0.176039	-2.23588	0.0253596	0.221714
Ssr1	3149.89	0.242794	0.108687	2.23388	0.0254908	0.222313
Urb2	1692.5	-0.354672	0.158784	-2.23367	0.0255048	0.222313
C1s1	178.911	0.335917	0.150351	2.23423	0.0254682	0.222313
Atp6v0a4	74.6081	-0.945655	0.423348	-2.23375	0.0254995	0.222313
Gnptg	284.008	0.541132	0.242328	2.23306	0.0255452	0.222541
Usp44	87.1278	-0.54617	0.244693	-2.23206	0.0256111	0.222817
Snx2	2930.01	0.423472	0.189734	2.23193	0.0256197	0.222817
Col18a1	5039.34	-0.272229	0.121989	-2.23159	0.0256422	0.222889
Eif2s3x	2279.77	-0.325065	0.145695	-2.23114	0.0256719	0.223023
Nfe2l1	7137.89	0.232546	0.104254	2.23056	0.0257102	0.223231
Sec24d	796.44	0.376195	0.168727	2.22961	0.0257733	0.223655
Ift27	206.764	0.586085	0.2629	2.2293	0.0257936	0.223707
Med8	714.777	0.59205	0.265771	2.22767	0.0259023	0.224151
Aurkb	1209.41	-0.469448	0.210676	-2.22829	0.025861	0.224151
Esyt3	191.65	-0.621592	0.279026	-2.22772	0.0258989	0.224151
Slc39a1	1235.96	0.220599	0.0990125	2.22799	0.025881	0.224151
Ranbp9	826.275	-0.388787	0.174556	-2.2273	0.0259275	0.224246
Bzw2	2229.29	-0.239642	0.107684	-2.22542	0.0260528	0.225099
Mlh3	626.41	-0.32705	0.146969	-2.2253	0.0260612	0.225099
Cdc14a	104.242	0.57765	0.259597	2.22518	0.0260694	0.225099
Stau2	138.597	0.588175	0.264468	2.22399	0.0261492	0.225497
Caps2	55.9632	0.984366	0.442743	2.22334	0.0261932	0.225669
Rps18-ps3	17.8051	1.44408	0.649837	2.22223	0.026268	0.226189
Tubgcp2	994.248	0.206767	0.0931436	2.21987	0.0264276	0.227187
Ak7	248.963	0.665408	0.299743	2.21993	0.0264237	0.227187
Ptprv	314.622	-0.674522	0.3038	-2.22028	0.0263995	0.227187
Cd68	498.828	0.696426	0.313778	2.21949	0.0264537	0.227286
Ofd1	623.293	0.352534	0.158893	2.21869	0.0265078	0.227525
Hectd2	43.0353	-0.683825	0.308226	-2.21858	0.0265152	0.227525
Rpl31-ps8	333.264	0.848639	0.38254	2.21843	0.0265252	0.227525
Notch4	203.412	-0.68488	0.308832	-2.21765	0.026579	0.227862
Stk38	3613.56	0.441202	0.19902	2.21687	0.0266322	0.228083
Tbc1d2b	337.564	-0.331429	0.149505	-2.21684	0.026634	0.228083
Zfp523	379.947	0.355319	0.160304	2.21653	0.0266551	0.22813
Kdm3a	2380.33	-0.593193	0.267785	-2.21518	0.0267474	0.228584
Kcnd1	182.385	-0.410938	0.185556	-2.21463	0.0267853	0.228611
Ube2e1	323.217	0.321983	0.145454	2.21364	0.0268538	0.228611
Nup210	2871.64	-0.584783	0.264062	-2.21456	0.02679	0.228611
P2ry2	19.3665	-1.70792	0.771363	-2.21416	0.0268178	0.228611
Map6	113.609	-0.651549	0.29434	-2.21359	0.0268567	0.228611
Rps17	11517.4	0.304578	0.137546	2.21437	0.0268032	0.228611
Cpsf4l	174.947	-0.734236	0.331985	-2.21165	0.0269907	0.228963
Pramel6	43.3057	-0.991086	0.44812	-2.21165	0.0269907	0.228963
Sema4a	72.4703	-0.434291	0.196314	-2.21222	0.0269512	0.228963
Nfu1	1129.11	0.348576	0.157619	2.21151	0.0270007	0.228963
Myo18b	152.455	-0.445874	0.201552	-2.2122	0.0269527	0.228963
Golga2	1247.07	0.412785	0.186678	2.21121	0.027021	0.229012
Lrguk	24.7294	0.723955	0.327643	2.20959	0.0271339	0.229843
Spon2	13.513	-1.2861	0.582756	-2.20692	0.0273194	0.23129
Smg5	2780.03	-0.293873	0.133202	-2.20622	0.0273688	0.231457
Kpna1	1478.3	-0.321493	0.145748	-2.20581	0.0273972	0.231572
Celf1	4975.64	-0.322283	0.146215	-2.20418	0.0275118	0.232163
Snx25	172.155	-0.600787	0.272554	-2.20428	0.0275044	0.232163
Cbx8	47.1927	-0.591057	0.268179	-2.20396	0.0275271	0.232167
Vps53	442.934	0.363303	0.164993	2.20193	0.0276705	0.232587
Enpp4	149.221	-0.630426	0.286265	-2.20225	0.027648	0.232587
BC023829	257.647	-0.319425	0.145063	-2.20197	0.0276675	0.232587
Utp11l	934.192	0.525552	0.238787	2.20093	0.0277411	0.232804
Aup1	1539.41	0.292277	0.132797	2.20093	0.0277413	0.232804
Lynx1	15.3298	-1.18396	0.538402	-2.19903	0.0278759	0.233054
Atat1	489.065	0.533675	0.242707	2.19885	0.0278887	0.233054
Fundc1	202.783	-0.487156	0.221568	-2.19868	0.0279009	0.233054
Tubgcp4	974.331	-0.286936	0.130503	-2.1987	0.0278993	0.233054
Cbl	303.918	-0.675	0.306989	-2.19878	0.0278938	0.233054
Dok3	12.8432	-1.2916	0.5871	-2.19996	0.0278094	0.233054
Cldn5	23.4383	-0.777588	0.353622	-2.19893	0.027883	0.233054
Ifngr2	139.886	0.371712	0.169106	2.1981	0.0279419	0.233272
Prkar2b	30.5382	-0.912538	0.415302	-2.19729	0.0279999	0.233507
Surf1	411.568	0.481847	0.219288	2.19732	0.0279976	0.233507
Slc45a3	82.5395	-0.890085	0.405225	-2.19652	0.0280546	0.233839
Syt13	16.0797	-1.68544	0.76744	-2.19619	0.0280785	0.233851
Mmab	404.449	0.396023	0.180332	2.19608	0.0280861	0.233851
Gad2	11.7763	-1.51968	0.692313	-2.19507	0.0281583	0.234203
Il4ra	15.8638	-1.27713	0.581795	-2.19515	0.0281527	0.234203
Rala	1085.66	0.572423	0.260969	2.19345	0.0282747	0.234787
Rbpms	2016.16	0.322917	0.14723	2.19327	0.0282876	0.234787
Nphp3	389.213	-0.484304	0.220755	-2.19385	0.0282462	0.234787
Gphn	171.573	0.332786	0.151731	2.19326	0.0282887	0.234787
Agps	2359.5	-0.353791	0.161325	-2.19303	0.0283049	0.234797
Slc30a3	32.1142	-0.879377	0.401069	-2.19259	0.0283372	0.23494
Ksr2	31.5709	0.629028	0.286921	2.19234	0.0283551	0.234964
Rogdi	818.355	0.527262	0.240585	2.19159	0.0284094	0.235015
Grn	3919.52	0.357553	0.163142	2.19167	0.0284035	0.235015
Galnt4	67.6766	0.443887	0.202654	2.19037	0.0284974	0.235518
Trp73	110.555	-0.921997	0.421134	-2.18932	0.0285738	0.235796
Sox2	8330.59	-0.368144	0.168157	-2.18928	0.0285763	0.235796
Pgm2	413.71	-0.641513	0.293164	-2.18824	0.0286521	0.236297
Prdm15	328.383	-0.378239	0.172896	-2.18767	0.0286934	0.2363
P2rx1	13.8826	-1.24646	0.569815	-2.18747	0.0287079	0.2363
Nelfe	1090.01	0.303733	0.138845	2.18757	0.0287008	0.2363
Ifi30	1002.42	0.615189	0.281285	2.18707	0.0287375	0.2363
Ccser2	655.292	-0.430759	0.196948	-2.18718	0.0287295	0.2363
Ccdc91	188.555	0.480705	0.219857	2.18644	0.0287834	0.236426
Prss42	59.3501	-1.16072	0.530888	-2.18637	0.0287889	0.236426
Gck	27.5366	-0.811233	0.371146	-2.18575	0.0288339	0.236547
Agfg1	2066.14	-0.287185	0.131417	-2.1853	0.0288671	0.236571
Mlf2	5895.48	0.460052	0.210561	2.18489	0.0288969	0.236691
Gabarapl1	579.428	0.552069	0.252738	2.18435	0.0289365	0.236767
Larp4b	1854.71	-0.33912	0.155237	-2.18454	0.0289229	0.236767
Nfatc2	61.2135	-0.687114	0.314592	-2.18414	0.0289518	0.236768
Paip2b	1606.22	-0.256013	0.11727	-2.18311	0.0290277	0.237264
Ovol2	28.2686	0.584353	0.267743	2.18251	0.0290718	0.237401
Frmd5	76.3637	-0.515085	0.236034	-2.18225	0.0290913	0.237411
Dnaic2	62.4761	-0.546838	0.250639	-2.18177	0.0291262	0.237572
Capn10	407.928	-0.520775	0.238867	-2.18019	0.0292436	0.238405
Slco5a1	95.956	-0.683345	0.313552	-2.17937	0.0293045	0.238556
Tmem167b	568.457	0.274263	0.125848	2.17932	0.0293078	0.238556
Tmx1	869.997	0.297546	0.136614	2.17801	0.0294051	0.239098
Serpine2	79.2642	-0.846303	0.388694	-2.1773	0.0294583	0.239162
Haus1	706.237	0.480488	0.220682	2.17729	0.0294589	0.239162
Trp53cor1	47.6197	0.663086	0.304494	2.17767	0.0294309	0.239162
Mfsd9	43.5447	-0.853709	0.392142	-2.17704	0.0294776	0.23919
Pfas	3642.36	-0.448301	0.205975	-2.17648	0.0295191	0.239319
Slc7a8	64.9428	-0.647049	0.2973	-2.17642	0.0295242	0.239319
Derl3	54.7755	0.62584	0.28767	2.17555	0.0295892	0.239349
Emp3	31.7476	-0.769121	0.35345	-2.17604	0.0295525	0.239349
Tcirg1	418.781	-0.596522	0.274288	-2.1748	0.0296451	0.23953
Plekha8	893.695	-0.305499	0.14047	-2.17484	0.0296423	0.23953
Jmy	446.307	-0.46547	0.214045	-2.17463	0.0296576	0.23953
Hr	109.443	-0.637411	0.293227	-2.17378	0.029722	0.239908
Ptger4	22.2297	0.746235	0.343349	2.1734	0.0297505	0.239908
Smad2	558.773	-0.325949	0.150085	-2.17177	0.029873	0.240548
Lsr	589.284	0.641471	0.295416	2.17142	0.0298995	0.240584
Rccd1	411.724	0.552869	0.25463	2.17126	0.0299113	0.240584
Sox12	1249.41	0.613685	0.282721	2.17064	0.0299584	0.240591
Nsmce2	775.853	0.282733	0.130235	2.17094	0.0299354	0.240591
Rps23-ps1	27.5179	0.830772	0.382727	2.17067	0.0299564	0.240591
Arhgef2	1412.93	0.392627	0.180958	2.16971	0.0300286	0.240784
Tmem8b	253.421	0.547094	0.252132	2.16987	0.0300165	0.240784
Oxa1l	1574.4	-0.30312	0.139732	-2.16929	0.0300606	0.240917
Nfrkb	692.581	-0.316099	0.145791	-2.16817	0.0301455	0.241473
Zfp354a	93.636	-0.397053	0.183256	-2.16666	0.030261	0.241979
Spsb1	413.783	-0.608083	0.280686	-2.16642	0.0302795	0.241979
Ifitm2	5465.97	0.651596	0.300676	2.1671	0.0302271	0.241979
Fam169b	71.198	-0.682135	0.314921	-2.16605	0.0303074	0.242025
BC031181	597.124	0.328685	0.151761	2.16581	0.0303259	0.242049
Pla2g5	211.937	0.582755	0.269096	2.1656	0.0303418	0.242053
Zfp317	466.981	-0.377437	0.174341	-2.16493	0.0303927	0.242335
Ufsp2	433.729	0.531333	0.245528	2.16404	0.0304615	0.242759
BC028528	34.9691	0.571785	0.264315	2.16327	0.0305205	0.243105
Irs2	174.054	-0.559854	0.258894	-2.16248	0.0305811	0.243419
Pten	1050.17	-0.282533	0.130764	-2.16063	0.0307236	0.244225
Ceacam16	27.8673	-0.973898	0.450965	-2.15959	0.0308046	0.244372
Lmo7	643.006	-0.387262	0.179274	-2.16016	0.0307601	0.244372
DHRSX	229.807	0.606229	0.280681	2.15985	0.0307845	0.244372
M1ap	485.95	-0.459714	0.21295	-2.15878	0.030867	0.244742
Rab11fip4	2312.52	-0.375103	0.173809	-2.15813	0.0309181	0.245023
Rabep2	627.906	0.314927	0.145957	2.15766	0.0309539	0.245183
Ucp2	3887.61	0.594494	0.275561	2.15739	0.0309751	0.245226
Papd4	838.246	0.39737	0.184211	2.15714	0.0309944	0.245255
Ttc9b	17.9066	0.837729	0.388598	2.15578	0.0311012	0.24586
Nploc4	1524.52	-0.359906	0.166951	-2.15576	0.0311024	0.24586
Ccng2	151.569	-0.884136	0.410337	-2.15466	0.0311885	0.246416
Pomt1	746.942	0.304321	0.141272	2.15415	0.0312285	0.246522
mt-Nd6	2430.16	0.723748	0.335989	2.15409	0.0312335	0.246522
Morn2	61.2382	0.691142	0.320917	2.15365	0.0312679	0.246669
Golgb1	1751.37	0.429736	0.19963	2.15267	0.031345	0.246887
Syde2	370.324	-0.371958	0.172785	-2.15272	0.0313405	0.246887
Sucla2	2124.03	0.494918	0.229964	2.15216	0.0313849	0.246968
Rps11	13143.9	0.321962	0.149716	2.15049	0.0315166	0.24755
Tollip	842.276	-0.360502	0.16765	-2.15033	0.0315292	0.24755
F11r	1105.83	0.274236	0.127518	2.15056	0.0315112	0.24755
Fam84b	89.9722	0.65229	0.303275	2.15082	0.0314902	0.24755
Il17ra	102.222	-0.432053	0.201016	-2.14934	0.0316072	0.24772
Dhx57	606.173	0.321074	0.149379	2.1494	0.0316029	0.24772
Nhs	21.916	-0.999609	0.464991	-2.14974	0.0315758	0.24772
Rmnd5a	2206.92	-0.327819	0.152585	-2.14843	0.0316795	0.247996
Rab12	849.749	-0.196188	0.0913227	-2.1483	0.0316902	0.247996
Papl	55.224	0.683999	0.318337	2.14866	0.0316611	0.247996
Bhlhe40	795.357	-1.47072	0.684787	-2.1477	0.0317376	0.248243
Dnajc5	1083.49	-0.434718	0.202447	-2.14732	0.0317676	0.248282
Cdr2	358.484	0.295043	0.137431	2.14684	0.0318062	0.248282
Dleu2	307.121	0.552607	0.257403	2.14686	0.0318048	0.248282
Cdkl5	135.269	-0.472859	0.220299	-2.14644	0.0318376	0.248403
Phlda3	876.141	-0.484417	0.225733	-2.14598	0.0318749	0.248429
Cradd	181.119	0.443179	0.206521	2.14592	0.031879	0.248429
Zfx	582.678	-0.448016	0.208787	-2.1458	0.0318886	0.248429
Mt1	3121.71	0.596204	0.277914	2.14529	0.03193	0.248628
Sp1	4323.62	-0.41145	0.19182	-2.14499	0.031954	0.248691
Diexf	447.591	-0.266617	0.124444	-2.14247	0.0321554	0.24976
Lama3	87.8918	-0.566968	0.264567	-2.14301	0.0321124	0.24976
Zfp640	67.4935	-0.829558	0.387146	-2.14275	0.032133	0.24976
Slc39a14	55.8943	-0.918487	0.428865	-2.14167	0.0322203	0.25014
Ankrd35	400.364	-0.363188	0.16963	-2.14106	0.0322691	0.25027
Dck	703.598	-0.264178	0.123422	-2.14044	0.0323189	0.250483
Lyrm1	48.7993	0.59716	0.279004	2.14032	0.0323287	0.250483
Tram1	1919.03	0.232549	0.10871	2.13916	0.0324224	0.25096
Arfgap1	985.279	0.325136	0.15207	2.13806	0.0325117	0.251402
Ccrn4l	454.649	-0.43996	0.205951	-2.13623	0.0326603	0.251454
Notch1	1415.96	-0.532247	0.24911	-2.13659	0.0326313	0.251454
Ssx2ip	364.192	0.300342	0.140549	2.13692	0.0326043	0.251454
Arl5c	78.1891	0.546854	0.255964	2.13645	0.0326427	0.251454
Gpatch11	315.99	0.70434	0.329717	2.1362	0.0326633	0.251454
Mtl5	29.3455	-0.932237	0.436457	-2.13592	0.032686	0.251503
Pkp2	296.084	-0.302724	0.141743	-2.13573	0.0327018	0.251503
Bccip	2269.1	0.548036	0.256703	2.13491	0.0327685	0.251685
Wdr83os	310.14	0.343768	0.161022	2.13492	0.0327679	0.251685
Tnfsf12	51.7314	1.14864	0.538043	2.13484	0.0327738	0.251685
Atp2a3	437.919	-0.700709	0.32843	-2.13351	0.0328828	0.251797
Rabep1	1086.18	-0.202786	0.095038	-2.13373	0.0328646	0.251797
Tbc1d5	144.929	0.450945	0.211317	2.13397	0.0328451	0.251797
Nmi	34.8677	0.817583	0.383215	2.13348	0.0328852	0.251797
Polr1b	1360.73	-0.50482	0.236838	-2.13149	0.0330484	0.252676
Tsix	157.243	1.06988	0.501898	2.13168	0.0330335	0.252676
Zdhhc16	579.379	0.281271	0.132039	2.1302	0.0331548	0.253365
B4galt5	2149.81	0.254858	0.119682	2.12946	0.0332164	0.253463
Akap10	608.081	-0.434281	0.203926	-2.1296	0.0332047	0.253463
Usp51	25.0698	0.788355	0.370175	2.12968	0.0331977	0.253463
Lcor	144.51	-0.758425	0.356419	-2.12791	0.033345	0.254178
Trib1	226.092	0.430432	0.202313	2.12756	0.0333737	0.254178
Cep85l	37.3796	-0.731386	0.343801	-2.12735	0.0333908	0.254178
Ccdc9	720.01	0.440774	0.207194	2.12735	0.0333913	0.254178
Tmem62	33.3944	-0.843416	0.39643	-2.12753	0.0333764	0.254178
Nuggc	12.7107	-1.17907	0.554298	-2.12713	0.0334092	0.254189
Bmf	226.519	-0.740146	0.347997	-2.12687	0.0334306	0.254228
Rnf170	263.967	0.384964	0.181157	2.12503	0.0335837	0.255269
Pm20d2	21.8283	-0.881728	0.414977	-2.12476	0.0336065	0.255318
Tnks1bp1	1009.81	0.428765	0.20185	2.12418	0.0336552	0.255564
Bcl2l1	970.034	0.463064	0.218067	2.1235	0.033712	0.255636
Ffar3	57.5143	-0.90963	0.428394	-2.12335	0.0337248	0.255636
Prx	662.329	-0.372157	0.175275	-2.12328	0.0337302	0.255636
Eif3g	3462.04	0.37608	0.177105	2.12349	0.0337127	0.255636
Appbp2	2252.66	-0.395057	0.186121	-2.12259	0.0337884	0.255812
Sertm1	14.8785	-1.00533	0.473673	-2.12242	0.0338025	0.255812
Dennd2c	1414.94	-0.332673	0.156897	-2.12032	0.0339788	0.256401
Nedd9	15.6576	-1.06238	0.501017	-2.12044	0.0339686	0.256401
Nabp2	996.031	1.12103	0.52865	2.12055	0.0339601	0.256401
Sult4a1	346.426	-0.483525	0.228075	-2.12003	0.0340035	0.256463
Arhgef25	501.267	0.283641	0.133816	2.11963	0.0340375	0.256472
Sf3b1	7722.42	-0.258027	0.121721	-2.11981	0.0340217	0.256472
Apip	236.586	0.596745	0.281631	2.11889	0.0340999	0.256818
Flrt1	17.6507	-0.932958	0.440364	-2.11861	0.0341236	0.256872
Clcc1	391.102	0.343752	0.162284	2.11821	0.0341577	0.256881
Tmem181a	648.998	-0.350379	0.165411	-2.11824	0.034155	0.256881
Celsr1	1215.29	-0.458035	0.216366	-2.11695	0.034264	0.257557
C1galt1c1	120.043	0.336086	0.158867	2.11552	0.034386	0.257989
Trmt1l	592.423	0.447705	0.211631	2.1155	0.0343875	0.257989
Sec61g	1676.36	0.737723	0.348647	2.11596	0.0343482	0.257989
Ift52	978.679	0.287986	0.136147	2.11526	0.0344076	0.258016
Kirrel	1439.11	-0.401022	0.189642	-2.11462	0.0344623	0.25826
Adrb2	70.2813	-0.742007	0.350915	-2.11449	0.0344732	0.25826
Ciz1	757.857	0.599282	0.283485	2.11398	0.0345171	0.258433
Snx12	588.91	0.264184	0.124978	2.11383	0.0345294	0.258433
Herpud2	420.028	0.305761	0.144673	2.11347	0.0345604	0.258541
Radil	318.628	-0.611258	0.289248	-2.11326	0.0345781	0.25855
Pros1	570.923	-0.526035	0.248956	-2.11296	0.0346043	0.258622
Kdm8	65.0587	-0.510136	0.241481	-2.11253	0.0346409	0.258772
Ffar2	16.1206	-0.917171	0.434264	-2.11201	0.0346853	0.258979
Ahcyl2	587.512	-0.418013	0.198034	-2.11082	0.0347882	0.259623
Mbp	140.193	-0.783829	0.371433	-2.11029	0.0348338	0.259839
Zscan4c	42.4014	1.14343	0.542106	2.10924	0.0349238	0.260262
Dtd1	261.341	0.313494	0.148723	2.1079	0.0350398	0.260931
Il34	58.0124	-0.751717	0.356633	-2.10782	0.035047	0.260931
Zbtb46	48.3154	-0.54743	0.25979	-2.1072	0.0351004	0.261205
Cep41	133.033	0.389275	0.184817	2.10628	0.0351802	0.2613
Zdhhc7	222.066	-0.489792	0.232535	-2.10632	0.0351769	0.2613
Tmem170	275.391	-0.527862	0.250603	-2.10637	0.0351725	0.2613
Pef1	612.3	-0.454501	0.215859	-2.10555	0.0352439	0.26157
Cx3cl1	27.8464	-0.803158	0.381462	-2.10547	0.03525	0.26157
Crlf2	329.176	0.663876	0.315408	2.10482	0.0353072	0.26187
Axl	72.4113	-0.624738	0.296941	-2.10391	0.0353863	0.262332
Col6a4	12.8665	-1.09893	0.522424	-2.10353	0.0354196	0.262376
BC024978	419.532	0.429868	0.204362	2.10346	0.0354257	0.262376
Atg13	1376.97	0.252065	0.119869	2.10284	0.0354801	0.262529
Tsga10ip	41.6065	0.680552	0.32361	2.103	0.0354656	0.262529
Oxnad1	664.57	0.439728	0.209276	2.10119	0.0356246	0.263349
Nol11	1715.27	-0.357006	0.170046	-2.09946	0.035776	0.263784
Arl2	435.655	0.363146	0.172988	2.09925	0.0357946	0.263784
Gnb4	290.961	-0.322463	0.153614	-2.09917	0.0358017	0.263784
Pcdhga11	41.4029	0.506496	0.241276	2.09924	0.0357954	0.263784
Ush1c	23.414	-1.09854	0.523634	-2.09792	0.0359125	0.264476
Kif13b	844.77	-0.508269	0.242323	-2.09749	0.0359501	0.264504
Zfp433	31.5807	-0.70337	0.335323	-2.09759	0.0359415	0.264504
Surf4	2932.23	0.386183	0.184249	2.09598	0.0360837	0.26511
Hspa12a	117.029	-0.950285	0.453549	-2.09522	0.0361514	0.26511
Ptpn4	348.25	-0.449254	0.214371	-2.09569	0.03611	0.26511
Agpat6	1102.83	0.330939	0.157885	2.09608	0.0360752	0.26511
Senp8	162.04	0.368511	0.175866	2.0954	0.0361352	0.26511
Mplkip	184.883	0.330542	0.157826	2.09434	0.0362296	0.265559
Sema4d	810.607	-0.35093	0.167608	-2.09375	0.036282	0.265772
Wbp2	3822.87	0.488068	0.23312	2.09363	0.0362927	0.265772
Hk2	7431.81	-0.440462	0.21044	-2.09305	0.0363448	0.265904
Rhot1	1089.66	-0.172225	0.0822815	-2.09312	0.0363388	0.265904
Emd	1476.37	0.416449	0.199023	2.09247	0.0363968	0.26616
Rpl15-ps2	949.144	-1.24214	0.593776	-2.09193	0.0364451	0.266389
Polr1e	556.392	0.377437	0.180478	2.09132	0.036499	0.266454
Selk	355.007	0.353625	0.169097	2.09125	0.0365053	0.266454
Parp3	56.9327	0.627145	0.30007	2.09	0.0366181	0.267153
Gli1	103.729	-0.602822	0.288593	-2.08883	0.0367232	0.26767
Galc	234.596	0.469703	0.225005	2.08752	0.036841	0.268067
Eldr	12.5849	1.00052	0.479261	2.08763	0.0368315	0.268067
Cdk5r2	157.756	0.595127	0.285096	2.08746	0.0368463	0.268067
Zfp37	223.696	0.387883	0.18591	2.08641	0.0369418	0.268335
Cep68	765.007	-0.263368	0.126237	-2.08629	0.0369519	0.268335
Zfyve9	526.681	-0.307952	0.147622	-2.08609	0.0369709	0.268348
Slc38a3	22.6382	-1.1233	0.538582	-2.08566	0.0370098	0.268506
Eif2b5	6097.37	0.522576	0.250606	2.08525	0.0370465	0.268522
Gne	329.133	0.514388	0.246663	2.08539	0.0370343	0.268522
Slc37a2	192.747	-0.765755	0.367378	-2.08438	0.0371255	0.268846
AI314180	557.929	0.291932	0.140079	2.08405	0.0371552	0.268936
Prpf18	689.906	-0.247559	0.118807	-2.08371	0.0371869	0.269041
Clcnkb	120.451	-0.665477	0.319431	-2.08332	0.0372218	0.269169
Inppl1	1824.52	-0.223804	0.107449	-2.08289	0.037261	0.269327
March9	228.448	0.488483	0.234565	2.0825	0.0372968	0.269368
Magee2	26.7276	0.951306	0.456915	2.08202	0.0373407	0.269433
Lacc1	68.799	0.586171	0.281545	2.08198	0.0373446	0.269433
Thsd1	36.9738	-0.588617	0.282833	-2.08115	0.0374205	0.269732
Polr1a	2878.09	-0.290004	0.13934	-2.08126	0.0374097	0.269732
Fkbp1b	75.2777	0.568069	0.273021	2.08068	0.0374636	0.269793
Dusp7	308.76	0.334871	0.16093	2.08085	0.0374476	0.269793
AA543401	15.4031	1.22236	0.587887	2.07924	0.0375954	0.270493
Zfp334	120.166	-0.561035	0.269895	-2.07872	0.0376432	0.270712
Ttll12	1045.75	-0.385334	0.185549	-2.07672	0.0378273	0.271224
Rnd3	828.243	0.433455	0.208668	2.07725	0.0377787	0.271224
Prickle3	237.965	0.465223	0.224001	2.07688	0.0378124	0.271224
Faah	57.6583	-0.744843	0.358522	-2.07754	0.037752	0.271224
Fbxo28	730.782	-0.393398	0.189351	-2.07761	0.0377452	0.271224
Htatsf1	1136.24	0.320891	0.154551	2.07627	0.0378689	0.271336
Mvd	808.1	0.345644	0.166498	2.07597	0.0378971	0.271367
Uhrf2	691.617	-0.276107	0.133088	-2.07462	0.0380222	0.271367
Hormad1	356.007	-0.465044	0.22425	-2.07377	0.0381003	0.271367
Invs	56.3734	0.515147	0.248427	2.07364	0.038113	0.271367
Dnajc17	288.762	0.523388	0.252164	2.07559	0.0379318	0.271367
Tmem132c	36.005	-0.786811	0.379165	-2.07511	0.0379762	0.271367
Slc2a12	14.1706	-1.06158	0.511594	-2.07504	0.0379825	0.271367
Prkab2	456.95	0.287184	0.138455	2.0742	0.0380608	0.271367
Sema7a	110.053	-0.644727	0.310944	-2.07345	0.0381305	0.271367
Tmem145	12.7977	1.15707	0.557934	2.07384	0.0380941	0.271367
Clk2	1399.81	0.46815	0.225531	2.07577	0.0379155	0.271367
Ntan1	458.538	0.284782	0.137388	2.07283	0.0381877	0.271529
Pim3	2065.62	-0.606483	0.292592	-2.0728	0.0381913	0.271529
Tm7sf2	487.997	0.581592	0.280626	2.07248	0.0382207	0.271614
Selenbp1	40.3095	-0.674262	0.325422	-2.07196	0.0382692	0.271835
Lix1l	266.338	-0.383103	0.185003	-2.07079	0.0383787	0.27204
Pgbd1	55.2307	0.522094	0.25207	2.07122	0.0383378	0.27204
Kcnc3	403.094	0.569676	0.27511	2.07072	0.0383852	0.27204
Ntf5	58.7002	0.739191	0.35696	2.07079	0.038378	0.27204
Dnttip1	440.893	0.30166	0.145729	2.07	0.0384525	0.272394
Synrg	620.478	-0.379668	0.183522	-2.06879	0.0385658	0.272592
Lace1	299.128	0.497648	0.240553	2.06877	0.0385677	0.272592
BC051226	62.9947	0.71081	0.343539	2.06908	0.0385386	0.272592
Adm2	64.2255	0.565815	0.273542	2.06848	0.0385952	0.272662
Chmp4c	1254.32	-0.344231	0.16646	-2.06795	0.0386449	0.27287
Camk1	189.646	0.365273	0.176657	2.06769	0.0386692	0.27287
Rims1	114.502	-0.533478	0.258017	-2.06761	0.038677	0.27287
Hint2	282.449	0.578443	0.279923	2.06644	0.0387874	0.273511
Cyb5r4	748.635	0.328898	0.159175	2.06627	0.0388028	0.273511
Bsg	6954.2	0.212124	0.102829	2.06289	0.0391235	0.275531
Atp5g2	1890.18	-0.379653	0.18405	-2.06277	0.0391345	0.275531
Tspan6	58.6535	0.495207	0.240079	2.06269	0.0391424	0.275531
Amacr	194.015	-0.327299	0.15877	-2.06147	0.0392581	0.276119
Dapp1	196.491	0.374771	0.181817	2.06125	0.039279	0.276119
Dopey1	266.301	-0.305466	0.148193	-2.06128	0.0392766	0.276119
Dynlt1a	89.1796	-0.482376	0.234109	-2.06047	0.0393534	0.276518
Abcc1	1852.9	-0.595882	0.289238	-2.06018	0.0393815	0.276592
Arfgef2	1516.86	-0.326054	0.158287	-2.05989	0.0394086	0.276605
Prepl	807.635	0.208222	0.101123	2.05909	0.0394858	0.276775
Uxs1	642.232	0.401685	0.19509	2.05898	0.0394963	0.276775
Magohb	71.1309	0.422559	0.205367	2.05757	0.039631	0.277594
Pald1	2356.65	-0.435697	0.211856	-2.05657	0.039728	0.277663
Cish	55.2192	-0.777863	0.378293	-2.05624	0.0397591	0.277663
Rbm5	1879.27	0.32218	0.156633	2.0569	0.0396954	0.277663
Atp2c2	27.206	-1.2985	0.63151	-2.05618	0.0397651	0.277663
Phyhipl	85.2571	0.60684	0.295079	2.05654	0.0397308	0.277663
S100a1	339.022	1.48524	0.721974	2.05719	0.0396682	0.277663
Nanos1	99.1653	-0.500512	0.243619	-2.05449	0.0399286	0.278555
Gtf2h2	488.573	-0.223366	0.108791	-2.05316	0.0400571	0.279078
Platr26	74.3265	-0.369251	0.179834	-2.05328	0.0400451	0.279078
Mthfsd	269.201	0.484169	0.235852	2.05285	0.0400875	0.279165
Fbxl17	150.247	0.414432	0.201916	2.05249	0.0401217	0.279279
Abhd1	161.759	0.346885	0.169091	2.05147	0.0402212	0.279795
Adgrd2-ps	14.3116	-0.939206	0.457845	-2.05136	0.0402318	0.279795
Dpp9	657.25	-0.291088	0.141949	-2.05065	0.0403011	0.279935
Arhgdig	47.9157	-0.756183	0.368716	-2.05085	0.0402811	0.279935
Mnt	1611.25	0.531476	0.2594	2.04886	0.0404757	0.280758
Ap2m1	2515.92	0.382821	0.186856	2.04875	0.0404863	0.280758
Lipa	130.845	-0.552774	0.269836	-2.04856	0.0405051	0.280758
Endov	186.338	0.467984	0.228437	2.04864	0.0404976	0.280758
Lrrfip2	586.139	0.388034	0.189583	2.04678	0.0406793	0.28129
Nudt16	24.2021	-0.993338	0.485318	-2.04678	0.0406798	0.28129
Lgalsl	544.315	-0.210317	0.102759	-2.0467	0.0406876	0.28129
Arhgap23	821.199	-0.249893	0.122099	-2.04663	0.040694	0.28129
Kpna2	3159.5	-0.421245	0.206072	-2.04416	0.0409375	0.282039
Eaf1	1340.45	-0.326484	0.159707	-2.04427	0.0409267	0.282039
Wdr59	803.009	-0.350749	0.171598	-2.04402	0.0409516	0.282039
Snn	194.56	0.291383	0.142477	2.04512	0.040843	0.282039
Dnd1	103.951	-0.566468	0.277039	-2.04472	0.0408823	0.282039
Mfsd4	22.5318	-0.86163	0.421352	-2.04491	0.0408633	0.282039
Dio3	66.2297	0.960767	0.470008	2.04415	0.0409386	0.282039
Lsm5	835.385	0.679288	0.332267	2.0444	0.0409137	0.282039
Dsel	95.8858	0.45001	0.220218	2.04347	0.0410057	0.282287
Snap29	423.041	0.30608	0.149812	2.0431	0.0410429	0.282418
Krt10	30.7636	0.904712	0.443044	2.04204	0.0411478	0.282893
Ngfrap1	4010.83	0.650215	0.318415	2.04203	0.0411481	0.282893
Cenpv	1133.14	0.250345	0.122693	2.04043	0.041308	0.283743
Zfp809	476.48	-0.268218	0.131442	-2.04057	0.0412932	0.283743
Crygd	16.3907	-0.919899	0.450973	-2.03981	0.0413694	0.283915
Ccdc162	15.3487	-1.03154	0.505829	-2.0393	0.0414204	0.28414
Cdc20	2507.69	-0.421745	0.207032	-2.0371	0.0416398	0.284873
Parp9	220.776	0.442838	0.217296	2.03795	0.0415551	0.284873
Nus1	1614.06	0.185213	0.0909181	2.03714	0.0416364	0.284873
Nptx1	29.3977	-1.29832	0.637209	-2.03751	0.0415988	0.284873
Ankzf1	559.125	0.347806	0.170702	2.03751	0.0415989	0.284873
Ccnb2	2119.43	-0.233023	0.114398	-2.03695	0.041655	0.284873
Klhl28	131.458	-0.662627	0.325393	-2.03639	0.0417113	0.285134
Oxsm	126.878	-0.464704	0.228258	-2.03587	0.0417634	0.285365
Hnrnph3	1229.42	0.574372	0.28234	2.03433	0.0419186	0.285409
H2afy2	847.01	0.365945	0.179926	2.03386	0.0419659	0.285409
Rpp40	500.724	0.261997	0.128825	2.03374	0.0419779	0.285409
Ctsb	3871.87	0.281546	0.13841	2.03414	0.041937	0.285409
Cpeb1	221.449	0.847826	0.416712	2.03456	0.0418947	0.285409
Chit1	28.5206	-1.20065	0.590199	-2.03432	0.0419196	0.285409
Ddx31	326.986	-0.303933	0.149416	-2.03414	0.0419377	0.285409
Prickle2	309.019	-0.543361	0.267188	-2.03363	0.0419891	0.285409
Copb1	2769.01	0.328996	0.161761	2.03384	0.0419677	0.285409
Becn1	1185.52	0.33064	0.16251	2.03458	0.0418929	0.285409
Pik3cd	353.884	-0.376881	0.185162	-2.03541	0.0418093	0.285409
Clec4a1	21.7009	-0.938296	0.461024	-2.03524	0.0418266	0.285409
Dgka	848.664	0.349513	0.17191	2.03312	0.0420405	0.285634
[truncated: 10,560 more rows]

## Sheet: Tmem41bKO_vs_WT
gene	baseMean	log2FoldChange	lfcSE	stat	pvalue	padj
Pcyt1a	523.178	0.929002	0.102083	9.10043	8.99725e-20	1.40537e-15
Pdzrn4	67.8355	2.896	0.327455	8.84397	9.2376e-19	7.21456e-15
Xlr4a	49.8871	1.8036	0.217926	8.2762	1.27166e-16	6.62109e-13
Tbrg1	3584.42	0.545156	0.0718451	7.58793	3.25049e-14	1.26932e-10
Tmem47	988.354	0.840089	0.115574	7.26886	3.62521e-13	1.13252e-09
Rcn3	1434.03	1.21064	0.170826	7.08696	1.37086e-12	3.56881e-09
Xlr3a	349.727	1.84558	0.265118	6.96136	3.37004e-12	7.52e-09
Oasl1	114.436	1.45122	0.224965	6.45087	1.11212e-10	1.98709e-07
Tmem41b	487.513	-1.33033	0.206366	-6.44646	1.14493e-10	1.98709e-07
Evc2	123.27	-1.47037	0.233516	-6.29666	3.04125e-10	4.61429e-07
Creb5	23.8984	3.29795	0.524619	6.28638	3.2495e-10	4.61429e-07
Tpbg	317.616	0.966064	0.159041	6.07431	1.24522e-09	1.62087e-06
Limch1	137.433	1.26072	0.208145	6.05695	1.38729e-09	1.66688e-06
Cyp7b1	64.343	1.61042	0.272348	5.91309	3.35743e-09	3.74593e-06
Ostc	1619.98	0.762786	0.13011	5.86263	4.55602e-09	4.74434e-06
Inhbe	38.1362	2.57267	0.441021	5.83344	5.42945e-09	5.30051e-06
Klk8	40.3598	-1.66361	0.285999	-5.81684	5.9969e-09	5.51009e-06
Ube2l6	128.584	1.37051	0.236118	5.80432	6.46276e-09	5.60824e-06
Pcsk1	99.7418	1.03901	0.181107	5.73698	9.63783e-09	7.88355e-06
Gfra1	12.1628	-3.02347	0.5285	-5.72086	1.05989e-08	7.88355e-06
Pkhd1	31.7384	2.15158	0.375765	5.72586	1.02911e-08	7.88355e-06
Xlr4c	15.5511	2.84025	0.50119	5.66702	1.45305e-08	1.03167e-05
Atf4	6938	0.654289	0.118241	5.53351	3.13877e-08	2.04282e-05
Oasl2	30.8375	3.1884	0.578451	5.51196	3.54852e-08	2.21712e-05
Slc7a11	27.4546	1.77604	0.324274	5.47698	4.3264e-08	2.59917e-05
Stx5a	819.326	0.662042	0.121136	5.46528	4.62188e-08	2.67384e-05
Ifrd1	944.875	0.80056	0.146866	5.45095	5.01028e-08	2.79502e-05
Prkcsh	4285.22	0.566507	0.104479	5.42222	5.88636e-08	3.17051e-05
Slc7a5	6600.04	0.484508	0.0900935	5.37783	7.53879e-08	3.80154e-05
Xlr3c	106.811	2.19339	0.407868	5.37769	7.54467e-08	3.80154e-05
Xlr4b	28.3558	1.75674	0.327114	5.37041	7.85597e-08	3.83469e-05
Fhl1	416.355	-0.690106	0.131668	-5.24125	1.59491e-07	7.54925e-05
Aire	150.477	-2.45086	0.468303	-5.2335	1.6633e-07	7.62989e-05
Pttg1	577.004	-0.833333	0.159385	-5.22842	1.70964e-07	7.62989e-05
Lrrc8d	1331.55	0.591999	0.114307	5.17905	2.23017e-07	9.67647e-05
Maged2	550.67	0.677886	0.131197	5.16695	2.37948e-07	0.000100453
Psph	980.795	0.851496	0.165259	5.1525	2.57034e-07	0.000105654
Cdh4	104.782	1.42846	0.279205	5.11617	3.11806e-07	0.00012176
Dpp4	421.116	0.81756	0.160917	5.08064	3.76173e-07	0.000143313
Gpt2	2554.07	0.78444	0.155445	5.04642	4.50173e-07	0.000167422
P4hb	10511.5	0.691264	0.139338	4.96106	7.01102e-07	0.000248891
Chac1	497.072	1.52944	0.311225	4.91427	8.91153e-07	0.000309329
Nxf3	47.8765	-1.52273	0.310523	-4.90378	9.40121e-07	0.000319232
Fetub	899.966	1.0446	0.213836	4.88505	1.03401e-06	0.000343644
Cyp51	2037.11	0.698924	0.143862	4.85829	1.18402e-06	0.000385299
Tgfbr3	139.124	-1.03456	0.2142	-4.82986	1.36628e-06	0.000435536
Cyp2b23	219.589	0.944842	0.196434	4.80996	1.5096e-06	0.000471598
Clstn3	481.194	-0.794191	0.166133	-4.78046	1.7489e-06	0.000535645
Kdelr1	2088.5	0.372582	0.0782558	4.76108	1.92561e-06	0.00057044
H2-Eb1	169.724	1.14157	0.239823	4.76004	1.93555e-06	0.00057044
Actn2	32.8949	-1.53046	0.323289	-4.73403	2.2011e-06	0.000636688
Spp1	13098.7	0.814262	0.172363	4.72412	2.31116e-06	0.00065637
Rxra	598.655	-0.582535	0.123439	-4.71921	2.36757e-06	0.000660384
Copa	6837.86	0.601491	0.128437	4.68315	2.82499e-06	0.000774146
Alox12e	28.7048	1.62121	0.347123	4.67041	3.00601e-06	0.00080955
Fbln2	19.8221	-1.96919	0.421989	-4.66646	3.06433e-06	0.000811268
Tctex1d2	250.159	1.1783	0.25419	4.63552	3.56042e-06	0.000926897
Isg15	13.2623	4.12423	0.891223	4.62761	3.69915e-06	0.000947226
Rac2	88.2452	-1.39586	0.303179	-4.60407	4.14316e-06	0.00104381
Arf4	3124.06	0.494133	0.107616	4.59161	4.39839e-06	0.00106617
Cyp39a1	160.895	1.10755	0.241306	4.5898	4.43669e-06	0.00106617
Sept6	167.123	-0.959923	0.208902	-4.59508	4.32584e-06	0.00106617
Pdia6	6060.37	0.495373	0.108245	4.57641	4.73021e-06	0.00111445
Stab2	45.2412	-2.23929	0.489548	-4.57421	4.7803e-06	0.00111445
Ece1	506.353	-1.20255	0.263214	-4.56874	4.90666e-06	0.00112709
Stt3a	6703.44	0.829526	0.181753	4.56403	5.01811e-06	0.00113598
Evc	67.0583	-1.46633	0.324413	-4.51995	6.18547e-06	0.00138024
Rpn1	5656.86	0.568417	0.126009	4.51093	6.45455e-06	0.00141387
Xlr3b	120.557	1.39535	0.309467	4.50888	6.51718e-06	0.00141387
Cryzl1	907.752	0.88869	0.197709	4.49493	6.95931e-06	0.0014891
Hnf4a	62.9471	-1.4472	0.325876	-4.44096	8.95592e-06	0.00188267
Pofut2	1139.24	0.475474	0.107114	4.43895	9.03973e-06	0.00188267
Cd63	1851.34	0.686466	0.155102	4.42591	9.60369e-06	0.00197381
Myom3	63.4502	-1.22802	0.278328	-4.41214	1.02352e-05	0.00207607
Tmem248	2319.94	0.376162	0.0853097	4.40937	1.03671e-05	0.00207607
Bhmt	826.535	-0.962486	0.21876	-4.39974	1.08379e-05	0.00214288
H19	287.964	2.46417	0.563901	4.36985	1.2433e-05	0.00239757
Cdkl4	37.453	1.22056	0.279148	4.37245	1.22862e-05	0.00239757
Arl14ep	1054.39	0.45829	0.10504	4.36302	1.28278e-05	0.00244353
Txndc12	1101.53	0.520031	0.119605	4.34789	1.37456e-05	0.00258681
Msmo1	2395.12	0.714119	0.164378	4.34437	1.39677e-05	0.00259733
Smtnl1	134.277	0.869475	0.200391	4.33889	1.43207e-05	0.00263164
Hyou1	5605.58	0.516744	0.11957	4.3217	1.54832e-05	0.00277985
H2-D1	255.625	0.92132	0.213881	4.30763	1.65016e-05	0.00292904
Anxa7	2800.07	0.383058	0.0892708	4.29097	1.77897e-05	0.00312219
Cnpy2	1155.78	0.768861	0.179316	4.28774	1.80499e-05	0.00313266
Slc51a	70.5227	1.45739	0.340319	4.28241	1.84878e-05	0.0031734
Maml2	81.3439	-1.54205	0.360822	-4.27372	1.92242e-05	0.00323683
Myo5a	285.643	-0.725933	0.169882	-4.27317	1.92718e-05	0.00323683
Igfbp4	174.488	-3.95896	0.932554	-4.24529	2.18311e-05	0.00358949
Tmem108	63.6916	-1.02487	0.24139	-4.24569	2.17924e-05	0.00358949
Zscan4e	19.1579	-2.51535	0.593638	-4.23718	2.26345e-05	0.00368283
Cdkn2a	393.237	0.558183	0.132503	4.2126	2.52443e-05	0.00406512
Fam168a	655.258	-0.513648	0.12224	-4.20196	2.64612e-05	0.00421759
Mthfd2	2477.09	0.636664	0.152332	4.17946	2.92204e-05	0.00461033
Pitx2	61.4379	-1.58955	0.381143	-4.17049	3.03942e-05	0.00474757
Zfyve28	81.7762	-0.760763	0.182766	-4.1625	3.14778e-05	0.00482042
Ssh2	200.883	-0.643768	0.154646	-4.16286	3.14288e-05	0.00482042
Vimp	666.116	0.826662	0.199154	4.15087	3.31217e-05	0.00502292
Platr15	12.0048	1.92662	0.467994	4.11675	3.84248e-05	0.0057711
Cth	2549.46	0.840323	0.204675	4.10564	4.03194e-05	0.00588589
Apmap	293.423	0.579786	0.141169	4.10705	4.00744e-05	0.00588589
Sars	5949	0.57022	0.138783	4.10873	3.97849e-05	0.00588589
Ttll6	218.833	-1.18478	0.289655	-4.09031	4.30789e-05	0.00623049
Alpl	10386.7	0.399582	0.0979713	4.07856	4.53149e-05	0.00649375
Tmco1	766.287	0.449706	0.11076	4.06019	4.90318e-05	0.00696252
Magea4	52.1541	1.5323	0.377953	4.0542	5.03056e-05	0.00707904
Duox1	31.7431	-1.27983	0.31642	-4.0447	5.23906e-05	0.00724582
Bnip3	545.062	-1.78428	0.441153	-4.04457	5.24186e-05	0.00724582
Pdxdc1	2294.87	0.400559	0.0992676	4.03515	5.45685e-05	0.00738073
Dmrt1	772.885	0.778387	0.192807	4.03713	5.41089e-05	0.00738073
Mphosph9	394.077	-0.508652	0.126088	-4.0341	5.48121e-05	0.00738073
Gpa33	1918.66	0.450262	0.111913	4.02333	5.73811e-05	0.0075619
Rpn2	5580.95	0.348955	0.086689	4.02537	5.6886e-05	0.0075619
Miip	204.743	0.785484	0.195278	4.02239	5.76098e-05	0.0075619
Krt19	52.821	-2.1582	0.537994	-4.01157	6.03163e-05	0.00785117
Slc6a1	70.7355	-1.50011	0.375661	-3.99325	6.51731e-05	0.00841326
Maoa	570.712	-0.559626	0.140891	-3.97203	7.12615e-05	0.00912381
Mpdz	53.8628	-1.02747	0.259013	-3.96685	7.28285e-05	0.00924862
Comt	728.273	0.450522	0.113905	3.95524	7.64569e-05	0.00955406
Trpc6	29.2584	1.06878	0.27016	3.9561	7.61843e-05	0.00955406
Ctsl	3634.97	0.527273	0.133494	3.94978	7.82245e-05	0.00965824
Gabrb3	342.326	0.553823	0.140249	3.94885	7.85273e-05	0.00965824
Dzip1l	146.438	-0.701184	0.178563	-3.92682	8.60771e-05	0.0103425
Adgrg5	26.321	-1.41603	0.360318	-3.92995	8.49644e-05	0.0103425
Sparc	6658.43	0.393718	0.100436	3.92008	8.85188e-05	0.0104747
Col2a1	67.194	-0.950825	0.242525	-3.92053	8.8355e-05	0.0104747
Crisp1	21.9577	1.57272	0.402248	3.90982	9.23665e-05	0.0107786
Zscan4d	33.8945	-2.21113	0.565571	-3.90955	9.24671e-05	0.0107786
Zan	24.977	-1.27377	0.326921	-3.89627	9.76869e-05	0.0113027
Slc38a7	1467.1	0.507441	0.130538	3.8873	0.000101366	0.0116422
Copb2	4950.12	0.513246	0.13283	3.86392	0.000111582	0.012722
Rhox13	18.494	1.35387	0.351109	3.85598	0.000115269	0.0130471
Nars	8006.65	0.348609	0.0907327	3.84215	0.000121961	0.013521
Fam129a	1345.83	0.870527	0.22638	3.84543	0.000120341	0.013521
Trib3	1036.84	1.15536	0.300788	3.84113	0.000122471	0.013521
Mia3	1099.86	0.516419	0.134476	3.84023	0.000122918	0.013521
Mtch1	1703.55	0.392994	0.102701	3.8266	0.000129925	0.0141918
Slc30a5	1105.19	0.377564	0.0987288	3.82425	0.000131171	0.0142284
Atf5	1084.71	0.947701	0.24797	3.82184	0.00013246	0.0142691
Hspa5	9486.9	0.726144	0.190266	3.81646	0.000135378	0.0144836
Aldh1l2	272.16	1.25253	0.328671	3.81089	0.000138465	0.0146702
Ddost	3035.89	0.363776	0.0954808	3.80994	0.000139	0.0146702
Rdh11	795.042	0.621651	0.163406	3.80434	0.000142181	0.0149051
Pck2	3007.12	0.969908	0.255721	3.79284	0.000148933	0.0155089
Nabp1	451.314	-0.717978	0.189951	-3.77981	0.000156945	0.016235
Bhlhe22	20.8778	1.56424	0.414383	3.77485	0.000160103	0.0163451
Asns	17346.8	0.367375	0.0972987	3.77574	0.000159533	0.0163451
Gba	482.097	0.480193	0.127324	3.77142	0.000162318	0.0164637
P3h1	1275.37	0.435859	0.115869	3.76164	0.000168805	0.0166922
Dmbx1	13.9461	-1.9122	0.508352	-3.76158	0.000168846	0.0166922
Nlrp9b	49.6119	-0.901072	0.239273	-3.76588	0.000165965	0.0166922
Ubap1l	283.628	1.6097	0.427605	3.76445	0.000166915	0.0166922
Stc2	449.141	1.07034	0.285436	3.74983	0.000176953	0.0172751
Slc29a3	493.48	-0.506392	0.135197	-3.74558	0.000179976	0.0173532
Klk10	31.6196	-1.26782	0.338426	-3.74624	0.000179507	0.0173532
Aldh18a1	2662.11	0.546892	0.146447	3.73439	0.000188169	0.0180319
Mageh1	150.319	0.645102	0.172841	3.73234	0.000189707	0.0180684
Zfpl1	496.2	0.446627	0.119956	3.72325	0.000196675	0.0184298
Cd151	1048.95	0.472949	0.127034	3.72301	0.000196865	0.0184298
Serpine1	83.0836	-1.14456	0.30748	-3.7224	0.000197336	0.0184298
Chst8	83.3251	0.987	0.265232	3.72127	0.000198221	0.0184298
Erp44	1177.53	0.512715	0.138292	3.70747	0.000209336	0.0193481
Sh3bgrl	32.8299	-1.32491	0.359344	-3.68703	0.00022689	0.0208472
Hax1	1410.15	0.36953	0.10033	3.68316	0.000230357	0.021042
Sec61a1	4379.1	0.412998	0.112391	3.67467	0.000238162	0.0216284
Ncstn	1581.08	0.358134	0.0977358	3.66431	0.000248008	0.0223924
Apcdd1	210.885	-0.778694	0.212918	-3.65725	0.000254937	0.0228857
Uap1	838.94	0.599033	0.163964	3.65344	0.000258753	0.0230956
Eps8	910.163	0.567643	0.155904	3.64098	0.000271607	0.0241051
Loxl2	42.3065	-2.45627	0.67715	-3.62736	0.00028633	0.0252683
Dnajb11	1605.51	0.543507	0.149918	3.62537	0.000288547	0.0253208
Kansl3	986.474	-0.348575	0.0963126	-3.6192	0.00029551	0.0255524
Scn2b	82.2669	-1.07514	0.297106	-3.61869	0.000296094	0.0255524
Kdelr2	1924.5	0.521348	0.144063	3.61889	0.000295874	0.0255524
Nupr1	1182.97	1.0973	0.304142	3.60786	0.000308733	0.0264967
Crhr2	24.4071	-1.3193	0.366044	-3.60422	0.000313091	0.0267239
Calu	8406.56	0.547841	0.152092	3.60204	0.000315726	0.0268024
Peg3	1171.86	0.921718	0.256404	3.59478	0.00032466	0.0272645
Cidea	259.93	0.778058	0.216749	3.58967	0.000331095	0.0275944
Phldb1	125.693	-0.744963	0.207576	-3.58886	0.000332122	0.0275944
Atp6ap1	1566.88	0.525712	0.146647	3.58489	0.000337214	0.0277712
Sptlc1	658.135	0.349879	0.097648	3.58307	0.000339584	0.0277712
Sec24d	796.44	0.601686	0.167869	3.58427	0.000338026	0.0277712
Nfkbia	884.437	0.351231	0.098146	3.57866	0.00034536	0.0280965
Txndc5	2673.67	0.463094	0.12964	3.57217	0.000354039	0.0286533
Tm9sf2	2198.2	0.308699	0.0865557	3.56648	0.000361812	0.0289821
Car8	214.166	0.809983	0.227041	3.56756	0.000360324	0.0289821
Herpud1	420.322	0.769827	0.216197	3.56076	0.000369783	0.0293199
Slc7a7	285.017	0.763238	0.21465	3.55573	0.000376929	0.0297355
Gadd45a	235.562	0.890438	0.250614	3.55302	0.000380837	0.0298928
Mical3	477.328	-0.615772	0.173575	-3.54758	0.000388783	0.0302129
Nucb1	2740.76	0.605351	0.170622	3.5479	0.00038832	0.0302129
Jdp2	431.043	0.77597	0.218833	3.54595	0.000391207	0.0302508
Shroom4	56.0805	-0.822589	0.232256	-3.54173	0.000397511	0.0305868
Platr11	59.047	-1.23697	0.350442	-3.52975	0.000415957	0.0318493
Ramp2	25.5206	1.04636	0.297333	3.51917	0.000432899	0.0329848
Ndufa4l2	98.6749	-2.78812	0.79322	-3.51494	0.00043985	0.0333517
Speg	37.5528	-1.07942	0.307495	-3.51038	0.000447469	0.0336032
Tpp1	1725.75	0.53619	0.152894	3.50694	0.000453291	0.0338775
Tmem214	1232.64	0.41998	0.119853	3.50412	0.000458121	0.0340669
Heg1	207.029	-1.07248	0.306166	-3.50292	0.000460187	0.0340669
Pawr	1181.75	0.497808	0.142235	3.4999	0.000465425	0.0342922
Ppp1r3c	22.4381	-2.26982	0.649701	-3.49364	0.00047649	0.0347793
Tmem92	28.4055	-1.88431	0.539317	-3.49387	0.000476064	0.0347793
Ikbip	586.063	0.527338	0.151279	3.48587	0.000490541	0.0356384
Rnf5	948.211	0.398464	0.114352	3.48455	0.000492967	0.0356488
Tram1	1919.03	0.376734	0.108269	3.47961	0.00050214	0.0361449
Nbeal2	201.72	-0.461494	0.132708	-3.47752	0.000506068	0.0362605
Pgm2l1	75.2244	-1.05854	0.305052	-3.47002	0.000520415	0.0371182
Cldn3	179.605	0.558089	0.160902	3.4685	0.000523368	0.0371591
Ccdc172	14.2699	-1.32073	0.381123	-3.46535	0.000529538	0.0373251
Serp1	1563.41	0.422304	0.121882	3.46487	0.000530485	0.0373251
Zfp871	382.57	-1.18806	0.343569	-3.458	0.000544194	0.038118
Ckap4	2762.96	0.633761	0.18357	3.45241	0.000555595	0.0387428
M6pr	3221.68	0.286473	0.0830361	3.44999	0.000560616	0.0387954
Phlda2	44.9257	-1.3299	0.38565	-3.44846	0.0005638	0.0387954
Idh2	6120.09	0.421275	0.122126	3.4495	0.000561619	0.0387954
Manf	1601.68	0.718969	0.208628	3.44618	0.000568578	0.0389526
Ergic3	1505.56	0.390574	0.113491	3.44147	0.000578569	0.039464
Egln1	481.334	-0.875762	0.254958	-3.43492	0.000592721	0.0402535
Slc16a3	602.848	-2.1892	0.637604	-3.43348	0.000595888	0.0402934
Tmem120a	652.238	0.482722	0.140723	3.43029	0.000602928	0.0405937
Yipf2	281.427	0.6066	0.17699	3.42732	0.000609572	0.0408648
Cgn	168.91	-0.847756	0.247505	-3.42521	0.00061432	0.0410072
Reep6	1074.95	1.25894	0.368208	3.4191	0.000628291	0.0415843
Syvn1	1009.08	0.459959	0.13469	3.41494	0.000637972	0.0420469
Rhox5	207.443	1.48842	0.436424	3.4105	0.000648443	0.0425575
Hdx	46.451	-1.23025	0.36095	-3.40837	0.000653532	0.042712
Ptpn7	27.8091	-0.942758	0.277506	-3.39725	0.00068066	0.0442996
Os9	808.499	0.656207	0.193871	3.38476	0.000712407	0.0457934
Lhpp	340.019	-0.508335	0.150916	-3.36834	0.000756231	0.0484112
Ccp110	1153.75	-0.466094	0.138676	-3.36104	0.000776492	0.0495053
Ndrg1	255.693	-1.16599	0.347241	-3.35786	0.000785471	0.0496723
Wdr64	46.6279	0.886667	0.263993	3.35868	0.000783152	0.0496723
Scfd1	769.926	0.38946	0.116122	3.35388	0.000796868	0.0499883
Spcs2	1530.65	0.501348	0.149433	3.35499	0.000793668	0.0499883
Gars	8347.08	0.381644	0.114086	3.34524	0.000822114	0.050958
Anxa2	108.023	-1.12105	0.33503	-3.34612	0.000819524	0.050958
St8sia5	55.7997	0.927699	0.277657	3.34117	0.000834262	0.0515066
Cacna1h	26.3486	-2.10997	0.633185	-3.33232	0.00086126	0.0526799
Foxn4	14.8948	-1.36134	0.40861	-3.33163	0.000863384	0.0526799
Rtn2	181.216	0.522423	0.157004	3.32744	0.000876472	0.0532704
Wls	203.558	1.00034	0.30099	3.32349	0.000888991	0.0538219
Alg2	667.676	0.554	0.166809	3.32116	0.000896438	0.0540632
Prnp	294.982	0.695202	0.209695	3.3153	0.000915459	0.054998
Ptrf	288.645	-0.559581	0.169076	-3.30965	0.000934134	0.0556915
Ssr4	1006.08	0.51587	0.156065	3.30548	0.000948131	0.0562235
Tpt1	16942.1	0.269222	0.0814627	3.30485	0.000950257	0.0562235
Slc43a3	109.325	-0.917161	0.277766	-3.30192	0.00096026	0.0563882
Pon2	93.2218	0.653842	0.198001	3.30222	0.000959241	0.0563882
Ggcx	487.522	0.722066	0.218949	3.29787	0.000974219	0.0569937
Morc1	2715.25	0.269348	0.0817362	3.29533	0.000983062	0.0571617
Gnas	2994.21	0.365464	0.110929	3.29456	0.000985761	0.0571617
Pramef8	276.811	-0.740092	0.224686	-3.2939	0.000988071	0.0571617
Sec23a	3296.66	0.550566	0.167372	3.28946	0.00100378	0.0576436
Sycp2l	62.184	-0.801681	0.243845	-3.28767	0.00101021	0.0578005
Tunar	73.032	-0.768881	0.234003	-3.28578	0.00101702	0.0579775
Hectd2	43.0353	-1.00386	0.306432	-3.27596	0.00105303	0.0595953
Dpysl2	144.372	0.722212	0.220585	3.27407	0.0010601	0.0597788
Cd59a	135.636	0.700259	0.214672	3.26199	0.00110635	0.0621624
Kdelr3	509.585	1.19569	0.367403	3.25443	0.0011362	0.062872
Surf4	2932.23	0.598121	0.184053	3.24972	0.0011552	0.062872
Pgm2	413.71	-0.953274	0.292941	-3.25416	0.0011373	0.062872
Jag1	413.076	-0.777973	0.238925	-3.25614	0.0011294	0.062872
Ssr3	5330.07	0.358015	0.110133	3.25076	0.00115097	0.062872
BC004004	537.706	0.705151	0.216927	3.25064	0.00115145	0.062872
Mesdc1	601.522	0.489931	0.150758	3.24978	0.00115493	0.062872
Trim21	31.7934	-0.923614	0.284995	-3.2408	0.00119193	0.0644262
Pde4dip	663.999	0.526484	0.162505	3.2398	0.00119613	0.0644262
Pnma5	813.572	0.907456	0.280048	3.24036	0.00119379	0.0644262
Zbtb40	261.537	-0.63468	0.196237	-3.23425	0.00121963	0.0654662
Aifm3	50.1777	-1.20877	0.373875	-3.23309	0.00122459	0.0655074
Magohb	71.1309	0.642194	0.19889	3.22889	0.0012427	0.0662493
Cacna1s	14.2185	-2.11455	0.655143	-3.22761	0.00124827	0.0663196
Cd80	95.7201	-0.934836	0.289754	-3.22631	0.00125399	0.0663976
Arhgef2	1412.93	0.580598	0.180586	3.21508	0.00130409	0.0688172
Slc6a9	293.602	0.850528	0.264826	3.21165	0.00131974	0.0694088
Sep15	2182.63	0.602653	0.187829	3.20853	0.00133417	0.0699318
H2-K1	428.319	0.841468	0.262426	3.20649	0.00134363	0.0701923
Vasp	3655.21	0.571007	0.178163	3.20496	0.0013508	0.0702507
Ano6	773.39	-0.484606	0.151234	-3.20434	0.00135374	0.0702507
Fkbp11	262.312	0.66365	0.207188	3.20313	0.00135942	0.0703117
Tmed7	1795.39	0.299307	0.0935253	3.20028	0.00137294	0.0704441
Atg14	908.003	-0.585264	0.182909	-3.19976	0.00137541	0.0704441
Pls1	63.7442	-0.950747	0.297132	-3.19974	0.00137551	0.0704441
Jmy	446.307	-0.682995	0.213574	-3.19793	0.00138419	0.0706571
Dnajc27	271.059	-0.499795	0.156641	-3.1907	0.0014193	0.0717461
Igsf9b	218.642	-1.51273	0.474057	-3.19104	0.00141762	0.0717461
Phf10	1388.66	0.448749	0.140736	3.18859	0.00142966	0.0718049
Slc3a2	5012.95	0.523369	0.164412	3.18327	0.00145622	0.0726287
Kcp	104.993	-1.08326	0.340379	-3.18252	0.00146001	0.0726287
Lgmn	1722.5	0.557746	0.1754	3.17985	0.00147353	0.072837
Spata24	137.704	0.784308	0.246616	3.18029	0.00147129	0.072837
Rbm44	39.3813	-1.33764	0.421191	-3.17586	0.00149396	0.0736138
Ptpn13	179.703	-0.806186	0.254281	-3.17045	0.00152204	0.0747616
Espl1	2745.75	-0.455586	0.1442	-3.15939	0.00158099	0.0774139
Cmtr1	49.7107	-0.773748	0.245324	-3.15399	0.00161057	0.0786161
Nefm	394.102	2.34899	0.74567	3.15017	0.00163173	0.079154
Tcaf2	16.5188	-1.16381	0.369439	-3.1502	0.0016316	0.079154
Crebzf	662.862	-0.486239	0.154561	-3.14595	0.00165551	0.080059
Wbp5	2306.27	0.613684	0.195154	3.14461	0.00166308	0.0801767
Pi4k2b	480.675	0.345751	0.110089	3.14064	0.00168578	0.081021
Tubgcp4	974.331	-0.407693	0.130037	-3.13521	0.00171731	0.0820316
Camk2n2	61.7256	0.709118	0.226141	3.13574	0.00171421	0.0820316
Shmt2	4545.12	0.400523	0.12803	3.12837	0.0017578	0.0833508
Rragd	890.331	0.625625	0.199965	3.12867	0.00175602	0.0833508
Spint2	1715.91	0.607433	0.194202	3.12784	0.00176093	0.0833508
Krtcap2	927.874	0.590346	0.188813	3.12661	0.00176832	0.0834475
Sec11a	689.597	0.382016	0.122344	3.12248	0.00179335	0.0842384
Srpr	2985.33	0.413522	0.132451	3.12207	0.00179586	0.0842384
Sparcl1	29.0804	0.861507	0.276512	3.11562	0.00183558	0.0858435
Shtn1	57.6144	-0.795381	0.25585	-3.10877	0.00187866	0.0875958
Ripk3	136.377	-0.771655	0.2483	-3.10776	0.00188513	0.087624
Lrp8os2	57.5226	-0.993857	0.319885	-3.10692	0.00189048	0.087624
Tubgcp6	828.412	-0.412116	0.132768	-3.10404	0.00190898	0.0882197
Cyb5r2	50.7933	1.28966	0.415726	3.10218	0.00192104	0.0885151
Fam213a	724.009	0.663597	0.214138	3.09892	0.00194226	0.0892296
Pcolce2	174.9	-0.930645	0.300433	-3.09768	0.00195044	0.0893429
Pcyox1l	413.849	0.531803	0.171782	3.0958	0.00196283	0.0896475
Pdia3	9080.97	0.414841	0.134177	3.09174	0.00198986	0.0906172
Ephx2	1548.22	0.598039	0.193627	3.08861	0.00201097	0.0910475
Setbp1	25.4769	1.10988	0.359287	3.08912	0.00200752	0.0910475
Fbxl16	129.894	0.620817	0.201102	3.08707	0.00202139	0.0912547
Soat2	63.582	0.954924	0.309958	3.08082	0.00206434	0.0929249
Ush1c	23.414	-1.61957	0.526024	-3.07888	0.00207778	0.0932614
Cd38	689.408	0.423286	0.137667	3.0747	0.00210715	0.0943086
Efnb1	134.041	-0.754527	0.24579	-3.0698	0.00214199	0.0950509
Mirg	724.447	1.24657	0.406071	3.06984	0.00214176	0.0950509
Gstm1	1316.33	0.38371	0.125265	3.06318	0.00219001	0.0969064
Nalcn	25.4836	1.15045	0.375683	3.06229	0.00219648	0.0969181
Tmem132d	12.6183	-2.45816	0.803609	-3.0589	0.00222154	0.0977479
Mid1ip1	302.585	0.562101	0.183933	3.05601	0.00224305	0.098417
Zfp334	120.166	-0.820629	0.268665	-3.05448	0.00225455	0.0986443
Emc10	1685.74	0.399143	0.130786	3.05188	0.00227412	0.0989511
Neurl1b	13.4311	-2.14723	0.70358	-3.05187	0.00227423	0.0989511
Chchd10	7112.98	0.577825	0.189454	3.04994	0.00228886	0.099311
Col4a1	260.298	-0.68976	0.227065	-3.03771	0.0023838	0.102859
Rps12	28276	0.499898	0.164546	3.03804	0.00238121	0.102859
Birc3	152.976	0.635629	0.209946	3.02758	0.00246521	0.106079
Abhd1	161.759	0.501732	0.165906	3.0242	0.00249292	0.106684
Snap23	1183.14	0.432226	0.142894	3.02481	0.00248792	0.106684
Sec22a	274.246	0.48936	0.161904	3.02252	0.00250677	0.106983
Usp17la	17.1664	-1.48451	0.491346	-3.0213	0.00251689	0.107122
Pdha2	16.2074	1.14578	0.380077	3.01461	0.00257312	0.109218
Dpysl3	106.569	-0.690922	0.22941	-3.01173	0.00259762	0.109959
Grid2ip	30.6643	-1.24914	0.414963	-3.01024	0.00261038	0.1102
Ceacam20	109.825	-0.82067	0.272819	-3.00811	0.00262879	0.110678
Prpf8	10875.4	-0.471073	0.156766	-3.00496	0.0026562	0.110903
Kank3	1078.59	-0.459866	0.152995	-3.00576	0.00264915	0.110903
Fam13c	367.258	0.594004	0.197723	3.00423	0.00266251	0.110903
Plekha6	84.5674	-1.06733	0.355796	-2.99984	0.00270122	0.112215
Crlf2	329.176	0.942202	0.314409	2.99674	0.00272882	0.113061
Dnajc5g	31.8723	0.949915	0.317296	2.99378	0.00275544	0.113862
Ltbp1	108.105	-0.831923	0.278444	-2.98776	0.00281033	0.115519
Hsd17b11	818.697	0.387393	0.129726	2.98623	0.00282436	0.115791
Apoa1bp	739.236	0.470536	0.157732	2.98314	0.00285304	0.116356
Wars	2054.07	0.478376	0.160757	2.97577	0.00292254	0.116756
Nfkb2	455.444	0.584392	0.196254	2.97774	0.00290383	0.116756
Adm2	64.2255	0.797464	0.267987	2.97576	0.00292264	0.116756
Cebpb	63.6559	1.26261	0.424045	2.97752	0.00290586	0.116756
Lin28b	90.9807	-0.781627	0.262653	-2.97589	0.00292142	0.116756
St6galnac6	437.49	-0.456965	0.153734	-2.97244	0.0029544	0.117724
Tgfbr2	88.0046	0.852641	0.286991	2.97097	0.00296862	0.117796
Ube2i	2585.51	-0.244303	0.0823606	-2.96626	0.00301443	0.118155
Ube2o	1674.84	-0.362232	0.122135	-2.96584	0.00301857	0.118155
Trim44	635.069	-0.53631	0.180874	-2.96511	0.00302574	0.118155
Anxa5	273.48	0.758963	0.255926	2.96556	0.00302136	0.118155
Zfp9	45.2167	1.63692	0.551909	2.96592	0.00301776	0.118155
Slc8a3	11.5881	1.56354	0.527024	2.96673	0.00300983	0.118155
Dpp9	657.25	-0.418693	0.141332	-2.96248	0.00305167	0.11887
Osgep	734.832	0.35596	0.120213	2.96108	0.00306566	0.119118
Fam120a	3321.36	-0.36769	0.124315	-2.95773	0.00309909	0.120119
Plekha2	1095.13	-0.59406	0.20127	-2.95155	0.00316179	0.121944
Ginm1	355.097	0.509895	0.172745	2.95172	0.00316013	0.121944
Ace	24.1133	-1.30091	0.44104	-2.94965	0.00318137	0.12235
C77080	3860.46	-0.220352	0.0747399	-2.94825	0.00319581	0.12235
Cnot6	1090.88	-0.550369	0.186766	-2.94684	0.00321042	0.122608
Ppfia4	531.563	-0.566162	0.192494	-2.94119	0.00326958	0.124563
Shisa5	634.481	0.401763	0.136924	2.9342	0.00334406	0.126782
Selk	355.007	0.490964	0.167657	2.92838	0.00340737	0.128248
Jmjd6	933.031	-0.352754	0.120439	-2.9289	0.00340161	0.128248
G2e3	707.609	-0.718268	0.245455	-2.92627	0.00343056	0.128811
Car12	21.4031	-1.72717	0.591118	-2.92188	0.00347929	0.130328
Vti1a	231.597	0.516526	0.176877	2.92025	0.00349754	0.130386
Nqo2	357.903	-0.395328	0.135358	-2.9206	0.0034936	0.130386
Nfe2l1	7137.89	0.304009	0.10414	2.91922	0.00350906	0.130504
Mei4	36.4831	0.947444	0.324908	2.91604	0.00354505	0.131529
Clca3b	193.168	1.00227	0.344509	2.90927	0.00362276	0.133776
Igfbpl1	26.1711	-1.17488	0.404334	-2.90571	0.00366426	0.134672
Mbtps1	3131.73	-0.314182	0.108205	-2.9036	0.00368904	0.135265
Prmt10	431.89	0.282014	0.0971528	2.90279	0.00369856	0.135296
Usp17lc	19.901	-1.52793	0.526518	-2.90196	0.00370841	0.135339
Xbp1	1364.41	0.467862	0.161328	2.90007	0.00373079	0.135839
Ccl25	60.832	-0.768297	0.265089	-2.89827	0.00375233	0.136267
Ciart	140.824	0.424157	0.146381	2.89763	0.00375999	0.136267
Tmem56	42.6006	1.0162	0.350809	2.89672	0.00377083	0.136343
Mtfr1	1660.29	0.215076	0.0743046	2.89452	0.00379733	0.136985
Marcks	543.265	0.714467	0.246899	2.89377	0.00380649	0.136999
Gas6	159.815	-0.928818	0.321263	-2.89115	0.00383839	0.137829
Tcaf1	45.6675	-1.27116	0.440244	-2.8874	0.0038844	0.139161
Ppt1	770.31	0.261559	0.090741	2.88248	0.00394561	0.140763
Csrnp3	73.9582	-1.03956	0.360664	-2.88236	0.00394714	0.140763
B4galt5	2149.81	0.343863	0.119352	2.88108	0.00396311	0.140875
Sema4a	72.4703	-0.553786	0.192242	-2.88067	0.0039683	0.140875
Ptpn14	547.197	-0.741216	0.257547	-2.87799	0.00400222	0.141757
Pmvk	918.258	0.601144	0.209214	2.87335	0.00406144	0.143205
Rc3h2	641.735	-0.394597	0.137305	-2.87387	0.00405477	0.143205
Clu	104.415	-0.888542	0.309436	-2.87149	0.00408537	0.143724
Eif4b	16316.8	-0.596668	0.207888	-2.87014	0.0041029	0.144017
Ppib	3626.85	0.590874	0.206065	2.86741	0.00413845	0.144479
Ntrk3	23.0666	-1.26296	0.440517	-2.867	0.00414383	0.144479
Serpinh1	1952.77	0.697497	0.24326	2.86729	0.00414007	0.144479
Cldn12	694.639	0.319916	0.111723	2.86348	0.00419012	0.145444
Tmem63a	149.006	-0.664422	0.232309	-2.86008	0.00423541	0.146365
Pygl	81.1353	-1.57824	0.552167	-2.85828	0.00425949	0.1464
Chchd3	1337.48	0.348763	0.122035	2.8579	0.00426453	0.1464
Nhs	21.916	-1.32139	0.46218	-2.85903	0.00424936	0.1464
Tmem39a	2392.54	0.38907	0.136259	2.85538	0.00429856	0.146601
Mthfd1	4367.13	-0.322983	0.113101	-2.85572	0.00429396	0.146601
Dido1	1683.42	-0.689683	0.241499	-2.85584	0.00429235	0.146601
Smg5	2780.03	-0.379503	0.133026	-2.85284	0.00433298	0.147122
Rgs9	120.257	-0.760137	0.266511	-2.85218	0.00434207	0.147122
Creb3	272.848	0.553588	0.194078	2.8524	0.00433907	0.147122
Cope	1382.91	0.447462	0.156998	2.85011	0.00437048	0.147764
Ctsa	2528.45	0.441599	0.155043	2.84823	0.0043963	0.147975
Pdgfrb	220.482	-0.667843	0.234529	-2.84759	0.00440513	0.147975
Col5a1	420.454	-0.497829	0.174803	-2.84794	0.00440032	0.147975
Tgfb1	94.9787	0.521825	0.183406	2.84519	0.00443853	0.148437
Nfkbie	92.8783	0.550416	0.193499	2.84455	0.00444742	0.148437
Vil1	50.9501	-0.718867	0.252662	-2.84517	0.00443871	0.148437
Sh3pxd2b	145.604	-0.655743	0.230589	-2.84377	0.00445831	0.148484
Kdm4b	866.833	-0.555905	0.195565	-2.84256	0.00447526	0.148731
Myo5c	412.811	-0.379512	0.133723	-2.83804	0.00453911	0.150298
Trim54	71.1161	1.01818	0.358785	2.83786	0.00454166	0.150298
Zbed3	235.651	0.487916	0.171973	2.83717	0.0045515	0.150305
Axl	72.4113	-0.83463	0.294468	-2.83437	0.00459165	0.150909
Blvrb	771.75	0.440904	0.155534	2.83477	0.00458582	0.150909
Slc7a1	4172.7	0.372163	0.131327	2.83387	0.00459875	0.150909
Sh3gl3	414.55	0.545921	0.192983	2.82886	0.00467142	0.152972
Ndufb9	1559.63	0.445853	0.15765	2.82811	0.00468239	0.15301
Slc11a1	196.264	0.529804	0.187407	2.82703	0.00469825	0.153208
Gng2	1251.32	0.467949	0.165616	2.82551	0.00472053	0.153614
Pou6f1	154.345	-0.425852	0.150791	-2.82413	0.00474097	0.153958
Tmem242	385.102	0.334737	0.11866	2.82098	0.00478776	0.154669
Cryl1	43.9189	-0.773544	0.274297	-2.8201	0.00480087	0.154669
Supt3	219.786	0.531464	0.188362	2.8215	0.00477989	0.154669
Actn3	116.655	-0.533082	0.189429	-2.81415	0.0048906	0.157184
Derl3	54.7755	0.790867	0.281956	2.80493	0.0050327	0.157388
Pltp	1880.27	0.628047	0.223674	2.80786	0.00498713	0.157388
P4ha2	179.825	-0.742829	0.26442	-2.80928	0.00496526	0.157388
Serping1	289.822	0.577238	0.205723	2.8059	0.00501766	0.157388
Yif1a	700.58	0.626318	0.223017	2.80839	0.00497894	0.157388
Osbpl9	1474.13	0.278507	0.0992872	2.80506	0.00503072	0.157388
Tub	57.9221	-0.780417	0.277989	-2.80736	0.0049949	0.157388
Crabp1	166.671	-0.622355	0.221519	-2.80948	0.00496215	0.157388
Fgd5	71.7429	-1.05978	0.376936	-2.81158	0.00492991	0.157388
Ncoa7	133.68	0.851994	0.303554	2.80673	0.0050047	0.157388
Myl6b	214.624	0.600542	0.213955	2.80686	0.00500265	0.157388
Klhl11	230.915	-0.683983	0.243218	-2.81222	0.00492006	0.157388
Hydin	154.644	-0.795503	0.283643	-2.80459	0.00503803	0.157388
Erlec1	434.979	0.483638	0.17266	2.8011	0.00509292	0.158785
Timp1	773.592	0.560451	0.200196	2.7995	0.0051181	0.159132
Gjb2	16.6373	1.83987	0.657305	2.79911	0.0051244	0.159132
Mapk4	71.2368	0.929389	0.332172	2.79792	0.0051433	0.159401
Gtf3c1	2960.24	-0.349657	0.12508	-2.79547	0.00518237	0.160145
Nol4l	700.88	-0.523894	0.187431	-2.79513	0.00518781	0.160145
Tmem126a	395.758	0.466909	0.167206	2.79241	0.00523167	0.160547
Alg3	754.853	0.558028	0.199832	2.79249	0.00523041	0.160547
Arrb1	230.072	-0.955881	0.342639	-2.78976	0.00527466	0.161549
Mcfd2	533.839	0.42811	0.153633	2.78658	0.00532676	0.162826
Cnga3	137.028	-0.764677	0.27462	-2.78449	0.00536123	0.163241
Papl	55.224	0.873679	0.313707	2.78501	0.00535257	0.163241
Smek2	1092.16	-0.381584	0.137186	-2.7815	0.00541083	0.16443
Atp10d	357.508	-0.555737	0.199916	-2.77985	0.0054384	0.164947
Palld	533.937	-0.430927	0.155135	-2.77776	0.00547351	0.16569
Ifitm3	2156.8	0.331498	0.119377	2.77691	0.00548778	0.165801
Sptbn2	97.2823	-0.693564	0.250107	-2.77307	0.00555307	0.16745
Yipf5	1054.23	0.465889	0.168256	2.76892	0.00562423	0.168902
Nfrkb	692.581	-0.40196	0.145134	-2.76957	0.00561308	0.168902
Il3ra	161.088	0.728577	0.263528	2.76471	0.00569742	0.17016
Heatr6	525.673	-0.323107	0.11696	-2.76254	0.00573529	0.170964
Cars	4405.7	0.318449	0.115317	2.76151	0.00575348	0.171013
Ankrd37	55.8999	-1.36779	0.495839	-2.75854	0.00580596	0.17176
Bnip2	548.197	-0.298012	0.108117	-2.75638	0.0058445	0.171923
Renbp	1842.27	0.496883	0.180245	2.75671	0.00583853	0.171923
Hif1an	901.136	-0.284333	0.103125	-2.75715	0.00583071	0.171923
Tmx1	869.997	0.374421	0.135956	2.75398	0.00588756	0.172301
Txlnb	166.331	0.835928	0.303552	2.75382	0.00589043	0.172301
Tmem125	18.1641	1.11336	0.404191	2.75455	0.00587738	0.172301
Creld1	742.908	0.348067	0.126488	2.75178	0.00592717	0.172407
Rapgef6	731.458	-0.516777	0.187796	-2.7518	0.00592684	0.172407
Zscan4b	14.6614	-1.93499	0.703482	-2.75059	0.00594888	0.172716
Arhgef7	814.227	-0.325945	0.118554	-2.74933	0.0059717	0.173057
Stard8	384.593	-0.740195	0.269392	-2.74765	0.00600244	0.173626
Ddx60	26.3629	1.89638	0.691333	2.74307	0.0060867	0.175738
Mybpc3	12.0122	-1.17961	0.431418	-2.73427	0.00625196	0.179845
Pqlc1	52.0977	-0.780742	0.285671	-2.73302	0.00627573	0.180196
Dmrt3	70.1169	0.741996	0.271606	2.73189	0.0062973	0.180484
Sec11c	230.554	0.411695	0.150742	2.73112	0.00631198	0.180497
Kitl	11.3882	-1.57968	0.578998	-2.72829	0.00636633	0.180897
Pnpla2	580.748	0.265704	0.0973726	2.72874	0.00635777	0.180897
Spesp1	21.7705	-0.926339	0.339552	-2.72812	0.0063696	0.180897
Notch4	203.412	-0.83956	0.307813	-2.7275	0.00638169	0.180911
Myrf	74.1203	-1.06665	0.391498	-2.72453	0.00643921	0.182211
Gngt2	30.6458	-0.742882	0.272953	-2.72165	0.00649568	0.183477
Lipg	32.0594	0.913488	0.335817	2.72019	0.00652435	0.183622
Bcl2l14	216.264	-0.530034	0.195015	-2.71791	0.00656953	0.184561
Peak1	647.488	-0.63906	0.235221	-2.71685	0.00659067	0.184823
Ddah2	1426.7	0.461278	0.169898	2.71503	0.00662705	0.18551
Pdia4	3777.09	0.502884	0.185292	2.71401	0.00664746	0.185748
Hmmr	2659.8	-0.322167	0.11878	-2.71229	0.00668194	0.186046
Fibp	470.141	0.478756	0.17649	2.71266	0.00667465	0.186046
Plekhh3	140.4	0.651316	0.240233	2.71118	0.00670434	0.186338
Hsd17b12	1484.04	0.279356	0.103093	2.70975	0.00673334	0.186517
Cpn1	81.9525	-0.781777	0.288888	-2.70616	0.00680664	0.187392
Sec22b	1059.46	0.322452	0.119197	2.7052	0.00682626	0.187392
Rpsa	35145.1	0.370023	0.136757	2.70571	0.00681595	0.187392
Ric3	273.931	0.354211	0.130884	2.70629	0.00680388	0.187392
Utp20	2619.14	-0.36107	0.133535	-2.70394	0.00685227	0.187776
Crocc2	12.1313	-1.39295	0.515603	-2.70159	0.0069008	0.188445
Ivns1abp	3588.51	0.328227	0.121665	2.6978	0.00698	0.189944
Lnpep	736.646	-0.835748	0.309769	-2.69797	0.00697629	0.189944
Zfp185	216.043	0.446078	0.165395	2.69704	0.00699585	0.190044
Egln3	267.169	-1.0166	0.377192	-2.69519	0.00703479	0.19077
Nfkbil1	266.721	0.51438	0.190937	2.69398	0.0070604	0.191132
Rictor	694.89	-0.52712	0.195879	-2.69105	0.00712278	0.192487
Fbxl12	539.288	0.357994	0.133264	2.68634	0.00722386	0.194882
Rbmx	166.97	-0.654971	0.24401	-2.6842	0.00727039	0.195126
Sntb2	784.165	-0.549736	0.204797	-2.6843	0.00726819	0.195126
Slc40a1	16.1717	1.21653	0.454094	2.67903	0.00738358	0.197708
Tm2d3	347.686	0.50714	0.189326	2.67865	0.0073919	0.197708
Adcy7	15.6886	-1.21741	0.454819	-2.67669	0.00743534	0.198243
Ipo7	4358.5	-0.395391	0.147721	-2.6766	0.00743727	0.198243
Klhl3	21.1838	-0.95956	0.358676	-2.67529	0.00746656	0.198346
Cap2	85.9985	-0.849648	0.317763	-2.67384	0.00749875	0.198863
Calb2	183.837	-0.881817	0.330041	-2.67184	0.00754369	0.199716
Cdca7l	283.426	-0.416959	0.156111	-2.67091	0.00756462	0.199931
Gabrg3	14.2091	1.37511	0.515351	2.6683	0.00762363	0.200829
Smad5	514.373	-0.370444	0.138901	-2.66696	0.00765415	0.200938
Rpl13a	24056.6	0.295173	0.110667	2.66723	0.00764803	0.200938
Kctd6	606.013	0.345316	0.129516	2.6662	0.00767147	0.201054
Gdap10	80.2041	-1.16296	0.437124	-2.66047	0.00780316	0.204163
Ccnjl	104.44	-0.829621	0.312	-2.65904	0.00783635	0.204688
Smarcd3	95.9745	-0.523077	0.196982	-2.65546	0.00792003	0.206529
Habp4	169.293	0.466708	0.175815	2.65455	0.00794153	0.206702
Eri3	925.112	0.3766	0.141926	2.65349	0.00796636	0.206702
Edc4	2181.8	-0.264919	0.0998253	-2.65382	0.00795854	0.206702
Gpd1	29.7616	-0.732617	0.276377	-2.65079	0.00803045	0.208019
Tspan31	1381.84	0.247862	0.0935425	2.64973	0.00805565	0.208282
Rnaset2a	23.4719	1.05192	0.397063	2.64924	0.00806727	0.208282
Mir6236	291.327	0.82462	0.311383	2.64825	0.00809105	0.208551
Tmem243	186.993	0.363037	0.137153	2.64694	0.00812234	0.208669
Vash1	45.9847	-0.77688	0.293586	-2.64617	0.00814085	0.208802
Helz2	30.3338	-0.871061	0.329646	-2.64242	0.00823169	0.21044
Atp6ap2	1377.23	0.411284	0.155729	2.64102	0.00826565	0.210963
Asxl1	2211.07	-0.426912	0.161924	-2.63649	0.00837675	0.21345
Lrrc40	1094.98	0.402794	0.152873	2.63483	0.00841797	0.214151
Ier3	82.8997	-1.15978	0.440487	-2.63294	0.00846501	0.214998
Ndrg2	304.166	-0.639323	0.243004	-2.63091	0.00851558	0.215154
Chga	379.568	0.652485	0.247921	2.63182	0.00849281	0.215154
Tmx2	978.323	0.387738	0.147396	2.63059	0.00852375	0.215154
Rian	5540.22	0.533299	0.202738	2.63049	0.00852627	0.215154
Tet1	4989.7	-0.739446	0.281177	-2.62983	0.00854288	0.215225
Arhgap23	821.199	-0.31919	0.121428	-2.62864	0.0085726	0.215626
Herc1	591.005	-0.561489	0.21367	-2.62784	0.00859299	0.215792
Ptprk	1254.98	0.463956	0.176637	2.6266	0.00862422	0.216228
Chrnb4	41.5469	-0.886531	0.337958	-2.6232	0.0087108	0.2177
Tapbp	865.619	0.436611	0.166634	2.62018	0.00878844	0.219076
Sema3d	10.8416	1.20227	0.458888	2.61996	0.00879391	0.219076
A2m	362.13	-1.77729	0.679193	-2.61676	0.00887683	0.22079
B3gat3	669.384	0.390361	0.149278	2.61499	0.0089229	0.221583
Hacd2	1107.81	0.480624	0.183907	2.61341	0.00896442	0.222261
Ppt2	145.35	0.645401	0.247175	2.61111	0.00902494	0.223053
Tmppe	593.74	-0.632085	0.242147	-2.61033	0.00904543	0.223206
Pih1d1	585.728	0.382846	0.1467	2.60972	0.00906174	0.223256
Prps1l3	525.329	-0.724527	0.27784	-2.60771	0.00911505	0.224216
Meg3	7978.21	0.745288	0.285868	2.60711	0.00913108	0.224257
Irak4	136.425	0.498752	0.191485	2.60466	0.00919665	0.225513
Vps53	442.934	0.426839	0.164006	2.60258	0.00925265	0.22653
Tmem117	110.356	0.937246	0.360578	2.59929	0.00934173	0.228353
Rev3l	912.996	-0.454903	0.175249	-2.59575	0.00943847	0.228572
Tm7sf2	487.997	0.727304	0.28003	2.59724	0.00939762	0.228572
Tro	296.52	-0.42073	0.162021	-2.59676	0.00941068	0.228572
Steap3	488.617	-0.484653	0.186703	-2.59585	0.00943578	0.228572
Ncapd3	1424.69	-0.298857	0.11504	-2.59785	0.00938091	0.228572
Tsnax	728.229	-0.414466	0.15962	-2.59657	0.00941593	0.228572
Fuz	307.001	0.509499	0.196417	2.59396	0.00948763	0.229052
Abcg1	271.204	-1.139	0.439284	-2.59285	0.00951832	0.229085
Otud4	2955.72	-0.393704	0.151833	-2.59301	0.00951405	0.229085
Zscan5b	98.2241	-0.828394	0.319891	-2.58961	0.00960834	0.230896
Ube2j1	206.85	0.394996	0.152696	2.58681	0.0096868	0.231712
Rimbp2	16.7502	-1.56012	0.603096	-2.58684	0.00968594	0.231712
Phtf2	595.6	-0.363672	0.140555	-2.5874	0.00967031	0.231712
Rgs16	15.4488	-1.34322	0.51939	-2.58614	0.00970565	0.231808
Padi2	438.701	-0.834403	0.322778	-2.58506	0.00973607	0.231825
Zscan4f	12.9875	-1.59933	0.619104	-2.58329	0.00978627	0.232666
Chst3	255.994	0.460438	0.178418	2.58066	0.0098611	0.233983
Pif1	779.12	-0.324799	0.125959	-2.57862	0.0099196	0.234764
Gal3st1	10.3143	-1.12207	0.435539	-2.57629	0.00998675	0.235995
Rras	607.096	0.489971	0.190261	2.57525	0.0100166	0.236344
Spn	14.2603	-1.15263	0.448032	-2.57264	0.0100926	0.237778
Usp17lb	18.4581	-1.47322	0.572868	-2.57166	0.0101213	0.238094
Padi3	74.7175	-1.12288	0.437106	-2.56889	0.0102023	0.23928
Slc37a3	927.397	0.262081	0.102203	2.56432	0.0103378	0.241732
Bfar	374.62	0.318018	0.124042	2.5638	0.0103533	0.241732
Sec13	1783.89	0.358546	0.139886	2.56312	0.0103735	0.241842
Ankrd10	1182.45	-0.623419	0.243377	-2.56154	0.010421	0.242119
Naa11	201.656	-0.459076	0.179244	-2.56117	0.0104319	0.242119
Mmel1	19.0867	-1.10898	0.432974	-2.5613	0.0104283	0.242119
Acot1	54.5808	-1.09459	0.427712	-2.55917	0.0104924	0.243161
Itm2b	1347.57	0.442521	0.173133	2.55596	0.0105896	0.245052
Dna2	1170.19	-0.385515	0.150962	-2.55372	0.0106579	0.245903
Snx20	49.8033	-0.891862	0.349327	-2.55309	0.0106772	0.245986
Ston2	393.615	-0.489785	0.191954	-2.55157	0.0107238	0.246696
Pramel1	34.8999	-0.97161	0.381006	-2.55012	0.0107686	0.247362
Cdkl5	135.269	-0.554602	0.217601	-2.54871	0.0108121	0.247996
Golga5	838.413	0.372934	0.1465	2.54563	0.0109082	0.249102
Tmem67	104.348	0.520323	0.204387	2.54577	0.0109037	0.249102
Fuca1	926.33	0.350996	0.137939	2.54458	0.010941	0.249486
Alg5	353.358	0.342267	0.134576	2.5433	0.010981	0.250034
Slc35b1	765.307	0.537924	0.211634	2.54177	0.0110292	0.250038
Fdft1	2917.96	0.421015	0.165579	2.54268	0.0110005	0.250038
Ddhd2	505.889	-0.333099	0.131029	-2.54217	0.0110167	0.250038
Copg1	3560.12	0.357145	0.140624	2.53971	0.0110944	0.25115
Rbm41	110.167	-0.674332	0.26577	-2.53727	0.0111719	0.25254
Cnn2	796.299	0.557379	0.219787	2.53599	0.0112129	0.252678
Mydgf	815.234	0.563568	0.222184	2.53649	0.0111971	0.252678
Ostf1	1466.94	0.343831	0.135615	2.53534	0.0112339	0.252678
Wdr86	21.6125	-1.13107	0.446172	-2.53506	0.0112427	0.252678
Galns	177.601	0.631056	0.249179	2.53254	0.0113239	0.253688
Rcbtb2	195.448	0.473625	0.187044	2.53216	0.0113364	0.253688
Mios	374.034	0.363625	0.143602	2.53218	0.0113355	0.253688
Plcd1	215.118	-0.625412	0.247396	-2.52798	0.0114722	0.255628
Ccng2	151.569	-1.03452	0.409167	-2.52836	0.0114596	0.255628
Cdr2	358.484	0.34353	0.13586	2.52857	0.011453	0.255628
Sel1l	1170.85	0.345963	0.13703	2.52472	0.011579	0.256909
Cenpk	144.402	0.537989	0.213072	2.52491	0.0115727	0.256909
Rpl14	19560.6	0.244215	0.0967279	2.52476	0.0115777	0.256909
Upf1	2540.05	-0.357085	0.141531	-2.52301	0.0116354	0.257794
Spata7	243.719	0.40853	0.162163	2.51926	0.0117602	0.258533
Rer1	1283.78	0.306857	0.12184	2.51853	0.0117846	0.258533
Sema4b	2235.63	0.274153	0.108848	2.51868	0.0117797	0.258533
Myom2	119.35	-1.29853	0.515249	-2.5202	0.011729	0.258533
Nagk	226.451	0.474722	0.188358	2.52031	0.0117251	0.258533
Prx	662.329	-0.439433	0.174665	-2.51586	0.0118742	0.259956
Gtsf1l	696.483	0.434227	0.172613	2.51561	0.0118828	0.259956
Morn1	89.1058	0.778507	0.309776	2.51313	0.0119666	0.259969
Camkv	198.764	-0.58427	0.232423	-2.51382	0.0119431	0.259969
Rara	1059.65	-0.357961	0.142382	-2.51408	0.0119343	0.259969
Hrk	50.5631	1.14819	0.45682	2.51345	0.0119557	0.259969
Fat2	41.8939	-1.41057	0.561236	-2.51333	0.0119598	0.259969
Rps4x	22615.6	0.288843	0.114963	2.51249	0.0119884	0.260082
Mcts1	326.304	0.371411	0.147954	2.51031	0.0120625	0.261104
Pdpr	343.758	-0.584243	0.232804	-2.50959	0.0120871	0.261136
Slc30a6	364.398	0.354531	0.141355	2.50809	0.0121386	0.26146
Prss41	118.316	0.829993	0.331018	2.5074	0.0121624	0.26146
Alms1	466.759	-0.531198	0.211747	-2.50864	0.0121197	0.26146
Sdhb	1892.65	0.237583	0.0948187	2.50565	0.0122225	0.261887
Pex16	183.451	0.492827	0.196672	2.50583	0.0122165	0.261887
Mea1	700.561	0.447231	0.178802	2.50127	0.0123748	0.264487
Dnase2a	573.548	0.322627	0.129097	2.49911	0.0124504	0.264487
Slc39a14	55.8943	-1.06522	0.426243	-2.49909	0.0124513	0.264487
Pter	169.766	0.688601	0.275458	2.49984	0.0124249	0.264487
Xirp2	12.6859	1.52141	0.608863	2.49877	0.0124624	0.264487
Atp1a3	204.701	-0.578481	0.23135	-2.50046	0.0124032	0.264487
Pitpnm2	227.659	-0.721231	0.288807	-2.49728	0.0125151	0.265246
Ankrd44	102.739	-0.794735	0.318332	-2.49656	0.0125403	0.265416
Atp2b4	556.867	-0.500895	0.200851	-2.49386	0.0126362	0.265627
Ndrg3	471.65	-0.445038	0.178475	-2.49356	0.0126468	0.265627
Adgra3	1190.97	0.259524	0.104062	2.49395	0.0126331	0.265627
Ppp1r15a	804.371	0.583786	0.234131	2.49341	0.0126521	0.265627
Prdm11	90.5145	-0.76586	0.307348	-2.49183	0.0127087	0.266455
Psat1	7320.77	0.327758	0.131637	2.48987	0.0127791	0.267398
Gpcpd1	262.709	0.460776	0.185088	2.4895	0.0127922	0.267398
Pitpnm3	25.6791	-1.38272	0.5555	-2.48915	0.012805	0.267398
Serac1	333.085	-0.446733	0.179788	-2.48478	0.0129632	0.268078
Fstl3	23.8276	-1.36876	0.550235	-2.4876	0.012861	0.268078
Zfp839	393.913	0.405936	0.163324	2.48547	0.0129382	0.268078
Nefl	357.155	0.95689	0.385097	2.4848	0.0129624	0.268078
Fam114a1	226.365	1.17202	0.471463	2.48593	0.0129214	0.268078
Sf3b3	5904.86	-0.410535	0.165241	-2.48446	0.0129749	0.268078
Copb1	2769.01	0.400999	0.161572	2.48186	0.0130697	0.268971
Sra1	909.525	0.391453	0.157873	2.47955	0.013155	0.269727
Zfand2b	226.41	0.363519	0.14656	2.48034	0.0131258	0.269727
Ncaph	1403.47	-0.304758	0.122928	-2.47916	0.0131691	0.269727
Snx22	88.6709	0.850363	0.343028	2.47899	0.0131755	0.269727
Dmxl2	286.047	-0.63816	0.257519	-2.47811	0.0132081	0.270039
Hnf1a	334.866	0.539016	0.217554	2.47762	0.0132262	0.270056
Gcnt2	1710.64	0.301215	0.121744	2.47417	0.0133547	0.27069
Nucb2	173.978	0.732958	0.296376	2.47307	0.0133959	0.27069
Prrx2	17.1004	-0.999109	0.403992	-2.47309	0.0133949	0.27069
Chrm4	11.0979	-1.16368	0.470287	-2.47441	0.0133456	0.27069
Ndst1	741.171	-0.597291	0.241304	-2.47526	0.0133138	0.27069
Tacc1	1207.6	-0.399429	0.161379	-2.4751	0.0133197	0.27069
Aoc2	89.3115	-0.604271	0.244338	-2.4731	0.0133948	0.27069
Rpl31-ps15	11.455	1.45003	0.58556	2.47631	0.013275	0.27069
Ndufb4	658.715	0.276609	0.11187	2.4726	0.0134134	0.270694
Larp4	2612.31	-0.476877	0.192974	-2.4712	0.013466	0.271055
Pelo	360.148	0.312343	0.126372	2.47162	0.0134501	0.271055
Spcs1	798.002	0.472308	0.191202	2.4702	0.0135038	0.271117
Eif3c	10435.5	0.271451	0.109877	2.4705	0.0134924	0.271117
Endod1	29.9175	-0.84752	0.3434	-2.46802	0.0135861	0.27242
Eprs	9304.47	0.347068	0.14069	2.4669	0.0136287	0.272923
Plekhb2	1199.79	0.43546	0.176654	2.46504	0.0136996	0.273993
Glipr2	752.557	0.590897	0.239868	2.46342	0.0137618	0.274745
Yeats2	1074.6	-0.375412	0.152412	-2.46315	0.0137724	0.274745
Myo1g	26.8677	-0.82825	0.336389	-2.46218	0.0138096	0.274848
Pla2g5	211.937	0.659375	0.267811	2.4621	0.0138128	0.274848
Zdhhc23	25.2249	-1.08564	0.441287	-2.46018	0.0138869	0.275971
Gnptg	284.008	0.593249	0.241301	2.45855	0.0139501	0.276819
Kcnf1	11.942	-1.07483	0.43725	-2.45816	0.013965	0.276819
Wnt11	20.9972	-1.0646	0.433168	-2.4577	0.0139828	0.27682
Cpne9	46.393	-0.635294	0.258581	-2.45684	0.0140164	0.277134
Diexf	447.591	-0.302287	0.123126	-2.45511	0.0140842	0.278122
Ascl2	38.8967	-0.701929	0.285972	-2.45454	0.0141066	0.278134
Stk35	1091.48	-0.502676	0.204959	-2.45257	0.014184	0.278866
Krcc1	477.991	0.459685	0.187448	2.45234	0.0141932	0.278866
Krba1	481.948	-0.305015	0.124431	-2.45128	0.014235	0.279335
Csf2ra	348.861	0.726972	0.296749	2.44979	0.0142941	0.279661
Cluh	2594.81	-0.406328	0.166025	-2.44739	0.0143895	0.28026
Ankmy1	12.321	-1.02821	0.420202	-2.44693	0.0144078	0.28026
Zscan4c	42.4014	-1.37525	0.562283	-2.44583	0.0144518	0.28026
Rnf121	418.176	0.351689	0.143727	2.44692	0.0144081	0.28026
Nkd1	26.6196	-0.813274	0.332956	-2.44259	0.0145823	0.2819
Cd6	37.7111	-1.20791	0.494635	-2.44201	0.0146056	0.282001
Inppl1	1824.52	-0.261198	0.107053	-2.43988	0.0146921	0.282972
Rpsa-ps2	83.3089	-1.16456	0.477228	-2.44026	0.0146768	0.282972
Tecr	4914.76	0.298863	0.12257	2.4383	0.0147565	0.283863
Clic4	4041.71	0.266061	0.109224	2.43592	0.0148539	0.285034
Fam204a	280.921	0.366143	0.150308	2.43596	0.0148525	0.285034
Zbtb37	252.106	-0.478878	0.196771	-2.43368	0.0149461	0.286452
Dab2ip	2104.15	-0.270859	0.111367	-2.43213	0.0150104	0.28698
AU040320	440.383	0.468138	0.192456	2.43244	0.0149974	0.28698
Mdk	2523.77	0.351378	0.144571	2.43049	0.0150785	0.287928
Acap1	223.746	-0.37066	0.152562	-2.42956	0.0151171	0.288314
Dusp1	915.855	0.488998	0.201563	2.42603	0.0152651	0.288892
Zbtb41	262.286	-0.383008	0.157842	-2.42653	0.0152439	0.288892
Gtf3c4	1245.92	-0.301218	0.124142	-2.42639	0.0152499	0.288892
Osbpl5	14.2464	-1.52059	0.626537	-2.42697	0.0152253	0.288892
Atp6v1g1	1432.29	0.259974	0.107064	2.42822	0.0151733	0.288892
Cdr2l	566.681	0.34873	0.143762	2.42575	0.0152769	0.288892
Gstt1	14.2803	-1.42933	0.589581	-2.42431	0.0153376	0.289276
Snrnp200	6719.34	-0.339592	0.140124	-2.42351	0.0153712	0.289276
Gorasp2	2198.4	0.414757	0.171138	2.42352	0.0153707	0.289276
Nans	1550.85	0.293108	0.12093	2.42378	0.0153599	0.289276
Csnk2a2	867.747	-0.316289	0.130562	-2.42252	0.0154131	0.289714
Gls	573.441	-0.581752	0.240292	-2.42103	0.0154767	0.290211
Mast4	250.105	-0.674536	0.278584	-2.4213	0.015465	0.290211
Mtmr11	83.1213	0.50499	0.208729	2.41935	0.0155482	0.290854
Tnks	1072.47	-0.705894	0.291926	-2.41806	0.0156034	0.291537
Sorbs1	208.602	-0.876116	0.362758	-2.41515	0.0157286	0.292596
Fan1	154.015	-0.37936	0.157141	-2.41414	0.0157724	0.292596
Foxh1	687.892	0.351333	0.14551	2.41449	0.0157571	0.292596
Plaur	126.434	0.626055	0.259296	2.41444	0.0157593	0.292596
Golm1	2784.82	0.178931	0.0741398	2.41342	0.0158035	0.292825
Myo9b	1469.46	-0.223334	0.0927208	-2.40867	0.0160107	0.296312
Camk2a	194.492	-0.570621	0.23712	-2.40647	0.0161075	0.297124
Akr1a1	4357.57	0.408947	0.169891	2.40711	0.0160794	0.297124
C1galt1c1	120.043	0.373181	0.15508	2.40638	0.0161116	0.297124
Taok1	1528.75	-0.411457	0.171267	-2.40243	0.0162866	0.298238
Nin	177.474	-0.547706	0.227878	-2.40351	0.0162387	0.298238
Akip1	270.744	0.377952	0.157289	2.40292	0.0162649	0.298238
Zfp445	668.542	-0.45059	0.187442	-2.40389	0.0162217	0.298238
Aff4	3004.92	-0.365831	0.152256	-2.40273	0.0162732	0.298238
Acrbp	132.869	0.564109	0.234734	2.40318	0.016253	0.298238
Itgb5	1158.3	0.382896	0.15956	2.39971	0.0164082	0.300112
Atf3	71.1849	0.943109	0.393252	2.39823	0.0164744	0.300632
Bhlhe40	795.357	-1.64162	0.684613	-2.39789	0.0164899	0.300632
Bgn	15.8147	-1.64764	0.687271	-2.39736	0.0165136	0.300632
Ltbp4	2896.93	0.298982	0.124697	2.39767	0.0164999	0.300632
Ggt1	173.339	-0.692071	0.288781	-2.39652	0.0165514	0.300739
Arfgef3	40.4489	-0.667923	0.278894	-2.3949	0.0166247	0.300739
Adam11	132.474	-0.800387	0.334258	-2.39452	0.0166421	0.300739
Cd9	8167.08	0.552494	0.230759	2.39425	0.0166543	0.300739
Lrrc58	856.582	-0.508898	0.212518	-2.39461	0.0166379	0.300739
Dcaf7	1577.07	-0.310035	0.129419	-2.39559	0.0165937	0.300739
Selm	153.842	0.554265	0.23137	2.39558	0.0165943	0.300739
Bahcc1	920.494	-0.605943	0.253146	-2.39365	0.0166816	0.300885
Asah1	2854.81	0.418808	0.175052	2.39248	0.0167348	0.301497
Rps11	13143.9	0.357831	0.149681	2.39063	0.0168195	0.302326
Kdm3a	2380.33	-0.639879	0.267658	-2.39066	0.0168181	0.302326
Apopt1	485.358	0.357279	0.149509	2.38969	0.0168626	0.302623
Olfml1	70.4927	0.725737	0.303729	2.38942	0.0168748	0.302623
P4ha1	749.057	-0.767232	0.321197	-2.38867	0.0169096	0.302899
Zhx1	69.0263	-0.534862	0.224074	-2.38699	0.0169868	0.303934
Phldb2	122.79	-0.477675	0.200157	-2.3865	0.0170095	0.303991
Pigk	512.028	0.304049	0.127476	2.38516	0.0170719	0.30441
Sox21	327.141	0.561714	0.235468	2.38553	0.0170547	0.30441
Bet1	277.221	0.428859	0.179848	2.38456	0.0170997	0.304558
Dnajc4	295.543	0.434085	0.182248	2.38183	0.0172269	0.304738
Haus7	512.443	0.391881	0.164507	2.38215	0.0172118	0.304738
Taf10	1253.36	0.309914	0.130093	2.38225	0.0172073	0.304738
Lacc1	68.799	0.662287	0.277944	2.3828	0.0171814	0.304738
Mn1	24.7818	-0.968927	0.406797	-2.38184	0.0172262	0.304738
Kctd10	539.421	-0.374007	0.157414	-2.37595	0.0175037	0.309286
Hsf2bp	1437.01	0.289447	0.121887	2.37471	0.0175628	0.309377
Ube2e1	323.217	0.341747	0.143968	2.37377	0.0176074	0.309377
Gpsm2	363.461	-0.335591	0.1414	-2.37335	0.0176278	0.309377
Ldha	11936.7	-0.876365	0.369233	-2.37348	0.0176216	0.309377
Alg10b	610.002	-0.534463	0.225179	-2.3735	0.0176203	0.309377
Smad2	558.773	-0.35374	0.149159	-2.37157	0.0177126	0.31023
Ttc17	516.299	0.512452	0.216126	2.37109	0.0177359	0.31023
Tmf1	543.622	-0.46952	0.197996	-2.37136	0.0177229	0.31023
Gtse1	2928.14	-0.3625	0.153013	-2.36907	0.0178327	0.310878
Tgs1	889.653	-0.315042	0.132953	-2.36958	0.0178083	0.310878
Ttc41	35.4658	-0.654957	0.276429	-2.36935	0.0178192	0.310878
Prpf40b	1113.84	0.289673	0.12233	2.36796	0.0178864	0.311422
Htatip2	311.745	0.590369	0.249353	2.3676	0.0179038	0.311422
Dlx3	12.552	-1.34494	0.568701	-2.36494	0.0180331	0.313004
Rbm15	629.432	-0.329324	0.139255	-2.3649	0.0180348	0.313004
Dcp1a	985.491	-0.39581	0.167413	-2.36427	0.0180656	0.313063
Usp17le	15.9725	-1.3626	0.576414	-2.36393	0.0180823	0.313063
Ecsit	460.219	0.29096	0.1231	2.3636	0.0180983	0.313063
Luzp1	1819.53	-0.371873	0.157481	-2.36139	0.0182066	0.314588
Slc47a1	36.6393	-0.811874	0.344209	-2.35867	0.0183406	0.316554
Arfgap1	985.279	0.357277	0.151568	2.35721	0.018413	0.316752
Emc7	390.36	0.436499	0.18517	2.35729	0.0184088	0.316752
Hmgn3	19.1203	-0.918708	0.389742	-2.35722	0.0184124	0.316752
Hif3a	237.059	-0.740568	0.314548	-2.35439	0.0185534	0.318466
Chst15	32.2283	-0.727367	0.309036	-2.35366	0.0185895	0.318656
Unc13a	295.313	0.452794	0.192404	2.35335	0.0186052	0.318656
Cramp1l	542.008	-0.428949	0.182325	-2.35267	0.0186394	0.318891
Purb	1367.55	-0.325574	0.138463	-2.35135	0.0187055	0.319671
Gemin5	1612.33	-0.331337	0.140979	-2.35026	0.0187603	0.320257
Sesn3	218.555	-0.575283	0.244819	-2.34983	0.0187817	0.320274
Pea15a	98.158	-0.411914	0.175356	-2.34901	0.0188233	0.320572
Tarsl2	133.531	-0.441959	0.188174	-2.34868	0.0188403	0.320572
Lrrc8a	166.391	0.384446	0.163814	2.34685	0.0189329	0.321634
Smox	431.103	-0.44669	0.190353	-2.34663	0.0189439	0.321634
Zfp330	1167.73	0.265339	0.113107	2.3459	0.0189812	0.321918
Ift20	345.386	0.295671	0.126161	2.3436	0.0190987	0.323208
Ttll12	1045.75	-0.433891	0.185171	-2.34319	0.0191197	0.323213
Taf15	2692.82	0.535807	0.229159	2.33814	0.0193798	0.325911
Chpf2	262.79	0.629023	0.269035	2.33807	0.0193836	0.325911
Chst10	43.8555	-0.942261	0.403131	-2.33736	0.0194206	0.326182
Uprt	25.8984	-0.906555	0.388037	-2.33626	0.0194777	0.32644
Plcg1	1689.76	-0.25364	0.108586	-2.33585	0.0194993	0.326451
Kcnk5	730.689	-0.429449	0.184015	-2.33377	0.0196078	0.326904
Dck	703.598	-0.28601	0.122555	-2.33373	0.01961	0.326904
Grn	3919.52	0.380638	0.163032	2.33474	0.019557	0.326904
Npm3-ps1	22.8938	1.05043	0.449959	2.33451	0.019569	0.326904
Sult2b1	41.9474	0.819687	0.351428	2.33245	0.0196771	0.327672
Rpl32	17187.2	0.264048	0.113243	2.33169	0.0197169	0.327985
Gprasp1	992.961	-0.192493	0.0826354	-2.32943	0.0198363	0.32962
Itga9	42.8275	-0.896924	0.385126	-2.32891	0.0198639	0.329727
Col11a2	20.7783	-1.02863	0.442236	-2.32597	0.0200203	0.331643
Rlf	1518.1	-0.397139	0.170775	-2.32551	0.0200449	0.331675
Ddah1	929.027	0.297728	0.128088	2.32439	0.0201044	0.332213
Gpnmb	51.5621	1.09466	0.471004	2.3241	0.0201199	0.332213
Snhg4	444.701	-0.626309	0.269585	-2.32323	0.0201668	0.332635
Rgs11	26.8151	-0.908025	0.390921	-2.32279	0.0201906	0.332676
Usp22	2152.36	-0.284221	0.122395	-2.32216	0.0202241	0.332877
F11r	1105.83	0.294856	0.127018	2.32137	0.0202669	0.33323
Scpep1	5062	0.357204	0.154003	2.31946	0.0203701	0.333677
Ids	196.153	-0.418862	0.180542	-2.32003	0.0203395	0.333677
Dcdc2a	75.4108	1.08364	0.46711	2.31988	0.0203475	0.333677
Zfp26	624.624	-0.475631	0.205077	-2.31929	0.0203795	0.333677
Sult5a1	33.5334	-1.0139	0.437398	-2.31802	0.0204481	0.333751
Bcap31	1569.54	0.244498	0.105451	2.3186	0.0204169	0.333751
Cd44	13.4506	-1.18218	0.509976	-2.31811	0.0204435	0.333751
Slc1a5	2372.09	0.566542	0.24451	2.31705	0.0205012	0.33392
Atp2b2	44.7298	-1.19904	0.517639	-2.31637	0.020538	0.334171
Trove2	596.327	-0.419207	0.181343	-2.31168	0.0207954	0.337655
Cdkn1b	1029.04	0.372135	0.161091	2.3101	0.0208828	0.338278
Bcl10	587.525	0.346381	0.14992	2.31043	0.0208641	0.338278
Spag1	117.978	-0.49723	0.215305	-2.30942	0.0209204	0.338278
Klk11	20.8796	-0.989857	0.428577	-2.30964	0.0209082	0.338278
Pten	1050.17	-0.300161	0.130175	-2.30584	0.0211197	0.338697
Kif13a	1017.62	-0.332204	0.143962	-2.30758	0.0210224	0.338697
Racgap1	2121.49	-0.354576	0.153671	-2.30738	0.0210339	0.338697
Acat2	1402.97	0.457669	0.198469	2.306	0.0211109	0.338697
Rars2	664.007	0.348967	0.151224	2.30762	0.0210204	0.338697
Rfwd3	1765.35	-0.335165	0.14534	-2.30608	0.021106	0.338697
Lefty1	264.559	-1.66359	0.720964	-2.30746	0.0210294	0.338697
Marc2	1644.47	0.406583	0.176306	2.30612	0.0211042	0.338697
Mocs2	322.905	0.376732	0.163425	2.30523	0.0211537	0.338893
Hey1	21.9146	-0.994423	0.431617	-2.30395	0.0212255	0.339347
Gareml	34.8433	-0.60546	0.26303	-2.30187	0.0213427	0.340524
Ubxn6	670.885	0.313259	0.136161	2.30065	0.0214115	0.341273
Thsd4	27.939	-1.31136	0.570446	-2.29884	0.0215141	0.342559
Mau2	929.247	-0.306934	0.13358	-2.29776	0.0215755	0.343187
Zfp423	37.3707	-1.03717	0.451566	-2.29683	0.0216284	0.343626
Gcnt4	44.6561	-0.982645	0.427888	-2.2965	0.0216471	0.343626
Spsb2	81.7161	0.443349	0.193115	2.29578	0.0216887	0.343937
Gpd2	1143.3	-0.506774	0.221158	-2.29146	0.021937	0.347168
Dnah8	1681	-0.641057	0.279713	-2.29184	0.0219151	0.347168
Cln5	520.123	0.348274	0.152092	2.28989	0.0220275	0.348248
Smim4	37.612	0.923439	0.40341	2.28908	0.0220746	0.34864
Sec31a	5183.81	0.408678	0.178714	2.28677	0.0222094	0.350415
Dgke	659.347	-0.305613	0.133717	-2.28552	0.0222823	0.350465
Psen1	820.138	0.218113	0.0955413	2.28292	0.0224353	0.350465
Tlx1	60.1085	0.646016	0.282841	2.28402	0.0223702	0.350465
Efhd1	49.7705	-0.685629	0.30008	-2.28482	0.0223233	0.350465
Tmem59	1901.23	0.57968	0.253802	2.28398	0.0223725	0.350465
Nfatc3	1357.12	-0.469979	0.205806	-2.28361	0.0223947	0.350465
Kif4	972.364	-0.243243	0.106452	-2.285	0.0223127	0.350465
Grid2	16.0914	-1.22912	0.538405	-2.28289	0.022437	0.350465
Fkbp9	4411.26	0.24729	0.108353	2.28227	0.0224735	0.350686
Asrgl1	594.475	0.419782	0.184074	2.2805	0.0225779	0.351262
Hr	109.443	-0.661989	0.290583	-2.27814	0.0227183	0.351851
Phlpp2	213.311	-0.553434	0.242877	-2.27866	0.0226872	0.351851
Adgrg6	505.169	0.597727	0.26238	2.2781	0.0227206	0.351851
Gas2l3	699.881	-0.583085	0.25589	-2.27866	0.0226876	0.351851
Klc2	636.846	0.39607	0.173908	2.27747	0.022758	0.35196
Adck4	465.859	0.256536	0.112748	2.27531	0.0228872	0.352628
Ifngr2	139.886	0.378159	0.166206	2.27524	0.0228915	0.352628
Them5	22.2621	-0.850704	0.373727	-2.27627	0.02283	0.352628
Cbl	303.918	-0.695646	0.305884	-2.27422	0.0229529	0.35304
Urb2	1692.5	-0.359972	0.158463	-2.27165	0.0231078	0.354817
Parp14	82.274	0.511178	0.225053	2.27137	0.0231244	0.354817
BC017158	188.886	0.386435	0.170214	2.27029	0.0231899	0.355473
Ddit3	559.074	1.31965	0.581445	2.2696	0.023232	0.355768
Trpm7	1914.03	-0.320398	0.141298	-2.26753	0.0233576	0.356531
Laptm5	3069.19	0.392044	0.172915	2.26727	0.0233738	0.356531
Dctd	840.288	-0.343095	0.15125	-2.2684	0.0233047	0.356531
Hmga2	1452.89	0.390212	0.17219	2.26618	0.0234404	0.356531
Cep170	518.324	-0.548854	0.242212	-2.266	0.0234513	0.356531
Zcchc14	766.489	-0.407006	0.179614	-2.26601	0.023451	0.356531
Grm4	66.3563	-0.693782	0.306199	-2.26579	0.0234644	0.356531
Ccl27a	63.7829	0.634433	0.279732	2.268	0.0233293	0.356531
Zfp358	186.197	0.474834	0.209741	2.2639	0.0235802	0.357943
G0s2	38.8626	0.978687	0.432418	2.26329	0.023618	0.358059
Arhgap9	212.232	0.472431	0.208762	2.26301	0.023635	0.358059
Mum1l1	60.3685	-0.592786	0.262029	-2.26229	0.0236795	0.358059
Top2a	11414.4	-0.321812	0.142293	-2.26162	0.0237212	0.358186
Cyr61	316.152	0.676486	0.299143	2.26141	0.0237338	0.358186
Fmr1nb	491.594	0.469383	0.207652	2.26043	0.0237944	0.358616
Tcstv3	15.8015	-1.4101	0.623881	-2.26021	0.0238082	0.358616
Tpd52l1	552.867	0.384386	0.170155	2.25904	0.0238809	0.359084
Fcgr2b	11.08	-1.21462	0.537688	-2.25897	0.0238853	0.359084
Tubgcp5	482.134	-0.391239	0.173232	-2.25847	0.0239162	0.359203
Clock	728.621	-0.378698	0.16776	-2.25738	0.0239842	0.359533
Sema3f	65.0081	-0.924589	0.409548	-2.25759	0.0239714	0.359533
Hip1r	188.233	-0.569542	0.252444	-2.25611	0.024064	0.359627
Appbp2	2252.66	-0.419569	0.185925	-2.25665	0.0240297	0.359627
Adamts8	185.344	0.380987	0.168892	2.25581	0.0240825	0.359627
Cdkn1c	16.7044	-0.966618	0.428436	-2.25615	0.0240611	0.359627
Praf2	662.061	0.417702	0.18531	2.25408	0.0241913	0.360905
Jund	1850.44	0.435776	0.193364	2.25366	0.0242179	0.360957
Pfkfb3	285.296	-0.948961	0.421504	-2.25137	0.024362	0.362631
Mllt3	347.998	0.29504	0.131063	2.25114	0.0243766	0.362631
Stxbp6	11.9854	-0.963542	0.428199	-2.25022	0.0244349	0.363152
Fbxo4	19.792	0.88729	0.394456	2.2494	0.024487	0.363236
Pou2f1	1208.94	-0.534028	0.237389	-2.24959	0.0244749	0.363236
Spata6	438.419	0.309648	0.137762	2.24769	0.0245957	0.364156
Ap3m1	1271.04	0.361525	0.160885	2.2471	0.0246339	0.364225
Crb2	31.3418	0.914223	0.406884	2.24689	0.024647	0.364225
Casp2	425.363	-0.474756	0.211339	-2.24642	0.0246771	0.364325
Tsga10ip	41.6065	0.715843	0.318895	2.24476	0.0247837	0.365554
Clcc1	391.102	0.361699	0.161228	2.2434	0.0248711	0.366267
Parm1	805.784	0.495973	0.221183	2.24236	0.0249379	0.366267
Lrrk2	11.5664	-1.23361	0.550055	-2.2427	0.0249159	0.366267
Usp31	426.453	-0.446261	0.199029	-2.24219	0.0249493	0.366267
Pde6d	266.012	0.291434	0.130038	2.24115	0.0250161	0.366902
Tbx3os2	15.9598	1.00988	0.450888	2.23976	0.0251068	0.367393
Akirin2	1034.65	0.207181	0.0925678	2.23816	0.0252107	0.368373
Klhl5	147.184	0.441531	0.197376	2.237	0.0252863	0.369133
Phip	1118.3	-0.535221	0.239327	-2.23636	0.0253283	0.369401
Poc1b	384.417	0.549154	0.245638	2.23563	0.0253762	0.369754
Car2	364.737	-0.448331	0.200619	-2.23473	0.0254348	0.369917
Map2	41.5397	-0.873613	0.391265	-2.23279	0.0255627	0.371087
Arhgap28	159.942	-0.483787	0.216665	-2.23289	0.0255564	0.371087
Col9a2	483.112	-0.631545	0.282929	-2.23217	0.0256038	0.371339
Cuta	577.907	0.382257	0.171279	2.23177	0.0256299	0.371372
Saa3	209.882	0.644637	0.289231	2.22879	0.0258276	0.373205
Pdzd7	157.868	0.496857	0.222927	2.22879	0.0258281	0.373205
Amn1	60.2672	0.658208	0.295398	2.2282	0.0258669	0.373421
Adgrl1	2219.06	-0.327245	0.146907	-2.22756	0.0259098	0.373694
Scpep1os	16.9195	1.50795	0.677294	2.22643	0.0259851	0.374434
Lmna	547.651	0.346139	0.155606	2.22446	0.0261174	0.375649
Cep68	765.007	-0.279015	0.125427	-2.22453	0.0261131	0.375649
Gnptab	767.899	-0.312087	0.140328	-2.22399	0.0261491	0.375758
DHRSX	229.807	0.621918	0.279716	2.22339	0.0261896	0.375993
Cotl1	487.849	-0.582302	0.26197	-2.22278	0.0262304	0.376227
Szt2	731.221	-0.372948	0.167811	-2.22243	0.026254	0.376227
Akap1	4208.2	-0.264584	0.119279	-2.2182	0.026541	0.37654
B3gnt5	421.331	0.293366	0.132178	2.21947	0.0264548	0.37654
Arl3	863.513	0.484774	0.218388	2.21978	0.0264337	0.37654
Ube2w	312.466	0.226302	0.101936	2.22005	0.0264155	0.37654
Cps1	29.6731	0.586489	0.264285	2.21916	0.0264759	0.37654
Yif1b	963.375	0.373589	0.168256	2.22035	0.0263947	0.37654
Taf1c	387.552	-0.510712	0.230231	-2.21826	0.0265373	0.37654
Usp34	3175.89	-0.383136	0.172723	-2.21821	0.0265407	0.37654
Bicc1	63.7514	-0.766942	0.345966	-2.21681	0.026636	0.377544
Camk1d	751.494	-0.511133	0.230617	-2.21637	0.0266661	0.377628
Itpr1	908.815	-0.620025	0.280032	-2.21412	0.0268204	0.37947
Rexo2	669.924	0.516165	0.233197	2.21342	0.0268685	0.379806
Lrig3	523.057	0.257335	0.116297	2.21274	0.0269153	0.380123
Nphp1	189.016	0.409055	0.185115	2.20974	0.0271231	0.382713
Rplp2	21787.5	0.300806	0.13618	2.20888	0.0271831	0.383212
Susd2	1375.49	0.533281	0.241658	2.20676	0.0273307	0.384372
Sertad3	313.754	0.485884	0.22013	2.20726	0.0272958	0.384372
Efhc2	73.9049	0.717595	0.325399	2.20528	0.0274346	0.385047
Tns1	1204.56	-0.564393	0.255931	-2.20525	0.0274365	0.385047
Prdm15	328.383	-0.377322	0.171307	-2.2026	0.0276227	0.386418
Gsc2	12.7671	1.09359	0.496807	2.20124	0.0277191	0.386418
Sohlh2	522.817	-0.489637	0.222252	-2.20307	0.0275896	0.386418
Fam178a	1290.66	-0.382333	0.173688	-2.20126	0.0277173	0.386418
Gjb3	3505.67	0.193966	0.0880939	2.2018	0.0276791	0.386418
Atmin	1895.32	-0.282619	0.128401	-2.20106	0.0277321	0.386418
Gpr107	1779.5	0.338284	0.153732	2.20048	0.027773	0.386643
Col1a1	18.8511	-0.849	0.385985	-2.19957	0.0278376	0.38682
Gtsf1	52.5447	0.948824	0.431486	2.19897	0.02788	0.38682
Pla2g4f	52.1908	-0.617279	0.280606	-2.19981	0.0278207	0.38682
Ccdc114	129.938	0.354256	0.161163	2.19813	0.0279402	0.386902
Nos1	583.039	-0.495474	0.225501	-2.19721	0.0280052	0.387116
Plp2	1777.76	0.257205	0.117057	2.19726	0.0280015	0.387116
Pdcd2	629.42	0.494356	0.225115	2.19601	0.0280911	0.387618
Ccdc107	471.332	0.524711	0.239241	2.19323	0.0282909	0.389968
Stx1b	63.2523	-0.696601	0.317755	-2.19226	0.0283606	0.390301
Ebf1	137.835	0.837377	0.382034	2.19189	0.0283875	0.390328
Camkk1	77.9686	-0.770887	0.352048	-2.18972	0.0285444	0.391547
Camk2g	386.654	-0.270566	0.123572	-2.18954	0.0285575	0.391547
Nkx1-2	78.22	-1.68709	0.771038	-2.18808	0.0286637	0.391956
Srcap	174.239	-0.848174	0.387677	-2.18784	0.0286816	0.391956
Hist1h4d	17.2003	0.938328	0.428827	2.18813	0.0286603	0.391956
Rpl12	26601.4	0.227185	0.103865	2.1873	0.0287206	0.392146
Ptch2	343.528	-0.37787	0.172979	-2.18448	0.028927	0.393932
Zfp850	782.896	-0.262062	0.120058	-2.18279	0.0290512	0.395279
Jam3	685.495	0.419923	0.192424	2.18228	0.029089	0.395448
Nup153	2911.31	-0.448849	0.205885	-2.18009	0.0292506	0.395898
Pycr1	1342.86	0.563794	0.258656	2.17971	0.0292792	0.395898
Tenm3	1129.17	-0.485783	0.222687	-2.18146	0.0291492	0.395898
Mras	775.686	-0.379816	0.174226	-2.18002	0.0292561	0.395898
Zkscan16	15.448	-0.886484	0.406519	-2.18067	0.029208	0.395898
Slc39a1	1235.96	0.214583	0.0984581	2.17943	0.0292995	0.395898
Cep83os	21.1572	1.07878	0.494977	2.17946	0.0292972	0.395898
Mastl	809.162	-0.223967	0.102828	-2.17807	0.0294007	0.396922
Atg12	959.34	0.36151	0.166116	2.17625	0.0295362	0.39792
Lman1	3789.94	0.323793	0.148798	2.17606	0.0295511	0.39792
Rhot1	1089.66	-0.177049	0.0814303	-2.17424	0.0296868	0.398893
Naalad2	38.5234	0.693731	0.319181	2.17347	0.0297448	0.398893
Polr1a	2878.09	-0.302454	0.139136	-2.1738	0.0297201	0.398893
Rlim	1601.1	-0.359272	0.165305	-2.17339	0.0297509	0.398893
Nfasc	69.2871	-0.702915	0.323512	-2.17276	0.029798	0.399181
Mgat4a	124.972	-0.413996	0.190695	-2.17098	0.0299324	0.400637
Dhcr7	1630.14	0.427026	0.196731	2.17061	0.0299606	0.400671
Slc2a1	4628.05	-0.73421	0.338374	-2.16982	0.0300208	0.401133
Zfp142	641.791	-0.415181	0.191379	-2.16942	0.0300507	0.401189
Lasp1	5038.16	-0.205323	0.0947071	-2.16797	0.0301607	0.401971
S1pr1	353.422	0.511833	0.236075	2.16809	0.0301518	0.401971
Sptlc2	1632.84	0.257718	0.118964	2.16635	0.0302841	0.402258
Wnk3	380.277	-0.545111	0.251582	-2.16673	0.0302551	0.402258
Lmod1	20.6967	-0.926116	0.427658	-2.16555	0.0303455	0.402716
Rasgrp4	454.526	0.550685	0.254382	2.1648	0.030403	0.402805
Ogt	4223.83	-0.466883	0.215671	-2.16479	0.0304038	0.402805
Cenpf	2013.73	-0.48788	0.225543	-2.16313	0.030531	0.403984
Slc25a4	3070.85	-0.269443	0.124572	-2.16296	0.0305445	0.403984
Cyth4	12.5675	-1.0193	0.471469	-2.16197	0.0306203	0.404545
Epha10	17.8799	-1.07101	0.495519	-2.1614	0.0306646	0.404545
Slc1a4	1304.25	0.53002	0.245325	2.16048	0.0307355	0.404797
Aldh1b1	193.116	-0.530886	0.245717	-2.16055	0.0307298	0.404797
Abhd16a	345.319	0.268804	0.124455	2.15984	0.0307851	0.405026
Acbd3	1149.48	0.393251	0.182096	2.15959	0.0308048	0.405026
Cacna2d2	66.8801	-0.822355	0.380979	-2.15853	0.0308865	0.405497
Tmbim4	444.495	0.414421	0.192029	2.15812	0.0309185	0.405497
Abhd6	162.655	0.364018	0.168662	2.15827	0.0309067	0.405497
Tmx4	115.835	-0.53416	0.247613	-2.15724	0.0309869	0.406053
Ccnt1	1754.01	-0.335351	0.155504	-2.15654	0.0310414	0.406427
Sc5d	433.636	0.337576	0.156644	2.15505	0.0311581	0.407272
Gapvd1	1434.25	-0.302039	0.140308	-2.15269	0.031343	0.409346
Tnrc6a	1250.71	-0.315103	0.146409	-2.15221	0.0313807	0.409496
Vps45	246.078	0.390733	0.181775	2.14954	0.0315914	0.411214
Gdf3	1555.27	0.431047	0.200504	2.14981	0.0315699	0.411214
Sec24b	928.644	-0.265365	0.123505	-2.14862	0.0316643	0.411478
Gtpbp8	100.656	0.431334	0.200727	2.14886	0.0316453	0.411478
Steap1	92.2099	0.831331	0.387037	2.14794	0.0317188	0.411501
Dnajb1	837.058	-0.377944	0.175986	-2.14758	0.0317471	0.411527
Efemp2	266.577	0.372626	0.173584	2.14666	0.03182	0.411637
Adrbk2	205.477	-0.577329	0.268965	-2.14648	0.0318346	0.411637
Ccdc88b	54.5345	-0.696208	0.324549	-2.14515	0.0319407	0.412326
Dazl	454.096	-0.611723	0.285381	-2.14353	0.0320708	0.41264
Tns4	11.4933	-1.86762	0.871136	-2.14388	0.0320421	0.41264
Pbrm1	1532.11	-0.432125	0.201535	-2.14417	0.0320196	0.41264
Slc5a3	192.23	-0.749513	0.349633	-2.14371	0.032056	0.41264
Rplp0-ps1	372.054	0.917485	0.428107	2.14312	0.0321035	0.412721
Epx	12.6771	-1.30334	0.608271	-2.14269	0.0321377	0.412821
Wfs1	784.718	0.307309	0.143534	2.14102	0.0322724	0.414212
Rnf138	1120.7	0.212379	0.0992307	2.14025	0.0323344	0.414667
Pank3	947.072	-0.513303	0.240113	-2.13775	0.0325369	0.416238
Lmbrd2	303.927	-0.640845	0.29975	-2.13793	0.0325223	0.416238
Cdc42ep2	29.1227	-1.24901	0.584132	-2.13824	0.0324972	0.416238
Papd5	763.359	-0.427154	0.199896	-2.13688	0.0326081	0.416467
Lmbr1	233.22	0.335978	0.157448	2.1339	0.0328508	0.417543
Srgap2	1465.22	-0.269803	0.126359	-2.13521	0.0327435	0.417543
Smg1	2204.89	-0.584929	0.274157	-2.13355	0.0328795	0.417543
Syt3	131.792	0.376594	0.17639	2.135	0.0327607	0.417543
Rbpms2	7204.45	0.363349	0.170299	2.1336	0.0328757	0.417543
Ccdc141	306.98	0.566446	0.265394	2.13436	0.0328133	0.417543
Map3k2	280.72	-0.518609	0.243405	-2.13064	0.0331187	0.418685
Plxna4	23.3522	-1.16635	0.547755	-2.12932	0.0332274	0.418685
Stra8	189.764	-0.578181	0.271561	-2.1291	0.0332459	0.418685
Kdm5a	1227.15	-0.394461	0.18527	-2.12912	0.0332445	0.418685
Anpep	236.485	-0.494041	0.232021	-2.12929	0.03323	0.418685
Slx4	812.706	-0.267642	0.125528	-2.13213	0.0329964	0.418685
Lats1	453.335	-0.358066	0.168177	-2.1291	0.0332458	0.418685
Champ1	1106.83	-0.398212	0.186985	-2.12965	0.0332003	0.418685
Rnf213	2016.87	-0.645032	0.303027	-2.12863	0.0332851	0.418685
Cenpw	395.896	0.642432	0.30164	2.1298	0.0331883	0.418685
Frem2	74.8354	-0.752064	0.353425	-2.12793	0.0333429	0.418999
Rps4x-ps	61.4221	0.626791	0.294606	2.12755	0.0333742	0.419056
Myd88	210.93	0.352957	0.166063	2.12544	0.0335495	0.420673
Rps12-ps19	28.3442	1.10529	0.520051	2.12536	0.0335569	0.420673
Ret	10.4547	-1.08538	0.510988	-2.12407	0.0336641	0.421553
Zfp78	51.1397	0.65701	0.309346	2.12387	0.0336811	0.421553
Cdc40	746.038	-0.249234	0.117397	-2.12301	0.0337531	0.422116
Aoc3	17.0975	-1.35649	0.640118	-2.11913	0.0340798	0.422215
Rhobtb1	12.1076	-1.26416	0.596656	-2.11874	0.0341124	0.422215
Nova1	117.705	0.442542	0.208677	2.12071	0.0339465	0.422215
Emb	526.255	0.424845	0.200448	2.11947	0.0340505	0.422215
Slc25a33	406.556	0.728598	0.343485	2.12119	0.0339057	0.422215
Gfpt1	1401.6	0.427907	0.201669	2.12183	0.0338518	0.422215
Rcor1	694.668	-0.356337	0.168169	-2.11892	0.0340973	0.422215
Pigu	549.812	0.35642	0.168133	2.11987	0.0340168	0.422215
Slfn5	11.2503	-1.02445	0.482742	-2.12216	0.0338247	0.422215
Acbd4	376.062	0.413341	0.195079	2.11884	0.0341042	0.422215
Rai1	350.831	-0.355767	0.167744	-2.12089	0.033931	0.422215
Camkmt	116.956	0.417716	0.197096	2.11936	0.0340603	0.422215
Tbc1d9	129.721	-0.53813	0.254085	-2.11791	0.0341824	0.422747
Fndc1	22.0398	-1.07587	0.508162	-2.11718	0.034245	0.422951
Rps3a3	7225.27	0.284196	0.134304	2.11607	0.0343389	0.423524
Qpctl	222.709	0.409636	0.193723	2.11454	0.0344694	0.42428
Creg2	118.657	0.712005	0.336865	2.11362	0.0345475	0.424907
Acsl1	746.942	-0.410668	0.194372	-2.1128	0.034618	0.424923
Olfml2b	13.2047	-1.24424	0.588819	-2.11312	0.0345905	0.424923
Nupl1	813.821	-0.44332	0.20984	-2.11265	0.0346304	0.424923
Cabin1	1356.49	-0.249297	0.11802	-2.11233	0.0346584	0.424932
Cysltr2	30.3792	0.867622	0.410835	2.11185	0.0346994	0.425024
Ube2e2	66.2504	0.639329	0.302769	2.11161	0.0347202	0.425024
F2rl1	564.844	0.469795	0.22269	2.10964	0.0348897	0.425763
Ubn2	768.235	-0.43286	0.20513	-2.11018	0.034843	0.425763
Ccpg1os	98.915	0.540393	0.256121	2.10992	0.0348656	0.425763
Birc6	1982.98	-0.487686	0.231209	-2.10928	0.03492	0.425801
Calr3	33.5239	0.611842	0.290165	2.1086	0.0349789	0.425854
Rab3d	127.522	0.406544	0.192906	2.10748	0.035076	0.426704
Adat3	109.332	-0.617776	0.293246	-2.10668	0.035145	0.426878
Zfp292	1525.3	-0.554176	0.263095	-2.10637	0.0351724	0.426878
Tgm3	26.7198	-1.38358	0.65708	-2.10566	0.0352341	0.427119
Dap	162.795	0.713315	0.338785	2.10551	0.0352469	0.427119
Acsl6	93.8287	-0.396164	0.188292	-2.10399	0.0353796	0.428395
Rnf208	166.551	0.332964	0.158311	2.10323	0.0354461	0.428867
Cep85	1195.99	-0.219889	0.104586	-2.10247	0.0355124	0.429005
Tmed9	1817.54	0.396629	0.188628	2.1027	0.0354918	0.429005
Ntan1	458.538	0.286452	0.13636	2.1007	0.0356675	0.429219
Map7d2	226.695	-0.45917	0.218556	-2.10093	0.0356475	0.429219
Naaladl1	83.7764	0.480872	0.228906	2.10074	0.0356636	0.429219
Fam84b	89.9722	0.631855	0.300666	2.10152	0.0355957	0.429219
Rpl29	785.511	0.242011	0.115262	2.09967	0.0357582	0.42998
Cd200	23.4991	0.800214	0.381368	2.09827	0.0358811	0.430212
Tirap	246.208	-0.352048	0.167764	-2.09848	0.035863	0.430212
Pgf	12.9318	-0.917217	0.438097	-2.09364	0.0362924	0.432288
Tgm1	444.609	-0.569185	0.271855	-2.09371	0.0362862	0.432288
Txndc11	458.184	0.326572	0.155931	2.09434	0.0362293	0.432288
Hexa	2651.45	0.479268	0.228938	2.09344	0.03631	0.432288
Arpc1b	1879.71	0.308144	0.147125	2.09444	0.0362209	0.432288
Ldlrad3	541.346	-0.413393	0.197388	-2.09431	0.0362321	0.432288
Ehd2	15.4346	-0.866167	0.413334	-2.09556	0.0361209	0.432288
Zfp385c	18.2402	-0.910662	0.435423	-2.09144	0.0364883	0.433331
Smad3	627.79	-0.362072	0.173139	-2.09122	0.0365085	0.433331
Elavl3	21.4933	-0.842899	0.403257	-2.09023	0.0365971	0.433386
Celf1	4975.64	-0.305071	0.146093	-2.08819	0.036781	0.433386
Kpna2	3159.5	-0.42989	0.205946	-2.08739	0.0368528	0.433386
Shmt1	2299.35	-0.347859	0.166591	-2.0881	0.0367889	0.433386
Pkia	11.2759	-0.997476	0.477981	-2.08685	0.0369016	0.433386
Lcat	17.4685	-0.824768	0.394785	-2.08916	0.0366937	0.433386
Rnf139	445.332	0.227324	0.108792	2.08953	0.0366598	0.433386
Foxo6	110.407	-0.344817	0.165058	-2.08907	0.0367016	0.433386
Taf1b	389.629	0.236176	0.113149	2.0873	0.0368607	0.433386
Gemin2	599.607	0.325946	0.156013	2.08923	0.0366873	0.433386
Rpl28-ps3	62.807	0.632052	0.302428	2.08992	0.0366248	0.433386
Sned1	61.1123	-0.744083	0.356743	-2.08576	0.037	0.433569
Fzd2	122.379	0.432988	0.207634	2.08535	0.0370379	0.433569
Fkbp2	530.579	0.666546	0.319638	2.08532	0.0370406	0.433569
Ccdc112	233.194	0.512861	0.245866	2.08593	0.0369847	0.433569
Clic1	1579.57	0.241997	0.116079	2.08476	0.0370912	0.433656
Rps23-ps2	34.6146	0.93439	0.448383	2.08391	0.0371682	0.434232
Sbf1	1694.74	-0.352016	0.168954	-2.0835	0.0372054	0.434341
Nedd9	15.6576	-1.01011	0.485435	-2.08083	0.0374496	0.435241
Tsc22d1	3623.16	0.314534	0.151146	2.08099	0.0374348	0.435241
Defb42	16.1988	-1.21537	0.583996	-2.08113	0.0374222	0.435241
Shkbp1	576.875	0.336255	0.161535	2.08163	0.0373762	0.435241
Nim1k	85.9524	0.512786	0.246403	2.08108	0.0374264	0.435241
Rps28	10761	0.221305	0.10638	2.08033	0.0374956	0.435451
Tmco6	255.895	0.337692	0.162552	2.07744	0.0377612	0.436299
Gstz1	481.382	0.465278	0.223797	2.07902	0.0376154	0.436299
Tnfrsf25	29.7575	-0.857362	0.412713	-2.07738	0.0377668	0.436299
Lcor	144.51	-0.736292	0.354197	-2.07876	0.0376392	0.436299
Zdhhc16	579.379	0.272543	0.13119	2.07746	0.0377592	0.436299
Ank2	69.8273	0.77836	0.374729	2.07713	0.0377894	0.436299
Bphl	136.865	0.560909	0.270044	2.0771	0.0377921	0.436299
Shc1	1834.92	0.228012	0.109766	2.07726	0.0377776	0.436299
Ahctf1	3150.76	-0.328759	0.158388	-2.07566	0.0379255	0.436546
Arhgap5	1511.77	-0.417569	0.201144	-2.07597	0.037897	0.436546
Paip2	2044.35	0.170418	0.082115	2.07536	0.0379532	0.436546
Esrp1	24.0082	1.34044	0.645664	2.07607	0.0378875	0.436546
F8a	42.6151	0.740605	0.356949	2.07482	0.0380033	0.436801
Sorcs2	160.512	0.380016	0.183317	2.073	0.0381724	0.438099
Acd	578.205	0.30691	0.148048	2.07305	0.0381677	0.438099
Etfb	1351.65	0.334763	0.161533	2.07241	0.0382268	0.438401
Cebpg	591.959	0.452364	0.218338	2.07185	0.038279	0.438678
Pxk	352.658	0.300883	0.145298	2.0708	0.0383774	0.439483
Ngrn	673.643	0.292011	0.141146	2.06886	0.0385593	0.441242
Smarcd1	2508.34	-0.299947	0.145061	-2.06773	0.0386656	0.441682
Fbxo6	724.681	0.263192	0.127288	2.06769	0.0386696	0.441682
Ldoc1l	104.328	-0.549471	0.265798	-2.06725	0.0387108	0.441682
Tlx2	146.814	-0.94291	0.456242	-2.06669	0.0387637	0.441962
Oxa1l	1574.4	-0.287682	0.139337	-2.06465	0.0389565	0.442467
Sp1	4323.62	-0.395361	0.191707	-2.06233	0.0391767	0.442467
Aldh1a3	58.5361	0.726696	0.352082	2.064	0.0390178	0.442467
Ankfy1	1299.95	-0.307998	0.14936	-2.06212	0.0391964	0.442467
Poc1a	408.625	0.356831	0.172993	2.06269	0.0391422	0.442467
Sesn2	2789.82	0.312104	0.151243	2.06358	0.0390572	0.442467
Pkd1l2	22.392	-0.901511	0.437192	-2.06205	0.039203	0.442467
Spon2	13.513	-1.15823	0.560836	-2.06519	0.0389053	0.442467
Arhgef10l	929.857	-0.30996	0.150114	-2.06483	0.0389395	0.442467
Atg2b	945.637	-0.385713	0.186862	-2.06416	0.0390021	0.442467
Dand5	45.2658	0.720459	0.348906	2.06491	0.0389315	0.442467
Slit3	86.5873	-0.455145	0.220726	-2.06203	0.0392045	0.442467
Cisd3	637.838	-0.353468	0.171308	-2.06335	0.0390792	0.442467
Psen2	301.924	0.700218	0.339711	2.06121	0.0392827	0.44271
Tmem167b	568.457	0.257469	0.12491	2.06124	0.0392806	0.44271
Csnk1g1	921.262	-0.340466	0.165244	-2.06038	0.0393619	0.442963
Ccdc101	449.211	0.281703	0.136756	2.0599	0.0394079	0.443111
Sh2b1	1314.64	-0.188173	0.0913711	-2.05943	0.0394528	0.443111
Stat3	1878.15	-0.206044	0.100088	-2.05862	0.0395307	0.443266
Amica1	10.0324	-1.1975	0.581657	-2.05878	0.0395153	0.443266
Troap	593.683	-0.3293	0.160011	-2.05799	0.0395912	0.443626
Crabp2	16.8091	-0.848585	0.412462	-2.05737	0.0396509	0.443719
Rbm14	1388.08	-0.489092	0.237734	-2.05731	0.0396564	0.443719
Trpv2	48.2751	0.587339	0.285544	2.05691	0.0396946	0.443719
Fosl2	21.3103	0.765132	0.372017	2.05671	0.039714	0.443719
Emp1	285.678	-0.352364	0.171422	-2.05554	0.0398268	0.443719
Morf4l2	7154.06	0.450731	0.21925	2.05579	0.0398031	0.443719
Znhit6	488.558	0.249203	0.121198	2.05616	0.0397667	0.443719
Aarsd1	15.3394	-1.02379	0.497972	-2.05591	0.0397911	0.443719
Ccdc117	1226.98	-0.369325	0.179709	-2.05513	0.0398663	0.443843
Spint1	1334.48	0.348625	0.169691	2.05447	0.0399299	0.444235
Lrch2	194.457	-0.398004	0.193765	-2.05406	0.03997	0.444302
Tatdn1	120.464	0.58631	0.285514	2.05353	0.0400214	0.444302
Slc28a3	21.7547	-0.745669	0.363296	-2.05251	0.04012	0.444562
Fktn	556.616	-0.29331	0.142903	-2.05251	0.0401198	0.444562
Mblac2	40.3419	0.561122	0.273397	2.05241	0.0401301	0.444562
Zfand3	874.143	0.278191	0.135578	2.05189	0.0401801	0.4448
Arid2	1344.65	-0.521147	0.254039	-2.05145	0.0402232	0.444873
Zfp518a	1148.06	-0.345002	0.168192	-2.05124	0.0402437	0.444873
Ints2	1126.84	-0.394644	0.192482	-2.05029	0.0403359	0.445262
Ulk1	6448.37	-0.311959	0.152194	-2.04974	0.0403895	0.44554
Pigx	342.378	0.325706	0.159265	2.04506	0.040849	0.448392
Ptpru	37.5111	-0.897216	0.438546	-2.04589	0.0407673	0.448392
Fgfr2	28.9496	-0.691156	0.337937	-2.04522	0.0408329	0.448392
Cdc14a	104.242	0.527116	0.257621	2.04609	0.0407474	0.448392
Wdfy2	106.239	-0.406071	0.198616	-2.0445	0.0409041	0.448681
Smcr8	1081.97	-0.297892	0.145781	-2.04343	0.0410103	0.449459
Whsc1	994.008	-0.268296	0.131312	-2.0432	0.0410326	0.449459
Fhad1	31.3897	-0.913853	0.447383	-2.04267	0.0410854	0.449723
Vldlr	152.086	0.771581	0.378088	2.04074	0.0412764	0.45126
Tmem87a	1230.38	0.226517	0.111002	2.04067	0.0412837	0.45126
Sqstm1	3512.43	0.267703	0.131266	2.03939	0.0414111	0.451356
Nckap5l	380.572	-0.367072	0.180039	-2.03884	0.0414658	0.451356
Rps20	22519.8	0.373681	0.183181	2.03995	0.0413552	0.451356
Arf1	5240.14	0.21487	0.105377	2.03905	0.0414453	0.451356
Zfp580	109.43	0.625523	0.306768	2.03907	0.0414426	0.451356
Ccdc53	320.531	0.376873	0.184914	2.0381	0.0415401	0.45185
Lrrfip1	154.947	-0.56151	0.275683	-2.03679	0.0416709	0.452327
Nfatc2	61.2135	-0.628366	0.308716	-2.03542	0.0418088	0.453509
Ntn1	536.502	-0.848426	0.417174	-2.03375	0.041977	0.454511
Atg2a	1243.34	-0.489926	0.240911	-2.03363	0.0419884	0.454511
Smpdl3b	84.4408	-0.53572	0.263417	-2.03373	0.0419786	0.454511
Gse1	1038.06	-0.321654	0.15821	-2.03309	0.0420436	0.454793
Mrpl2	1347.65	0.298285	0.146812	2.03176	0.0421784	0.455286
Lmo4	78.4633	0.680718	0.335084	2.03149	0.0422057	0.455286
Gch1	88.8106	0.871084	0.42872	2.03183	0.0421711	0.455286
Gstm2	694.247	0.347891	0.171502	2.02849	0.0425098	0.457933
Fancb	199.387	0.373524	0.184114	2.02876	0.0424823	0.457933
Strn	622.318	-0.441248	0.217607	-2.02773	0.042588	0.458459
Slc16a9	295.294	0.421889	0.20812	2.02714	0.042648	0.458781
Cep85l	37.3796	-0.678359	0.334685	-2.02686	0.0426767	0.458781
Parn	893.69	0.235976	0.116477	2.02594	0.0427706	0.459151
Mansc4	27.7797	-0.762673	0.376505	-2.02566	0.0427992	0.459151
Lynx1	15.3298	-1.05811	0.522672	-2.02442	0.0429265	0.459329
Pdia5	810.176	0.402237	0.198667	2.02468	0.0429004	0.459329
Bin1	128.682	-0.643451	0.318034	-2.02321	0.0430511	0.459329
Eef2k	743.835	0.289679	0.143165	2.02339	0.0430327	0.459329
Tmem245	1325.79	-0.409076	0.202166	-2.02346	0.0430255	0.459329
Nipal1	11.8597	1.13165	0.55901	2.02439	0.0429298	0.459329
Rpl41	15190.5	0.25857	0.127788	2.02343	0.0430289	0.459329
Zfp281	1293.49	-0.358862	0.177479	-2.022	0.0431765	0.460353
Fam102b	30.3925	-0.609283	0.301559	-2.02045	0.0433371	0.46175
Cuedc2	1256.62	0.322666	0.15977	2.01956	0.0434287	0.461781
Epn2	1679.08	-0.286171	0.141722	-2.01924	0.0434624	0.461825
Col16a1	14.4679	-0.968879	0.479996	-2.01851	0.0435378	0.462312
Tmem121	84.3327	0.549939	0.272571	2.0176	0.0436328	0.463006
Polr3a	912.314	-0.289246	0.143385	-2.01727	0.0436672	0.463056
Ptpmt1	243.043	0.372895	0.184882	2.01693	0.0437024	0.463115
Tnpo1	6907.97	-0.32177	0.159744	-2.01429	0.0439793	0.46416
Fads2	1240.14	0.415792	0.206359	2.0149	0.0439156	0.46416
Rpl22	9121.92	0.291751	0.144797	2.01489	0.0439162	0.46416
Tmem161b	405.335	0.225028	0.111706	2.01446	0.0439614	0.46416
Igfbp2	8116.91	-0.414235	0.205612	-2.01464	0.043942	0.46416
Cdk12	1299.83	-0.646249	0.321169	-2.01218	0.044201	0.46512
Ksr1	500.131	-0.320483	0.159278	-2.0121	0.0442097	0.46512
Ddx50	1493.75	0.333537	0.165727	2.01257	0.0441597	0.46512
Appl2	468.996	-0.418491	0.208031	-2.01167	0.0442543	0.46512
Dpagt1	474.785	0.333175	0.165669	2.01109	0.0443159	0.46512
Lgalsl	544.315	-0.203932	0.101331	-2.01255	0.0441624	0.46512
Reep1	654.175	-0.440926	0.219233	-2.01122	0.0443022	0.46512
Alkbh5	2338.18	-0.463081	0.230347	-2.01036	0.0443933	0.465384
Gpc3	1493.73	0.395418	0.196762	2.00963	0.0444705	0.465627
Wdr35	1101.59	-0.377102	0.187653	-2.00958	0.0444761	0.465627
Eci3	12.2178	-0.938094	0.467011	-2.00872	0.0445671	0.465955
Stub1	1607.23	0.362203	0.180294	2.00896	0.0445414	0.465955
Zdhhc4	391.965	0.349112	0.174485	2.00081	0.0454125	0.466949
Pgrmc1	730.265	0.43278	0.216485	1.99913	0.0455947	0.466949
Mvd	808.1	0.333089	0.16602	2.00632	0.0448216	0.466949
Oc90	11.3095	-1.33587	0.666524	-2.00423	0.0450451	0.466949
Zbtb4	111.681	0.503762	0.25144	2.00351	0.0451223	0.466949
Echdc1	160.321	-0.388458	0.194247	-1.99981	0.0455207	0.466949
Canx	14938.6	0.212417	0.106046	2.00306	0.0451707	0.466949
Pdlim4	68.8435	-1.00323	0.50014	-2.0059	0.0448668	0.466949
Entpd5	123.838	-0.39741	0.198622	-2.00084	0.0454098	0.466949
Rpl36-ps2	11.7747	1.20754	0.603694	2.00026	0.0454725	0.466949
Agfg1	2066.14	-0.262277	0.131089	-2.00076	0.0454183	0.466949
Igfbp5	25.6891	-0.833657	0.416557	-2.0013	0.0453598	0.466949
Crls1	475.333	0.207948	0.104023	1.99906	0.0456015	0.466949
Rilpl1	213.834	0.445145	0.222684	1.999	0.0456087	0.466949
Plbd2	1315.69	0.26265	0.130922	2.00616	0.0448396	0.466949
Ogg1	279.72	0.354128	0.176984	2.00091	0.0454023	0.466949
Atp2c2	27.206	-1.24749	0.623863	-1.99963	0.0455404	0.466949
Fhod3	199.205	-0.426203	0.212893	-2.00196	0.0452887	0.466949
Pygo1	95.1932	0.5088	0.254539	1.9989	0.0456187	0.466949
Ndrg4	248.386	-0.383107	0.191291	-2.00274	0.0452049	0.466949
Rfx7	1637.99	-0.373722	0.186233	-2.00674	0.0447774	0.466949
Ghitm	4719.56	0.51098	0.255042	2.00351	0.0451223	0.466949
Gck	27.5366	-0.717322	0.358616	-2.00025	0.0454734	0.466949
Dmgdh	1181.11	-0.281643	0.140553	-2.00382	0.0450895	0.466949
Nsmce2	775.853	0.260189	0.129636	2.00707	0.0447417	0.466949
Arl1	1250.11	0.226225	0.113049	2.00112	0.0453793	0.466949
Cldn19	52.0166	-0.738907	0.368899	-2.00301	0.0451764	0.466949
Rps12-ps9	20.1924	0.8551	0.427515	2.00016	0.0454828	0.466949
Crtac1	119.53	-0.744447	0.372729	-1.99729	0.0457936	0.468432
Dppa3	566.448	0.634223	0.317602	1.99691	0.0458348	0.468546
Cdyl2	2018.79	-0.417774	0.209392	-1.99518	0.0460238	0.469863
H2-DMb1	76.2555	0.590269	0.29582	1.99536	0.0460031	0.469863
Dnd1	103.951	-0.546509	0.273997	-1.99458	0.0460887	0.470219
Map3k3	757.614	-0.279943	0.140505	-1.9924	0.0463267	0.470283
Anks3	284.896	-0.257681	0.129337	-1.99232	0.0463358	0.470283
Pank4	482.562	-0.351563	0.176435	-1.99259	0.0463058	0.470283
Zfp866	350.699	-0.382877	0.192049	-1.99364	0.0461914	0.470283
Dact1	42.3299	-0.492719	0.247266	-1.99267	0.0462977	0.470283
Rab2a	1422.42	0.482299	0.242069	1.99241	0.0463264	0.470283
Hmgcs1	6427.34	0.465837	0.233617	1.99403	0.0461493	0.470283
Lamtor2	1009.68	0.24426	0.122692	1.99083	0.0464997	0.471028
Tsen34	1057.03	0.407816	0.204845	1.99085	0.0464971	0.471028
Flt4	50.6913	-0.561226	0.282086	-1.98955	0.04664	0.472019
Trak2	751.788	-0.352469	0.177223	-1.98884	0.0467184	0.472019
Lipo2	26.4448	0.600867	0.302094	1.98901	0.0467005	0.472019
Cdhr1	212.563	-0.729774	0.367052	-1.98821	0.0467889	0.47221
Dcp2	3196.29	-0.471019	0.236981	-1.98758	0.0468582	0.47221
Mybl1	436.993	-0.470217	0.236568	-1.98766	0.0468494	0.47221
B4gat1	174.797	0.42251	0.212572	1.98761	0.0468545	0.47221
Tdrd1	10.6696	-1.55568	0.782892	-1.9871	0.0469117	0.472444
Rpl23a-ps3	66.2938	0.637464	0.321033	1.98566	0.0470708	0.473741
Tns3	2909.73	-0.344938	0.173777	-1.98494	0.047151	0.474145
Kpnb1	15159.1	-0.309874	0.156323	-1.98226	0.0474497	0.475141
Paip1	770.576	0.249009	0.125597	1.9826	0.0474124	0.475141
Cyp20a1	417.07	0.277893	0.140184	1.98234	0.047441	0.475141
Ppp5c	1833.52	-0.213511	0.10777	-1.98117	0.0475721	0.475416
Kcnj10	22.5502	-0.637262	0.321621	-1.9814	0.0475459	0.475416
Pigt	2263.11	0.274691	0.138765	1.97955	0.0477544	0.475448
Rnf19a	429.74	-0.376551	0.19025	-1.97925	0.0477883	0.475448
Skil	921.006	-0.561869	0.283681	-1.98063	0.0476323	0.475448
Dnah10	64.7178	-0.820049	0.414343	-1.97915	0.0477988	0.475448
Isoc2b	16.0239	0.778094	0.392932	1.98023	0.0476781	0.475448
Zfp954	224.621	0.253562	0.128128	1.97898	0.0478188	0.475448
Tmed10	1988.28	0.20956	0.10592	1.97848	0.0478743	0.475611
Cabp1	819.48	0.318237	0.160865	1.97829	0.047896	0.475611
Hck	502.28	-0.542314	0.274335	-1.97683	0.0480604	0.47694
Ero1l	924.344	-0.547782	0.27717	-1.97634	0.0481165	0.477194
Lonrf1	755.742	-0.316526	0.160271	-1.97495	0.0482742	0.478453
Nf1	536.004	-0.334051	0.169206	-1.97423	0.0483554	0.478954
Rad21	5187.71	-0.372192	0.188552	-1.97395	0.0483872	0.478966
Surf1	411.568	0.430754	0.218688	1.96973	0.0488698	0.481428
Ssr1	3149.89	0.213641	0.108495	1.96913	0.0489382	0.481428
Ogfod3	195.688	0.419385	0.212727	1.97147	0.0486699	0.481428
Exosc9	871.816	0.361532	0.183576	1.96939	0.0489086	0.481428
Anapc4	1082.83	0.172159	0.0874195	1.96934	0.0489137	0.481428
Tpk1	188.911	0.418138	0.212352	1.96908	0.0489441	0.481428
Galnt7	253.307	-0.332908	0.168931	-1.97067	0.0487617	0.481428
Jak3	1103.16	-0.455225	0.231121	-1.96964	0.0488798	0.481428
Angptl6	94.8609	0.869284	0.441283	1.9699	0.0488496	0.481428
Dennd4b	469.446	-0.348618	0.176992	-1.96968	0.0488756	0.481428
Calr	17456.8	0.597763	0.304028	1.96614	0.0492821	0.481514
Epha2	1946.48	-0.237459	0.120779	-1.96606	0.049292	0.481514
Ndfip1	718.053	0.339929	0.172878	1.9663	0.0492643	0.481514
Ap1g1	2097.76	-0.245595	0.124802	-1.96787	0.0490827	0.481514
Upb1	10.3722	-0.826305	0.420165	-1.96662	0.0492269	0.481514
Mitf	938.473	-0.464105	0.23588	-1.96755	0.0491203	0.481514
Xaf1	626.095	-0.292774	0.148837	-1.96708	0.0491739	0.481514
Trrap	2206.43	-0.428714	0.217815	-1.96824	0.04904	0.481514
Tmem81	153.146	0.379374	0.192737	1.96835	0.0490277	0.481514
BC031181	597.124	0.296686	0.151094	1.96359	0.049578	0.483362
Dzip3	538.828	0.31327	0.159495	1.96413	0.0495146	0.483362
Memo1	504.19	0.268474	0.136773	1.96292	0.0496557	0.483555
Tmem147	556.428	0.594576	0.303028	1.96212	0.049749	0.484162
Ttk	1129.58	-0.228233	0.116361	-1.96141	0.0498311	0.484659
Fam126b	250.783	-0.507659	0.258863	-1.96112	0.0498656	0.484692
Ttbk1	11.0134	-1.10244	0.562391	-1.96027	0.0499646	0.485353
Fdps	174.204	0.57229	0.292051	1.95955	0.0500478	0.485859
Zfc3h1	1183.55	-0.495313	0.253182	-1.95635	0.0504241	0.488601
Carkd	376.306	0.319207	0.163243	1.95542	0.050534	0.489362
Eri1	836.657	-0.310452	0.15881	-1.95486	0.0505991	0.489386
Dnah17	60.3234	-0.433482	0.221727	-1.95503	0.0505798	0.489386
Lsr	589.284	0.576607	0.295105	1.95391	0.050712	0.490174
H2afy2	847.01	0.35004	0.179515	1.94992	0.0511855	0.492319
Slc10a3	53.5442	0.48509	0.248614	1.95118	0.0510355	0.492319
Asap3	241.872	-0.401219	0.205645	-1.95103	0.0510536	0.492319
Nlrp5-ps	17.4585	0.882832	0.452731	1.95001	0.0511745	0.492319
Sipa1	236.093	-0.283475	0.145354	-1.95024	0.051148	0.492319
Cyp4f39	34.1132	-0.545289	0.27952	-1.95081	0.0510802	0.492319
Sqle	2780.86	0.415014	0.213062	1.94785	0.0514329	0.493533
Ptprv	314.622	-0.589523	0.302661	-1.9478	0.0514387	0.493533
Scd4	229.019	-0.922777	0.473911	-1.94715	0.0515168	0.493979
Pou2f3	548.094	-0.582201	0.299192	-1.94591	0.0516652	0.49461
Tmc3	28.0495	-0.777913	0.399768	-1.94591	0.0516656	0.49461
Coro2b	219.975	-0.549074	0.282183	-1.94581	0.0516776	0.49461
Eef1b2	14066.6	0.218087	0.112167	1.94431	0.0518578	0.495425
Hal	95.9701	-0.549059	0.282526	-1.94339	0.0519689	0.496089
Ap5m1	290.524	-0.515632	0.265351	-1.94321	0.0519909	0.496089
Ago2	6278	-0.507082	0.261036	-1.94257	0.0520679	0.496347
Vcpip1	795.071	-0.314345	0.161829	-1.94246	0.0520814	0.496347
Ahnak	1466.59	-0.391251	0.201477	-1.94191	0.0521482	0.49668
Krit1	637.654	-0.207793	0.107072	-1.94068	0.0522974	0.496732
Pfdn1	2174.26	0.330212	0.170164	1.94055	0.0523127	0.496732
Tfr2	11.3822	-1.02019	0.525489	-1.9414	0.0522096	0.496732
Akna	248.15	-0.412702	0.212636	-1.94089	0.0522715	0.496732
Nags	14.6441	-1.09761	0.565443	-1.94114	0.052241	0.496732
Sdf4	1766.85	0.362753	0.18723	1.93747	0.0526882	0.499539
Lonrf2	20.1265	-0.942067	0.486269	-1.93734	0.0527042	0.499539
H2-Ab1	30.1411	0.606752	0.313122	1.93775	0.0526541	0.499539
Khnyn	472.835	-0.44121	0.227843	-1.93647	0.0528107	0.500177
Krt42	246.425	-0.44451	0.229571	-1.93626	0.0528356	0.500177
Oat	1183.84	-0.382598	0.197646	-1.93578	0.052895	0.500371
Omp	22.5086	-0.827962	0.427761	-1.93557	0.0529201	0.500371
Pdcd4	701.708	0.387486	0.200294	1.93459	0.0530408	0.500383
Pcm1	2366.26	-0.313651	0.16213	-1.93456	0.053044	0.500383
Prr19	25.8835	-0.716462	0.370234	-1.93516	0.0529709	0.500383
Ergic1	1954.17	0.270865	0.140068	1.93381	0.0531361	0.500716
Elk3	277.182	0.262198	0.135612	1.93345	0.053181	0.500716
Phykpl	206.929	0.646529	0.334369	1.93358	0.0531646	0.500716
Mlec	10244.2	0.201191	0.104078	1.93308	0.0532264	0.500841
Rpp40	500.724	0.247079	0.127845	1.93264	0.0532802	0.500843
Kif18b	1915.75	-0.24731	0.12797	-1.93256	0.0532907	0.500843
Dennd1c	32.4897	-0.715812	0.370615	-1.93142	0.0534317	0.500962
Tmem57	803.131	0.31743	0.164347	1.93146	0.0534261	0.500962
Prorsd1	172.91	0.594668	0.307817	1.93189	0.053373	0.500962
Ap1s3	26.8253	-0.65368	0.338433	-1.93149	0.0534226	0.500962
Pttg1ip	2311.1	0.454104	0.235157	1.93107	0.0534744	0.501061
Igf1r	169.113	-0.574187	0.297519	-1.92992	0.0536168	0.501749
Abhd12	716.682	0.285757	0.148093	1.92958	0.0536592	0.501749
Pcdhga1	40.8123	0.532341	0.275904	1.92944	0.0536762	0.501749
Nfat5	709.996	-0.500604	0.259621	-1.92821	0.0538286	0.502357
Scly	297.579	0.339704	0.176241	1.92749	0.0539181	0.502357
Nup133	2454.26	-0.248844	0.129039	-1.92843	0.0538014	0.502357
Slc25a40	314.087	0.335959	0.174264	1.92787	0.0538716	0.502357
mt-Co1	113241	-0.439374	0.227927	-1.9277	0.0538927	0.502357
Platr16	55.7851	0.480135	0.249115	1.92736	0.0539343	0.502357
Rarg	908.866	-0.502862	0.261005	-1.92663	0.0540253	0.502905
Dnajc5	1083.49	-0.38893	0.202005	-1.92535	0.0541859	0.5035
Pak1	909.853	0.309718	0.160829	1.92576	0.0541349	0.5035
Gli2	1978.1	-0.384793	0.199856	-1.92535	0.0541854	0.5035
Ascc1	696.173	0.298609	0.155147	1.92468	0.0542689	0.503971
Trap1a	3482.97	0.367177	0.190833	1.92408	0.0543449	0.504377
Aspg	87.6242	-0.807058	0.419593	-1.92343	0.0544262	0.504832
Rps12l2	18.8256	1.31415	0.683478	1.92274	0.054513	0.50519
Ypel5	746.367	0.301943	0.157083	1.92218	0.0545827	0.505383
Serpinf1	41.2135	0.890684	0.463528	1.92153	0.0546643	0.505389
Zmiz1	1033.99	-0.512954	0.266955	-1.9215	0.0546691	0.505389
Ppic	1079.22	0.261021	0.135849	1.92141	0.0546804	0.505389
Nek7	538.242	0.233357	0.12149	1.92079	0.0547581	0.505423
Npat	973.58	-0.310943	0.161908	-1.92049	0.0547955	0.505423
Pcca	497.296	0.324034	0.168737	1.92035	0.0548134	0.505423
Tifab	18.8786	0.669068	0.348379	1.92052	0.0547925	0.505423
Peli1	647.452	-0.242923	0.126614	-1.91862	0.0550323	0.506607
Cdo1	628.063	0.348934	0.181872	1.91857	0.0550392	0.506607
Klhl21	569.693	-0.431861	0.225092	-1.9186	0.0550349	0.506607
Zfp760	268.515	-0.32973	0.171976	-1.9173	0.0552002	0.50779
Nelfe	1090.01	0.265336	0.138439	1.91662	0.0552858	0.507979
Xiap	1183.99	-0.360833	0.188263	-1.91665	0.0552825	0.507979
Tmed3	143.205	0.654904	0.341921	1.91537	0.0554459	0.508553
Fxyd6	6217.28	0.448653	0.234208	1.91562	0.0554136	0.508553
Nfu1	1129.11	0.301196	0.157294	1.91485	0.0555111	0.50864
Fam220a	226.738	0.269445	0.140718	1.91478	0.0555206	0.50864
Ttf1	653.412	-0.211224	0.110387	-1.91349	0.0556852	0.508955
Rbm24	23.7391	-1.07574	0.56215	-1.91362	0.0556685	0.508955
Pid1	436.808	0.337383	0.176282	1.91388	0.055636	0.508955
Atxn1	59.6763	-0.769907	0.402221	-1.91414	0.0556023	0.508955
Jade2	122.155	-0.502479	0.262667	-1.91299	0.0557496	0.509244
Fam92a	440.866	0.498283	0.260554	1.9124	0.055825	0.509337
Alpk3	1017.53	-0.375903	0.196616	-1.91186	0.0558942	0.509374
Acsbg2	64.1767	0.524148	0.274322	1.9107	0.0560425	0.510029
Tmtc3	963.834	-0.349236	0.182795	-1.91054	0.056064	0.510029
Dus4l	148.255	0.346446	0.181404	1.9098	0.0561586	0.510592
Stk26	33.6407	-0.518409	0.27153	-1.90921	0.0562347	0.510689
Mki67	3043.44	-0.500413	0.26226	-1.90808	0.056381	0.511721
Nptx2	604.022	0.39277	0.205938	1.90723	0.0564914	0.512127
Zfp459	301.785	-0.406135	0.212982	-1.90689	0.0565342	0.512218
Apoe	10583.1	0.502069	0.263469	1.90561	0.0567004	0.513109
Dmxl1	1441.82	-0.498189	0.261499	-1.90512	0.0567639	0.513109
Cyp2s1	233.176	-0.470038	0.246695	-1.90534	0.0567357	0.513109
Tstd1	22.0421	-0.848451	0.445295	-1.90537	0.0567325	0.513109
Vash2	16.1964	-0.743248	0.390526	-1.9032	0.0570147	0.514899
Hjurp	3238.77	-0.249221	0.130956	-1.9031	0.0570279	0.514899
Platr3	223.054	0.354553	0.186329	1.90283	0.0570632	0.51492
Ift43	183.819	0.462871	0.243292	1.90253	0.0571017	0.514971
Pdhb	1733.77	0.25199	0.132489	1.90196	0.0571763	0.515346
Iqgap3	1294.78	-0.239789	0.126139	-1.90099	0.0573028	0.51589
Tas1r1	41.1695	-0.610299	0.321041	-1.901	0.0573024	0.51589
Lyrm1	48.7993	0.523289	0.27539	1.90018	0.05741	0.516557
Msx2	50.409	-0.667179	0.351167	-1.89989	0.0574473	0.516596
Ccdc160	222.703	0.474653	0.249956	1.89895	0.0575715	0.517414
Cfap36	516.733	0.348108	0.183353	1.89857	0.0576211	0.517562
Pcdhgb8	15.1109	0.689199	0.36314	1.89789	0.0577111	0.518073
Isoc1	545.926	-0.353113	0.186134	-1.89709	0.0578159	0.518262
Ubald2	1817.55	0.591134	0.311637	1.89687	0.0578454	0.518262
AA623943	10.8136	-1.36957	0.722072	-1.89672	0.0578649	0.518262
Atp1a2	22.5556	-1.21582	0.641305	-1.89586	0.0579791	0.51886
Golga3	1152.72	0.333555	0.175985	1.89537	0.0580439	0.51886
Pim2	197.798	-0.273064	0.144071	-1.89534	0.0580469	0.51886
Tdgf1	10167.8	-0.322781	0.170314	-1.89521	0.0580645	0.51886
Top3a	581.115	-0.261348	0.13809	-1.89259	0.0584123	0.519354
Rfx5	434.518	-0.334604	0.177081	-1.88955	0.058818	0.519354
Ick	413.444	0.178181	0.0942188	1.89114	0.0586053	0.519354
Thap2	60.6197	0.490481	0.259534	1.88985	0.0587779	0.519354
Lrrc59	7498.49	0.2849	0.150761	1.88974	0.0587927	0.519354
Dnaaf2	457.449	0.25165	0.133126	1.89032	0.0587154	0.519354
Fut8	501.901	0.294682	0.155947	1.88963	0.0588069	0.519354
Ska3	652.652	-0.298499	0.157892	-1.89052	0.0586879	0.519354
Cflar	122.655	0.516301	0.272805	1.89256	0.0584159	0.519354
Slc35a1	460.019	0.368494	0.194793	1.89172	0.0585277	0.519354
Sprtn	187.217	-0.317164	0.167436	-1.89424	0.0581933	0.519354
Aspm	1255.99	-0.329474	0.174097	-1.89248	0.058427	0.519354
Klhl13	2165.63	-0.470482	0.248777	-1.89118	0.0586001	0.519354
Plch1	114.953	0.35263	0.18645	1.89128	0.0585867	0.519354
Tbcd	1512.18	0.185603	0.0982067	1.88992	0.058769	0.519354
Fbxw4	173.837	0.678295	0.358185	1.8937	0.0582649	0.519354
Prrg1	14.8987	1.10006	0.580925	1.89363	0.0582739	0.519354
Ttn	260.047	-0.736101	0.388746	-1.89353	0.0582877	0.519354
Cd59b	29.5696	0.605999	0.32018	1.89268	0.0584002	0.519354
Robo1	938.629	-0.403008	0.213427	-1.88827	0.0589892	0.520571
Tdp1	848.111	0.197839	0.104796	1.88785	0.0590459	0.520778
Ubl4	594.22	0.267055	0.141613	1.88581	0.0593202	0.5208
Sar1a	1753.1	0.237206	0.125722	1.88675	0.0591937	0.5208
Ahsg	59.4244	0.80736	0.42788	1.88688	0.0591759	0.5208
Vps37a	533.229	-0.23993	0.127228	-1.88583	0.0593184	0.5208
Mgarp	192.892	-0.411706	0.218316	-1.88582	0.0593187	0.5208
Arhgap29	275.778	-0.35881	0.190269	-1.88581	0.0593211	0.5208
Rpl5	21020.9	0.256934	0.136261	1.8856	0.0593486	0.5208
Flot1	496.124	0.288877	0.153072	1.8872	0.0591331	0.5208
Wdr48	929.021	-0.211269	0.112107	-1.88454	0.0594924	0.52177
Commd10	980.962	0.196863	0.104513	1.88361	0.0596173	0.522278
Il2rg	54.9942	0.510917	0.271408	1.88247	0.0597725	0.523052
Hspa1b	51.4875	-0.526696	0.279783	-1.88252	0.0597658	0.523052
Clcn5	309.737	-0.377694	0.200837	-1.8806	0.060026	0.523192
Chn2	110.405	0.464303	0.246923	1.88035	0.0600597	0.523192
Dnajb9	216.083	0.486636	0.258809	1.88029	0.0600688	0.523192
Casp6	112.65	-0.476919	0.253695	-1.87989	0.060123	0.523192
Ifi30	1002.42	0.528668	0.281103	1.88069	0.0600135	0.523192
Ttll4	1301.17	-0.271033	0.144073	-1.88122	0.0599419	0.523192
Uba6	944.967	-0.413045	0.219648	-1.88049	0.0600413	0.523192
Mpv17	403.904	0.24934	0.132526	1.88144	0.0599119	0.523192
Srxn1	723.383	0.27085	0.144155	1.87887	0.0602621	0.523341
Usp51	25.0698	0.685724	0.364984	1.87878	0.0602746	0.523341
Lcp1	42.7701	0.509891	0.271641	1.87708	0.0605072	0.525068
Mov10l1	96.5632	-0.841252	0.448947	-1.87384	0.0609531	0.528351
Kbtbd8	522.764	-0.383879	0.204923	-1.87328	0.0610293	0.52836
Lemd1	88.1723	-0.45656	0.243747	-1.87309	0.0610557	0.52836
Ap4e1	315.69	-0.275726	0.1473	-1.87187	0.0612248	0.5284
Prpf4b	1402	-0.383848	0.205023	-1.87222	0.0611766	0.5284
Samhd1	1202.86	-0.247893	0.132433	-1.87183	0.0612294	0.5284
Ireb2	3641.21	-0.323469	0.172775	-1.8722	0.0611787	0.5284
B3galnt1	83.1468	-0.382505	0.20434	-1.8719	0.0612203	0.5284
Pvrl2	2640.35	0.208505	0.111429	1.8712	0.0613173	0.528866
Prdx4	610.05	0.461115	0.246496	1.87068	0.0613894	0.529195
Slc22a18	28.6455	-1.07223	0.573627	-1.8692	0.0615946	0.529581
Xpo4	888.964	-0.437474	0.234018	-1.8694	0.0615668	0.529581
Chit1	28.5206	-1.08082	0.578235	-1.86917	0.0615998	0.529581
Snapc5	275.311	0.249891	0.133701	1.86903	0.061619	0.529581
Pphln1	578.201	-0.273961	0.146579	-1.86903	0.0616185	0.529581
Rpl31	13814.4	0.197543	0.1057	1.86889	0.0616376	0.529581
Rasa4	395.793	-0.306122	0.163915	-1.86756	0.0618232	0.529654
Yeats4	897.199	-0.222653	0.119208	-1.86777	0.0617943	0.529654
Atxn3	1126.07	-0.251877	0.134817	-1.86828	0.0617225	0.529654
Slc8a2	170.198	0.406314	0.217586	1.86737	0.0618495	0.529654
Rsbn1	551.226	-0.343019	0.183686	-1.86742	0.0618426	0.529654
Thoc7	587.6	0.27903	0.14933	1.86855	0.0616856	0.529654
Pacsin3	316.726	0.248485	0.133103	1.86686	0.0619205	0.529766
Atm	740.943	-0.472014	0.252913	-1.86631	0.0619982	0.529766
Snapc4	942.813	-0.297644	0.159463	-1.86654	0.0619664	0.529766
Mien1	439.618	0.252643	0.135897	1.85908	0.0630159	0.529767
Relb	731.24	0.291035	0.15622	1.86298	0.062465	0.529767
Ptpn6	514.968	-0.39681	0.213142	-1.86172	0.0626426	0.529767
Plekha8	893.695	-0.260664	0.139754	-1.86517	0.0621581	0.529767
Gatad1	1095.21	0.235441	0.126212	1.86543	0.0621207	0.529767
Wnt3a	14.7356	-0.811505	0.43621	-1.86035	0.0628354	0.529767
Pgam1	2469.94	-0.626487	0.336422	-1.86221	0.0625736	0.529767
Tenm1	12.7106	1.10845	0.595332	1.86191	0.0626156	0.529767
Spryd7	212.488	0.282124	0.151732	1.85936	0.0629763	0.529767
Enpp4	149.221	-0.528423	0.283455	-1.86422	0.0622902	0.529767
Rftn2	43.6603	0.482109	0.258433	1.86551	0.0621101	0.529767
Glul	1170.43	-0.353418	0.189728	-1.86276	0.0624959	0.529767
Gnpda2	221.261	-0.292141	0.157092	-1.85968	0.0629307	0.529767
Etnk1	2520.01	-0.373275	0.200407	-1.86259	0.0625201	0.529767
Dennd5b	193.868	-0.281633	0.151488	-1.85912	0.0630103	0.529767
Rab3a	184.107	0.407139	0.218752	1.86119	0.0627174	0.529767
Plet1	70.094	0.411743	0.221078	1.86244	0.0625417	0.529767
Hspa13	383.083	0.234815	0.126209	1.86052	0.0628115	0.529767
Hectd1	1760	-0.316263	0.169794	-1.86263	0.0625142	0.529767
Tfb1m	210.188	0.248532	0.13367	1.85929	0.0629853	0.529767
Lrp1	1885.12	-0.551474	0.296189	-1.8619	0.0626171	0.529767
Haus1	706.237	0.4099	0.22036	1.86014	0.062866	0.529767
Bdp1	995.712	-0.458937	0.246287	-1.86343	0.0624022	0.529767
Syne3	29.3961	-0.892466	0.478516	-1.86507	0.0621717	0.529767
AU018091	3554.24	0.154466	0.0829977	1.86109	0.0627316	0.529767
Klf2	3985.06	-0.3294	0.176934	-1.86171	0.0626439	0.529767
Prob1	51.7118	0.604396	0.324707	1.86136	0.0626934	0.529767
Cdk5r2	157.756	0.529082	0.284015	1.86286	0.0624813	0.529767
Il34	58.0124	-0.652587	0.351233	-1.85799	0.0631706	0.530783
Pmp22	13.452	-1.07901	0.580896	-1.85749	0.0632408	0.531086
Jkamp	559.712	0.224806	0.121366	1.8523	0.0639834	0.531833
Ttc9b	17.9066	0.710396	0.382993	1.85485	0.0636174	0.531833
Mlst8	598.168	-0.214347	0.115721	-1.85227	0.0639872	0.531833
Adamts10	236.677	-0.509493	0.27524	-1.85108	0.0641574	0.531833
Drap1	1578.51	0.516971	0.278929	1.85342	0.0638229	0.531833
Idh1	3031.64	0.280521	0.151199	1.85531	0.0635517	0.531833
Nmt2	1763.72	-0.263704	0.142428	-1.85148	0.0641004	0.531833
Gba2	286.904	-0.397697	0.21478	-1.85165	0.0640762	0.531833
Rps3	26176.7	0.207571	0.112177	1.85039	0.0642573	0.531833
Arfip2	749.805	0.280582	0.15163	1.85044	0.0642501	0.531833
Aste1	174.296	-0.314055	0.169292	-1.85511	0.0635809	0.531833
Chpf	625.291	0.353139	0.190593	1.85285	0.0639045	0.531833
Galnt6	934.255	-0.315713	0.170464	-1.85208	0.0640144	0.531833
Tbcel	605.622	-0.261503	0.141196	-1.85206	0.0640178	0.531833
Mfsd2b	72.5894	-0.405738	0.219321	-1.84998	0.064317	0.531833
Ift172	584.415	0.248066	0.133988	1.85141	0.0641109	0.531833
Zfp169	84.7007	-0.330221	0.178345	-1.85158	0.0640859	0.531833
Nrd1	3095.89	0.177813	0.0960537	1.85119	0.0641429	0.531833
Ncoa4	732.763	-0.419485	0.2267	-1.8504	0.0642559	0.531833
Dnajb14	313.269	0.26221	0.141454	1.85368	0.0637854	0.531833
Accsl	670.349	0.354904	0.191235	1.85585	0.0634746	0.531833
Emc1	1592.5	0.177049	0.0955489	1.85297	0.0638867	0.531833
Ier3ip1	432.771	0.213864	0.11523	1.85597	0.0634574	0.531833
Snora26	12.0774	-0.991444	0.534569	-1.85466	0.0636447	0.531833
Tomm34	1066.81	-0.262946	0.142177	-1.84942	0.0643973	0.532075
Coro2a	17.2068	-1.14116	0.617234	-1.84883	0.0644826	0.532075
Slc35e2	675.761	0.19537	0.105657	1.8491	0.0644439	0.532075
Etohi1	96.089	-0.747921	0.404507	-1.84897	0.0644624	0.532075
Akap13	383.119	-0.404823	0.219008	-1.84844	0.0645394	0.532262
Slc35f5	266.215	0.28377	0.153703	1.84622	0.0648606	0.534629
Thsd1	36.9738	-0.504505	0.273313	-1.84588	0.0649092	0.534723
Esyt3	191.65	-0.510875	0.276797	-1.84567	0.0649404	0.534723
D10Wsu102e	912.84	-0.522004	0.283023	-1.84438	0.0651271	0.535695
Rad50	1169	-0.409636	0.222529	-1.84082	0.0656481	0.537998
Specc1l	1201.36	-0.226348	0.122905	-1.84165	0.0655267	0.537998
Zyg11a	521.133	-0.542943	0.294767	-1.84194	0.0654839	0.537998
Arhgef38	155.777	0.503853	0.273694	1.84094	0.0656308	0.537998
Gan	495.895	-0.302948	0.164493	-1.84171	0.0655182	0.537998
AI413582	84.2335	0.532049	0.288966	1.84121	0.0655901	0.537998
Zfp619	27.303	-0.634072	0.34433	-1.84146	0.0655537	0.537998
Des	228.616	-0.640059	0.347826	-1.84017	0.0657435	0.538214
Vav2	504.25	-0.313732	0.170755	-1.83732	0.066162	0.538469
Zfp715	407.979	-0.282167	0.153521	-1.83797	0.0660668	0.538469
Steap2	166.583	0.309585	0.168298	1.83951	0.0658405	0.538469
Kdm4a	2550.93	0.159102	0.0865764	1.83771	0.0661053	0.538469
Dnaic2	62.4761	-0.448591	0.244125	-1.83755	0.0661294	0.538469
Mycn	1509.01	-0.390178	0.212164	-1.83904	0.0659091	0.538469
Smim14	567.655	0.3297	0.179463	1.83715	0.0661883	0.538469
Dtnbp1	264.558	0.260612	0.141838	1.83739	0.0661524	0.538469
Chfr	1291.05	0.157567	0.0857973	1.8365	0.0662836	0.538732
Prdm14	831.445	-0.372762	0.202979	-1.83646	0.0662895	0.538732
Farsb	2301.66	0.276448	0.150586	1.83582	0.0663842	0.539221
Ddr1	414.394	-0.262291	0.142954	-1.8348	0.0665358	0.540171
Prss16	73.6303	0.545113	0.297159	1.83441	0.0665928	0.540275
Uspl1	1292.55	-0.261809	0.142752	-1.83401	0.0666523	0.540275
Hspa4l	30.4928	-0.777484	0.424061	-1.83343	0.0667392	0.540698
Ttc13	1394.72	0.310593	0.169544	1.83193	0.0669625	0.541665
H2-Bl	188.506	0.554752	0.302791	1.83213	0.0669324	0.541665
Ankrd26	512.531	-0.343212	0.187508	-1.83039	0.0671918	0.542396
Dip2b	640.962	-0.390002	0.213105	-1.83009	0.0672362	0.542474
Myo9a	657.923	-0.422947	0.231237	-1.82907	0.0673894	0.543429
Npepps	4373.6	-0.241113	0.131984	-1.82684	0.0677238	0.544561
Rab3b	87.5032	-0.604733	0.331238	-1.82568	0.067899	0.544561
Mpv17l	329.041	0.246993	0.135311	1.82537	0.0679446	0.544561
Sycp1	41.9217	-0.577607	0.316092	-1.82734	0.0676491	0.544561
Prss8	137.798	0.494759	0.271004	1.82566	0.0679022	0.544561
Ldlrap1	577.118	-0.366595	0.200682	-1.82675	0.0677381	0.544561
Nipal2	18.4958	0.837019	0.458553	1.82535	0.0679482	0.544561
Ccser2	655.292	-0.358115	0.196122	-1.82598	0.0678537	0.544561
Snx27	1378.2	-0.332028	0.182024	-1.82409	0.0681387	0.544691
Aacs	728.795	0.482961	0.264658	1.82485	0.068024	0.544691
Ptch1	1490.16	-0.571199	0.313505	-1.82198	0.0684582	0.546127
Spata5	787.42	0.212761	0.116769	1.82206	0.0684462	0.546127
Eif3g	3462.04	0.322593	0.177013	1.82243	0.0683898	0.546127
Wbscr17	14.1115	-0.864862	0.474797	-1.82154	0.0685248	0.546162
Arvcf	1369.98	-0.266851	0.146532	-1.82112	0.0685893	0.546336
Tex40	14.2337	-1.01118	0.555568	-1.82008	0.0687473	0.547037
Rps15a-ps6	194.158	0.536269	0.294634	1.82012	0.0687412	0.547037
Sec61g	1676.36	0.634275	0.348576	1.81962	0.0688173	0.547315
Bet1l	411.929	0.464043	0.255105	1.81903	0.0689076	0.547475
Uckl1	325.326	0.412192	0.22658	1.81919	0.0688822	0.547475
Usp32	895.262	-0.317925	0.17491	-1.81765	0.0691169	0.548015
Rrm2	4062.95	-0.353688	0.194576	-1.81774	0.0691042	0.548015
Eftud2	4785.83	-0.306301	0.168519	-1.81761	0.0691244	0.548015
Scai	262.51	-0.39401	0.21674	-1.81789	0.0690811	0.548015
Stk40	984.693	0.214661	0.118112	1.81743	0.069151	0.548015
March5	1574.63	0.381403	0.209917	1.81692	0.0692295	0.548042
Plekha7	2018.08	-0.217132	0.119539	-1.81641	0.0693076	0.548042
C2cd3	611.23	-0.289188	0.159211	-1.81638	0.0693123	0.548042
Rpl17	18930.4	0.239372	0.1318	1.81618	0.0693434	0.548042
Anln	4458.56	-0.302664	0.166758	-1.81499	0.0695252	0.548754
Tspan13	725.839	0.45257	0.249403	1.81461	0.0695833	0.548805
Rps24	27455.8	0.372245	0.205177	1.81426	0.0696374	0.548805
Adgrb2	137.078	-0.444569	0.245065	-1.81409	0.0696642	0.548805
Nnat	10.9595	-1.56825	0.864509	-1.81404	0.0696723	0.548805
Slfn8	51.3084	-0.98219	0.541541	-1.8137	0.0697246	0.548941
Wwox	463.403	0.235901	0.130121	1.81293	0.0698423	0.549037
Pcsk9	17.2558	-1.30255	0.718437	-1.81303	0.0698267	0.549037
Umad1	32.6401	0.597836	0.329699	1.81328	0.0697892	0.549037
Dnajc19	674.885	0.377246	0.208176	1.81215	0.0699629	0.549199
Vps13c	625.985	-0.466857	0.257631	-1.81212	0.0699684	0.549199
Serpinb6b	26.0141	0.638046	0.352033	1.81246	0.0699147	0.549199
Ccdc130	294.47	0.40599	0.224209	1.81076	0.0701777	0.550013
Erp29	2010.91	0.253224	0.139914	1.80985	0.0703196	0.55065
Cenpe	1720.7	-0.292951	0.161871	-1.80978	0.0703294	0.55065
Trim59	1404.51	-0.274048	0.151452	-1.80948	0.0703772	0.550747
Prss42	59.3501	-0.951345	0.52583	-1.80923	0.070416	0.550775
Atp6v0e2	116.97	-0.509619	0.281721	-1.80895	0.0704586	0.550832
Lars	5625.69	0.287326	0.158863	1.80865	0.070506	0.550927
St6galnac3	171.245	0.513671	0.28408	1.80819	0.0705768	0.551205
Ndufaf6	274.32	0.338622	0.187325	1.80767	0.0706582	0.551565
Arhgap26	137.05	-0.360551	0.199619	-1.8062	0.0708876	0.553079
Fkbp7	89.1784	0.56956	0.315414	1.80575	0.070957	0.553344
Fkbp14	162.721	0.368551	0.204143	1.80535	0.0710192	0.55338
Spsb1	413.783	-0.504816	0.279635	-1.80527	0.0710325	0.55338
Hmgcr	3211.48	0.380468	0.210884	1.80416	0.0712064	0.554182
Slc37a4	136.671	0.466283	0.258601	1.8031	0.071373	0.554926
Fam169b	71.198	-0.55743	0.309203	-1.80279	0.0714205	0.555019
Klhdc3	1923.39	0.324304	0.179931	1.80238	0.0714856	0.555249
Mysm1	630.847	-0.299856	0.166393	-1.80209	0.0715309	0.55527
Zfp568	4113.63	-0.272186	0.151057	-1.80188	0.0715645	0.55527
Nxpe3	166.325	0.492474	0.273375	1.80146	0.0716305	0.55527
Aup1	1539.41	0.238671	0.13251	1.80116	0.0716782	0.555364
Fuca2	402.673	0.466264	0.258941	1.80066	0.0717571	0.555429
Amph	359.096	0.211834	0.117643	1.80065	0.0717578	0.555429
Wdpcp	21.7509	0.729238	0.405329	1.79912	0.0719991	0.555645
Trps1	486.8	-0.379752	0.211046	-1.79938	0.0719593	0.555645
Kdm5b	6818.74	-0.32719	0.181795	-1.79978	0.0718961	0.555645
Slc38a6	144.17	0.383183	0.212936	1.79952	0.0719368	0.555645
Plxnb1	203.887	-0.27934	0.155237	-1.79945	0.0719482	0.555645
Skap2	1148.62	0.2128	0.118276	1.79918	0.071991	0.555645
Znfx1	567.085	-0.382851	0.212885	-1.79839	0.0721149	0.556107
Tep1	288.319	-0.355983	0.198026	-1.79766	0.0722305	0.556606
Dgcr6	228.09	0.337214	0.187613	1.79739	0.072273	0.556659
Col26a1	214.177	0.579016	0.322232	1.79689	0.0723531	0.55686
Dgka	848.664	0.308103	0.171496	1.79656	0.0724061	0.55686
Pabpc6	13.0522	-0.808413	0.449953	-1.79666	0.0723891	0.55686
Kalrn	325.517	-0.337731	0.188026	-1.7962	0.072463	0.557024
Mov10	2846.2	-0.296708	0.165336	-1.79458	0.0727211	0.558048
Gpam	222.601	-0.420093	0.234262	-1.79326	0.0729317	0.558048
Sp4	125.849	-0.432755	0.24136	-1.79299	0.0729753	0.558048
Fgfr1	1844.06	-0.228848	0.127657	-1.79267	0.0730251	0.558048
Ptpn9	165.244	0.296191	0.165071	1.79433	0.0727613	0.558048
Larp4b	1854.71	-0.277792	0.154896	-1.79341	0.0729067	0.558048
Ice1	1678.37	-0.274731	0.153206	-1.79322	0.0729385	0.558048
Pmepa1	460.338	-0.32818	0.183085	-1.7925	0.0730522	0.558048
Zscan2	150.092	0.371362	0.207017	1.79387	0.0728333	0.558048
Nup98	1879.36	-0.44616	0.248812	-1.79316	0.0729474	0.558048
Ddrgk1	650.35	0.485547	0.270685	1.79377	0.0728499	0.558048
Ntf5	58.7002	0.636277	0.354976	1.79245	0.0730608	0.558048
Cacfd1	265.08	0.254246	0.141873	1.79207	0.0731212	0.558237
Ash2l	7169.28	0.267941	0.149555	1.79159	0.0731985	0.558555
Phyhip	98.2311	-0.61081	0.341153	-1.79043	0.0733854	0.559193
Gbf1	1498.11	0.316697	0.17695	1.78975	0.0734942	0.559193
Sf3b1	7722.42	-0.217749	0.121627	-1.79031	0.0734047	0.559193
Eml2	1403.04	0.42842	0.239406	1.78951	0.0735328	0.559193
Nup160	2685.13	-0.297036	0.16592	-1.79023	0.0734163	0.559193
Chd6	1084.17	-0.338262	0.188996	-1.78979	0.0734884	0.559193
Lamb1	777.41	-0.41619	0.232629	-1.78907	0.0736034	0.559457
Med24	1601.61	-0.238304	0.133217	-1.78884	0.0736413	0.559473
Wnt7b	24.8384	-1.1862	0.663796	-1.787	0.0739376	0.560211
Kpna4	1505.02	-0.23623	0.132189	-1.78706	0.0739278	0.560211
Mbd5	251.382	-0.297253	0.166256	-1.78792	0.0737888	0.560211
Epm2aip1	547.174	-0.289582	0.162025	-1.78727	0.0738937	0.560211
B4galnt4	1330.76	0.203307	0.113776	1.7869	0.0739536	0.560211
Usp13	188.062	-0.316701	0.177196	-1.7873	0.0738895	0.560211
Mtap7d3	11.5331	-0.976237	0.546638	-1.78589	0.0741165	0.561173
Ap2m1	2515.92	0.333441	0.186738	1.78561	0.0741621	0.561246
Trdmt1	124.337	0.276222	0.154959	1.78255	0.0746603	0.564197
Acan	236.02	-0.363664	0.204085	-1.78192	0.0747623	0.564694
Braf	658.338	-0.27685	0.155456	-1.78089	0.0749307	0.565162
B4galt3	800.601	0.215822	0.121241	1.7801	0.0750589	0.565517
Use1	878.191	0.355613	0.199906	1.77889	0.0752571	0.565696
Cd3e	37.3253	-0.512598	0.288115	-1.77915	0.0752159	0.565696
Tfdp1	1624.44	-0.305152	0.171479	-1.77953	0.0751531	0.565696
Kcnj12	194.761	-0.335121	0.188371	-1.77905	0.0752321	0.565696
Zfp280c	380.274	-0.340288	0.19137	-1.77817	0.0753764	0.56632
Ucp2	3887.61	0.489649	0.275519	1.77719	0.0755376	0.566803
Wdr38	146.71	1.14799	0.645984	1.77711	0.0755495	0.566803
Ckap2	1707.78	-0.285865	0.16085	-1.77722	0.0755324	0.566803
Pcbd2	93.6505	0.474222	0.26698	1.77624	0.0756926	0.567059
Gkap1	443.223	0.444603	0.250612	1.77406	0.0760524	0.567577
Stam	1065.23	-0.289852	0.163311	-1.77485	0.0759234	0.567577
Mmp17	449.33	-0.546439	0.307997	-1.77417	0.0760347	0.567577
Slc7a2	34.6016	-0.578159	0.325714	-1.77505	0.0758893	0.567577
Oard1	1141.64	0.317146	0.178733	1.77441	0.0759956	0.567577
Smg7	3405.27	-0.346106	0.195051	-1.77444	0.0759903	0.567577
Tspyl3	52.9532	-0.456386	0.25713	-1.77492	0.0759109	0.567577
Golt1b	1003.4	0.238502	0.134631	1.77152	0.0764743	0.569909
Zfp446	235.905	-0.397973	0.224645	-1.77157	0.0764667	0.569909
Kif26a	111.436	-1.13308	0.640016	-1.77039	0.0766622	0.570301
Slc4a8	392.945	-0.457749	0.25851	-1.77072	0.076607	0.570301
Immp1l	139.607	0.398187	0.224923	1.77033	0.0766729	0.570301
Chil1	19.3734	-0.706487	0.399033	-1.7705	0.0766443	0.570301
Nphp3	389.213	-0.388385	0.219474	-1.76962	0.0767903	0.57063
Adamts14	166.11	-0.659031	0.372488	-1.76927	0.0768491	0.570796
Rgs19	202.778	-0.352429	0.199323	-1.76813	0.0770397	0.57084
C4a	25.2119	-0.73046	0.41316	-1.76798	0.0770637	0.57084
Cadps2	20.3518	0.678596	0.38399	1.76722	0.0771908	0.57084
Rfc4	637.291	0.375483	0.212466	1.76726	0.0771839	0.57084
Uso1	1912.83	0.298624	0.168877	1.7683	0.0770108	0.57084
Limd2	355.111	0.495609	0.280542	1.76661	0.0772937	0.57084
Grid1	77.2202	0.378804	0.214146	1.7689	0.0769102	0.57084
Alkbh2	378.404	0.336486	0.190467	1.76664	0.0772887	0.57084
Slc44a2	1054.01	0.245284	0.138838	1.7667	0.0772791	0.57084
Rn18s-rs5	715.796	1.31505	0.74419	1.76709	0.0772131	0.57084
Secisbp2l	713.88	-0.318755	0.180485	-1.7661	0.0773785	0.571196
Hhex	229.443	0.483132	0.273804	1.76452	0.0776445	0.572226
Neto2	12.3312	-0.819559	0.464478	-1.76447	0.0776525	0.572226
Mturn	113.461	-0.516899	0.29296	-1.7644	0.0776645	0.572226
Sptbn5	40.5004	-0.716446	0.40597	-1.76478	0.0776013	0.572226
Traf6	461.783	-0.264318	0.149838	-1.76403	0.0777272	0.572418
Ric8	825.986	0.292258	0.165701	1.76376	0.077772	0.572478
Dennd2c	1414.94	-0.275768	0.15646	-1.76255	0.0779771	0.573177
Ephb2	393.022	-0.425862	0.241732	-1.76171	0.0781182	0.573945
Serf2	2450.13	0.536438	0.304576	1.76126	0.0781939	0.57423
Abcc8	12.2295	-1.12198	0.637326	-1.76045	0.078331	0.574427
Rpl34-ps1	44.948	0.521001	0.295923	1.76059	0.0783071	0.574427
Capns1	8137.69	0.313439	0.178267	1.75825	0.0787042	0.575307
Zp3	141.498	0.504853	0.287225	1.75769	0.0788005	0.575307
Tcp11l2	29.1717	-0.746697	0.424596	-1.75861	0.0786442	0.575307
Zfp369	267.327	-0.302619	0.17218	-1.75758	0.0788193	0.575307
Rev1	1194.84	-0.36759	0.209108	-1.7579	0.0787648	0.575307
Herc3	393.56	0.318099	0.180946	1.75798	0.0787507	0.575307
Batf2	10.4655	-0.822887	0.468101	-1.75793	0.0787601	0.575307
Kif13b	844.77	-0.424998	0.241753	-1.75799	0.07875	0.575307
Tbx4	27.4753	-1.09957	0.625911	-1.75676	0.0789587	0.576019
Mdp1	579.224	0.309332	0.176118	1.75639	0.0790212	0.576019
Itgal	216.554	-0.288727	0.16443	-1.75593	0.0791002	0.576019
Deb1	118.578	0.38558	0.219625	1.75563	0.079152	0.576019
Apof	31.5133	0.570679	0.325082	1.75549	0.079175	0.576019
Vwa3b	201.617	-0.392725	0.223682	-1.75573	0.0791339	0.576019
Bend4	1922.78	-0.375161	0.213663	-1.75585	0.0791142	0.576019
Npc1l1	12.9041	-0.803841	0.458233	-1.75422	0.0793928	0.576536
Rsrc1	721.895	0.276111	0.157365	1.75459	0.0793291	0.576536
H2-K2	32.1955	0.823381	0.469373	1.75421	0.0793937	0.576536
Rps19-ps3	47.5898	0.420263	0.23956	1.75431	0.0793774	0.576536
Tm9sf1	530.821	0.280892	0.160289	1.75242	0.0797024	0.576633
Ebag9	149.254	0.49305	0.2812	1.75338	0.0795368	0.576633
Mep1b	94.8442	-0.828037	0.472378	-1.75291	0.0796175	0.576633
Agbl5	350.966	-0.252078	0.143837	-1.75252	0.0796846	0.576633
Ormdl3	488.192	0.318477	0.181731	1.75247	0.0796938	0.576633
Srrm2	12597.4	-0.359736	0.205213	-1.75299	0.0796041	0.576633
Cpvl	22.0345	0.681926	0.388902	1.75346	0.0795225	0.576633
Qser1	862.613	-0.33596	0.191848	-1.75118	0.0799152	0.577658
Irf2bp2	1298.14	0.375685	0.214575	1.75083	0.0799755	0.57776
Prkch	14.8515	-0.805964	0.46049	-1.75023	0.080078	0.578012
Mfng	71.5978	-0.676782	0.386893	-1.74927	0.0802439	0.578512
Tle4	1129.45	-0.397648	0.227297	-1.74947	0.08021	0.578512
Prcp	608.086	0.226064	0.129239	1.74919	0.0802583	0.578512
Chrna4	15.5804	-1.07293	0.613619	-1.74853	0.0803715	0.57906
Fzd10	1170.83	-0.332461	0.190189	-1.74806	0.0804542	0.579389
Mettl4	324.966	-0.365076	0.20892	-1.74745	0.0805601	0.579885
Ogfod2	104.316	0.670607	0.384182	1.74554	0.0808902	0.581189
Pfkl	3091.12	-0.581233	0.333604	-1.74228	0.0814587	0.582867
Pde1b	211.838	-0.40246	0.230954	-1.7426	0.0814041	0.582867
Gla	367.843	0.314129	0.180243	1.74281	0.0813675	0.582867
Atp7a	324.657	-0.51007	0.292635	-1.74303	0.0813291	0.582867
Oxsm	126.878	-0.391493	0.224746	-1.74194	0.0815194	0.583028
Pknox1	390.433	-0.343405	0.197312	-1.74042	0.0817856	0.583087
Atp6v1c2	20.9403	-0.63605	0.365455	-1.74043	0.0817829	0.583087
Lrrn2	52.0464	-0.928849	0.533396	-1.74139	0.0816157	0.583087
Pias1	474.264	-0.285196	0.163846	-1.74064	0.0817467	0.583087
Cnbd2	44.9244	0.901999	0.518271	1.7404	0.0817889	0.583087
Atxn7l2	153.09	-0.412553	0.236926	-1.74127	0.0816357	0.583087
Snora28	21.7086	-0.56853	0.326589	-1.74081	0.0817171	0.583087
Sfrp2	67.4664	-0.428196	0.246198	-1.73923	0.0819943	0.58322
Tmub1	122.232	0.32678	0.187853	1.73955	0.0819377	0.58322
Trp73	110.555	-0.727443	0.418109	-1.73984	0.0818871	0.58322
Plxnb2	2581.76	-0.287064	0.165051	-1.73924	0.0819918	0.58322
Snrnp27	809.771	0.237871	0.137201	1.73374	0.082964	0.583967
Ugp2	646.662	0.194018	0.111647	1.73778	0.0822499	0.583967
Arhgef18	2280.26	-0.249013	0.143617	-1.73387	0.0829419	0.583967
Dnttip1	440.893	0.251234	0.144846	1.73449	0.0828316	0.583967
Chd3	509.22	0.294203	0.16972	1.73346	0.0830139	0.583967
Efr3b	59.9584	-0.370773	0.213723	-1.73483	0.0827707	0.583967
Btg3	263.245	0.224949	0.129593	1.73582	0.0825959	0.583967
Bsg	6954.2	0.17827	0.102739	1.73518	0.0827092	0.583967
Cdc25b	478.769	-0.205932	0.118473	-1.73823	0.0821708	0.583967
Fam76a	741.399	0.189695	0.109439	1.73335	0.083034	0.583967
Slc35a2	228.822	0.469715	0.27067	1.73538	0.0826731	0.583967
Col6a4	12.8665	-0.868536	0.499917	-1.73736	0.0823237	0.583967
Wdr78	17.5001	0.578408	0.333607	1.7338	0.0829531	0.583967
BC022687	75.7352	0.444019	0.255612	1.73708	0.0823725	0.583967
Mcl1	5744.93	-0.230656	0.132857	-1.73612	0.0825421	0.583967
Bub1b	4092.69	-0.254059	0.146475	-1.73448	0.0828322	0.583967
Arf3	2703.61	-0.292474	0.168675	-1.73395	0.0829262	0.583967
Zfp945	431.995	-0.299779	0.172938	-1.73344	0.0830168	0.583967
Tmem40	93.4956	0.413777	0.238285	1.73648	0.082479	0.583967
Marf1	1481.76	-0.318774	0.183737	-1.73494	0.0827508	0.583967
Ninl	1060.69	-0.258543	0.148873	-1.73667	0.0824462	0.583967
Itpripl1	167.189	-0.26951	0.155261	-1.73586	0.082589	0.583967
Slc35g2	41.2846	0.515357	0.297394	1.73291	0.0831116	0.58425
Acot13	279.826	0.471755	0.272293	1.73253	0.0831793	0.58425
Radil	318.628	-0.498723	0.287865	-1.73249	0.0831865	0.58425
Ctnnb1	11124.5	-0.246219	0.142212	-1.73135	0.0833886	0.58438
Chmp4c	1254.32	-0.287358	0.165995	-1.73112	0.0834295	0.58438
Trim66	108.457	0.69474	0.401284	1.73129	0.0833992	0.58438
Mogat2	62.5876	-0.499284	0.288399	-1.73123	0.083411	0.58438
Myh13	411.037	-0.501109	0.289334	-1.73194	0.083284	0.58438
Naa40	1788.53	-0.258835	0.149615	-1.73	0.0836299	0.58526
Ccnd2	12.3198	-0.900034	0.520479	-1.72924	0.0837657	0.585423
Nrxn2	109.459	-0.38064	0.220081	-1.72955	0.0837113	0.585423
Urb1	1494.69	-0.280295	0.162122	-1.72892	0.0838243	0.58557
Sp8	11.7817	-0.852287	0.493213	-1.72803	0.0839832	0.585895
Igsf10	10.6696	-0.793182	0.459113	-1.72764	0.0840531	0.58612
Smurf2	741.809	-0.273268	0.158261	-1.7267	0.0842223	0.58653
Rbp1	67.7565	-0.750267	0.434513	-1.72668	0.0842245	0.58653
Tinf2	1060.53	0.214627	0.124345	1.72605	0.0843375	0.586727
Erbb3	670.482	-0.212379	0.123055	-1.72588	0.084369	0.586727
Camsap1	952.111	-0.236314	0.136937	-1.72572	0.0843975	0.586727
Ccdc90b	291.6	0.203118	0.117702	1.72569	0.084403	0.586727
Kat7	3914.85	-0.217103	0.125842	-1.7252	0.0844916	0.587081
Tnks1bp1	1009.81	0.347692	0.201581	1.72483	0.0845585	0.587285
Abi2	754.579	-0.249952	0.144937	-1.72455	0.0846083	0.58737
Bst1	70.8108	0.477818	0.277102	1.72434	0.0846465	0.587373
Nfxl1	563.269	0.283807	0.164659	1.7236	0.0847797	0.588037
Gcm2	28.3098	-0.708048	0.411139	-1.72216	0.0850401	0.588183
Sil1	341.478	0.524158	0.304253	1.72277	0.0849306	0.588183
Zfp91	1467.84	-0.206758	0.119991	-1.72311	0.084869	0.588183
Ino80	1117.66	-0.325992	0.18926	-1.72246	0.0849863	0.588183
Gorab	219.761	0.263532	0.153041	1.72197	0.0850755	0.588183
Arrdc3	756.707	0.276344	0.160399	1.72285	0.0849161	0.588183
Nol7	953.371	0.255425	0.148367	1.72157	0.0851473	0.588236
Xrcc2	286.966	-0.232838	0.135275	-1.72122	0.0852111	0.588345
Slc25a20	1505.64	0.266068	0.154595	1.72107	0.0852385	0.588345
Slc25a1	2548.74	0.283565	0.164935	1.71925	0.0855688	0.589583
Gys1	2169.15	0.259582	0.150968	1.71945	0.0855321	0.589583
mt-Co3	64.4847	0.573673	0.3336	1.71964	0.0854978	0.589583
Myo19	722.362	-0.329322	0.191761	-1.71736	0.0859141	0.590085
Rabep1	1086.18	-0.161807	0.0942014	-1.71767	0.0858566	0.590085
Phospho2	231.975	0.258607	0.150513	1.71817	0.085765	0.590085
Prrg3	119.06	-0.348443	0.202915	-1.71718	0.0859455	0.590085
Pbx3	116.553	-0.332959	0.193766	-1.71835	0.0857319	0.590085
Ptger4	22.2297	0.58163	0.338613	1.71769	0.0858538	0.590085
Wfikkn2	12.7544	-0.972577	0.566512	-1.71678	0.0860195	0.590085
Mat2a	3340.17	-0.459366	0.267492	-1.71731	0.0859223	0.590085
Bcl2l11	174.728	-0.565379	0.329412	-1.71633	0.0861013	0.590388
Myo1d	93.2701	-0.315255	0.183758	-1.7156	0.0862356	0.590754
Atf2	1262.78	-0.270328	0.157646	-1.71478	0.0863864	0.591045
Fundc2	232.958	-0.331563	0.193339	-1.71493	0.0863583	0.591045
B3gnt3	30.5886	-0.616145	0.359386	-1.71444	0.0864487	0.591212
Ly6e	2481.35	-0.328478	0.191625	-1.71417	0.0864984	0.591216
Rpsa-ps4	12.7154	0.767311	0.447667	1.71402	0.086525	0.591216
Gad1	76.5719	0.47083	0.274736	1.71375	0.0865742	0.591294
Trmt61b	92.8649	0.360231	0.21026	1.71326	0.0866642	0.59165
Pdgfc	405.849	0.336199	0.196259	1.71304	0.0867058	0.591675
Alyref2	57.1754	0.567856	0.331636	1.71229	0.0868439	0.592359
Gnpnat1	790.482	0.403075	0.235531	1.71135	0.0870174	0.592841
Ddr2	119.516	0.513655	0.300221	1.71092	0.0870953	0.593002
Tsr3	326.328	0.270191	0.157991	1.71017	0.0872349	0.593007
Zcchc24	452.497	-0.394439	0.230649	-1.71013	0.0872426	0.593007
Zbed4	339.724	-0.368279	0.215414	-1.70963	0.0873337	0.593368
Mcm3ap	2788.07	-0.253931	0.148596	-1.70887	0.0874745	0.593946
L3mbtl1	21.7887	-0.820092	0.479933	-1.70876	0.0874949	0.593946
Cfh	38.1929	0.42085	0.246329	1.70849	0.0875453	0.59403
Znf41-ps	101.413	0.5114	0.299436	1.70788	0.0876588	0.594542
Cenpa	1836.13	-0.402622	0.235815	-1.70736	0.0877551	0.594937
Kansl1	1979.71	-0.191973	0.112466	-1.70694	0.0878337	0.595211
Arhgap18	33.6576	-0.645197	0.378053	-1.70663	0.087891	0.595342
Plk5	40.3967	-0.804652	0.471669	-1.70597	0.0880138	0.595803
Med26	503.392	-0.316149	0.185332	-1.70585	0.0880355	0.595803
Snn	194.56	0.239325	0.140339	1.70534	0.0881308	0.59619
Slc1a3	87.2307	-0.471791	0.276859	-1.70409	0.0883647	0.596517
Sod1	9204.68	0.245706	0.144344	1.70222	0.0887137	0.596517
Kansl2	1182.99	-0.265261	0.155815	-1.70241	0.0886783	0.596517
Serpine2	79.2642	-0.653808	0.384065	-1.70234	0.0886921	0.596517
Atg13	1376.97	0.203563	0.119484	1.70369	0.0884399	0.596517
Ebp	588.631	0.299375	0.175723	1.70368	0.0884412	0.596517
Ssx2ip	364.192	0.237482	0.139438	1.70313	0.0885441	0.596517
[truncated: 10,560 more rows]

## Sheet: DoubleKO_vs_WT
gene	baseMean	log2FoldChange	lfcSE	stat	pvalue	padj
Oasl1	114.436	2.99785	0.224374	13.361	1.02248e-40	1.59712e-36
Rcn3	1434.03	1.91143	0.171378	11.1534	6.8956e-29	5.38546e-25
Tmem47	988.354	1.30166	0.117298	11.097	1.29715e-28	6.75385e-25
Vmp1	500.587	-1.57885	0.187076	-8.43963	3.18354e-17	9.94539e-14
Pdzrn4	67.8355	2.86027	0.338824	8.44175	3.12612e-17	9.94539e-14
Peg3	1171.86	2.15291	0.256545	8.39194	4.78173e-17	1.24484e-13
Hyou1	5605.58	0.997667	0.119867	8.32314	8.56629e-17	1.91151e-13
Oasl2	30.8375	4.59107	0.579002	7.92928	2.20418e-15	4.30366e-12
Pttg1	577.004	-1.31963	0.167248	-7.8903	3.01469e-15	5.23216e-12
Tbrg1	3584.42	0.570367	0.0730844	7.80423	5.98643e-15	9.3508e-12
Ddx60	26.3629	5.1459	0.66736	7.71083	1.25006e-14	1.77508e-11
Rgp1	931.022	0.805624	0.105004	7.67234	1.68883e-14	2.1983e-11
Pofut2	1139.24	0.81062	0.109076	7.43168	1.07227e-13	1.28838e-10
Creb5	23.8984	3.9088	0.535985	7.29275	3.03692e-13	3.38833e-10
Srpr	2985.33	0.949794	0.132943	7.14435	9.04216e-13	8.30815e-10
Isg15	13.2623	6.2985	0.880231	7.15551	8.33605e-13	8.30815e-10
Tmem248	2319.94	0.619401	0.0866551	7.14789	8.81243e-13	8.30815e-10
Sec24d	796.44	1.19306	0.169119	7.05456	1.73144e-12	1.50251e-09
Copa	6837.86	0.897225	0.128715	6.97064	3.15491e-12	2.59367e-09
Sec23a	3296.66	1.16524	0.167679	6.94924	3.67265e-12	2.86834e-09
Scn2b	82.2669	-2.45463	0.360166	-6.81528	9.40836e-12	6.67993e-09
Slc7a11	27.4546	2.3045	0.340557	6.76687	1.31601e-11	8.93741e-09
Copb2	4950.12	0.89724	0.13318	6.73703	1.61655e-11	1.0521e-08
P3h1	1275.37	0.78783	0.11744	6.70839	1.96786e-11	1.22952e-08
Dtx4	103.022	2.11234	0.325551	6.48851	8.66883e-11	5.20796e-08
Pkhd1	31.7384	2.49123	0.391422	6.36456	1.95852e-10	1.13304e-07
Fhl1	416.355	-0.896594	0.141575	-6.33301	2.40422e-10	1.34121e-07
Arf4	3124.06	0.682123	0.108452	6.28964	3.18206e-10	1.71392e-07
Tesk1	358.529	1.07566	0.17285	6.22311	4.8741e-10	2.53778e-07
Sgol2b	131.186	1.50723	0.243267	6.19576	5.80034e-10	2.92262e-07
Gstm1	1316.33	0.780424	0.126667	6.16122	7.21849e-10	3.52352e-07
Alox12e	28.7048	2.21369	0.361209	6.12855	8.86809e-10	4.19756e-07
Gpt2	2554.07	0.952376	0.156113	6.10054	1.05708e-09	4.85635e-07
Rpn1	5656.86	0.768543	0.126382	6.0811	1.19358e-09	5.32676e-07
Creb3	272.848	1.18452	0.197423	5.99991	1.9743e-09	8.56629e-07
Pdia6	6060.37	0.647688	0.108672	5.96004	2.52181e-09	1.06461e-06
Inhbe	38.1362	2.68757	0.453756	5.92293	3.16249e-09	1.29995e-06
Stt3a	6703.44	1.07643	0.18196	5.91576	3.30352e-09	1.3231e-06
Cyp39a1	160.895	1.45493	0.246466	5.90317	3.56591e-09	1.39249e-06
Lrig3	523.057	0.705965	0.119791	5.8933	3.78558e-09	1.40788e-06
Slc6a1	70.7355	-2.56955	0.436005	-5.89339	3.78344e-09	1.40788e-06
Kdelr1	2088.5	0.471226	0.0801673	5.87803	4.15166e-09	1.50811e-06
Gpc3	1493.73	1.1542	0.197252	5.85137	4.87527e-09	1.73072e-06
Phlda2	44.9257	-2.8677	0.490987	-5.84067	5.19912e-09	1.80467e-06
Prkcsh	4285.22	0.60923	0.105184	5.79206	6.95268e-09	2.36089e-06
Slc25a4	3070.85	-0.715811	0.126152	-5.67417	1.39359e-08	4.63147e-06
Gabrb3	342.326	0.822106	0.145572	5.6474	1.62891e-08	5.30074e-06
Alpl	10386.7	0.551848	0.0982629	5.61603	1.95393e-08	6.22865e-06
Crisp1	21.9577	2.32593	0.415931	5.5921	2.24342e-08	7.00845e-06
Slc30a5	1105.19	0.565282	0.101287	5.58101	2.39126e-08	7.18296e-06
Tlx2	146.814	-2.73115	0.489215	-5.58273	2.3677e-08	7.18296e-06
Setbp1	25.4769	2.06024	0.370173	5.56562	2.61227e-08	7.69882e-06
Fgf10	157.106	1.5152	0.272754	5.55518	2.7733e-08	8.02202e-06
Nfe2l1	7137.89	0.579029	0.104495	5.54122	3.00376e-08	8.53067e-06
Maged2	550.67	0.743141	0.135309	5.49219	3.96983e-08	1.1073e-05
Stx5a	819.326	0.682313	0.124308	5.48889	4.04458e-08	1.10836e-05
Wdr64	46.6279	1.51452	0.277403	5.45965	4.77084e-08	1.28484e-05
Zbtb5	285.862	0.942078	0.173408	5.43274	5.54952e-08	1.46921e-05
Tgfbr3	139.124	-1.26839	0.234427	-5.41061	6.28116e-08	1.63519e-05
Ptrf	288.645	-0.986019	0.182753	-5.39536	6.83848e-08	1.7511e-05
Dusp16	1217.61	0.62508	0.11637	5.37147	7.80978e-08	1.96756e-05
Pcsk1	99.7418	1.05543	0.196994	5.35766	8.43084e-08	2.09031e-05
Ntn1	536.502	-2.26638	0.424682	-5.33665	9.46786e-08	2.31075e-05
Serpinh1	1952.77	1.27476	0.243608	5.23282	1.66939e-07	4.01167e-05
Sec61a1	4379.1	0.590819	0.112968	5.22998	1.69526e-07	4.01212e-05
Emp1	285.678	-0.964345	0.185066	-5.21082	1.88006e-07	4.38307e-05
Kdelr2	1924.5	0.753457	0.144985	5.19681	2.02737e-07	4.65698e-05
Calu	8406.56	0.789368	0.152293	5.1832	2.18108e-07	4.93746e-05
Cyp51	2037.11	0.749994	0.144896	5.17608	2.26593e-07	4.98505e-05
Fam49a	206.54	-1.14809	0.22171	-5.17831	2.23901e-07	4.98505e-05
Glipr2	752.557	1.23532	0.240765	5.13081	2.88502e-07	6.08973e-05
Mia3	1099.86	0.699755	0.136354	5.13192	2.86803e-07	6.08973e-05
Reck	268.47	1.03733	0.202284	5.12808	2.92709e-07	6.09616e-05
Plch1	114.953	0.994384	0.194435	5.11424	3.15015e-07	6.3903e-05
Grb10	744.567	-1.09509	0.21434	-5.10913	3.2365e-07	6.4813e-05
Nfatc4	466.006	0.775055	0.151845	5.10424	3.32131e-07	6.56695e-05
Psen1	820.138	0.502225	0.0989079	5.07771	3.82021e-07	7.45896e-05
Lef1	59.4405	-2.27436	0.449562	-5.05906	4.21338e-07	8.12505e-05
Syvn1	1009.08	0.690378	0.136712	5.04987	4.42106e-07	8.42158e-05
Uap1	838.94	0.835385	0.165809	5.03825	4.69816e-07	8.8416e-05
Rapgef3	183.442	-1.78125	0.354406	-5.02603	5.00748e-07	9.31154e-05
Spp1	13098.7	0.865062	0.172494	5.01501	5.30295e-07	9.74495e-05
Clu	104.415	-1.6914	0.339341	-4.98435	6.21691e-07	0.000112916
Lgals1	538.988	-0.971359	0.195489	-4.96887	6.73453e-07	0.000120912
Cyp7b1	64.343	1.42095	0.28806	4.93282	8.10513e-07	0.000143866
Pdxdc1	2294.87	0.495205	0.100645	4.92029	8.64141e-07	0.000150726
Fam84b	89.9722	1.49948	0.304815	4.91932	8.68458e-07	0.000150726
Ggcx	487.522	1.08414	0.221001	4.9056	9.31439e-07	0.00015988
Sparc	6658.43	0.491179	0.100894	4.86825	1.12591e-06	0.000189104
Plekhb2	1199.79	0.865293	0.17768	4.86995	1.11627e-06	0.000189104
Adgrg6	505.169	1.28197	0.263603	4.86328	1.15458e-06	0.000190025
Nxf3	47.8765	-1.75398	0.360673	-4.86308	1.15572e-06	0.000190025
P4hb	10511.5	0.674516	0.139559	4.83321	1.34352e-06	0.000218602
Ifrd1	944.875	0.720278	0.14928	4.82501	1.39996e-06	0.000225437
Copb1	2769.01	0.781407	0.162086	4.82095	1.42875e-06	0.000227725
Surf4	2932.23	0.883748	0.184497	4.79003	1.66757e-06	0.000263105
Galnt7	253.307	0.816456	0.170668	4.78389	1.71937e-06	0.000268566
Tspan32	40.8776	-1.55873	0.326488	-4.77424	1.80388e-06	0.000278977
Steap2	166.583	0.83101	0.175486	4.73549	2.18531e-06	0.000331404
Birc3	152.976	1.02057	0.216902	4.7052	2.53622e-06	0.00037719
Sh3rf2	105.291	1.69069	0.359468	4.70332	2.55967e-06	0.00037719
Chst8	83.3251	1.29442	0.275077	4.70568	2.53027e-06	0.00037719
Eps8	910.163	0.741505	0.1578	4.69901	2.6143e-06	0.000381639
Aldh18a1	2662.11	0.690852	0.147183	4.69383	2.68138e-06	0.000387807
Aldh1l2	272.16	1.54935	0.331068	4.67985	2.87084e-06	0.000411399
Osbp	1082.96	0.776858	0.166751	4.6588	3.18057e-06	0.000451641
B4galnt3	736.077	0.686004	0.147358	4.65536	3.2342e-06	0.000455119
Myo5a	285.643	-0.838467	0.180283	-4.65084	3.30583e-06	0.000461046
Nt5c	300.661	-0.846381	0.182492	-4.63789	3.51976e-06	0.000477066
Chpf2	262.79	1.25823	0.271373	4.63654	3.54287e-06	0.000477066
Tmem108	63.6916	-1.3148	0.283464	-4.63832	3.51247e-06	0.000477066
Mageh1	150.319	0.847908	0.182835	4.63756	3.52552e-06	0.000477066
Gpr153	53.9416	1.49543	0.323045	4.62916	3.6715e-06	0.000490162
Rnf38	1225.59	0.765976	0.166896	4.58954	4.4422e-06	0.000583086
Ikbip	586.063	0.707764	0.154359	4.58517	4.53609e-06	0.000590447
Rgma	378.541	0.931189	0.20334	4.57948	4.66138e-06	0.000601741
Cd38	689.408	0.643252	0.140524	4.57753	4.70496e-06	0.000602107
Halr1	91.8836	-2.06897	0.452144	-4.57592	4.74131e-06	0.000602107
Slc7a1	4172.7	0.602504	0.131819	4.5707	4.86107e-06	0.000612338
Enpp3	156.008	1.29546	0.284228	4.55784	5.16816e-06	0.000641002
Zfp9	45.2167	2.53316	0.555792	4.55774	5.17069e-06	0.000641002
Myo1g	26.8677	-2.15663	0.473453	-4.55512	5.23558e-06	0.000643935
Npl	250.328	-0.712226	0.15646	-4.55213	5.31064e-06	0.000648064
Bhmt	826.535	-1.00482	0.221682	-4.53272	5.82284e-06	0.000705061
Sorcs2	160.512	0.851436	0.190379	4.47232	7.73769e-06	0.000929713
Slc7a7	285.017	0.973045	0.21875	4.44821	8.65894e-06	0.00102464
Mlec	10244.2	0.463273	0.10434	4.44002	8.99496e-06	0.0010564
Lrrc8d	1331.55	0.516416	0.116529	4.43165	9.35163e-06	0.00108202
Klk8	40.3598	-1.46963	0.331617	-4.43169	9.3498e-06	0.00108202
Txlnb	166.331	1.3587	0.306959	4.42631	9.58571e-06	0.00110095
Nlrp9b	49.6119	-1.30801	0.295677	-4.42376	9.69969e-06	0.00110591
Rdh11	795.042	0.732274	0.16563	4.42114	9.81828e-06	0.00111132
Gbf1	1498.11	0.785184	0.177777	4.41667	1.00233e-05	0.00112636
Arl14ep	1054.39	0.476692	0.107974	4.41488	1.01068e-05	0.00112763
Cdh3	722.123	1.38652	0.314175	4.4132	1.01854e-05	0.00112834
Cacfd1	265.08	0.651003	0.148191	4.39299	1.118e-05	0.00122341
Tpt1	16942.1	0.358739	0.081697	4.39109	1.12786e-05	0.00122341
Dynlt1b	257.577	-1.17919	0.268519	-4.39146	1.12591e-05	0.00122341
Foxn4	14.8948	-3.21372	0.734038	-4.37814	1.19698e-05	0.00128944
Fetub	899.966	0.942397	0.21565	4.37004	1.24225e-05	0.00132
Mid1	54.2012	-1.57038	0.359326	-4.37033	1.24056e-05	0.00132
Limch1	137.433	0.960504	0.220166	4.36263	1.28506e-05	0.00135626
Ankrd35	400.364	-0.7694	0.177616	-4.33181	1.47888e-05	0.00155034
Nfkb2	455.444	0.857916	0.199043	4.31021	1.63098e-05	0.0016984
Crabp1	166.671	-1.0262	0.238179	-4.30851	1.64355e-05	0.00170015
Slc35f2	1185.27	0.533994	0.123994	4.30662	1.65768e-05	0.00170348
Actn3	116.655	-0.923841	0.214638	-4.30418	1.67607e-05	0.00171112
Rps6ka4	220.712	-0.788354	0.183648	-4.29275	1.76475e-05	0.00177841
H2-K1	428.319	1.13588	0.264549	4.29363	1.75774e-05	0.00177841
Cysltr2	30.3792	1.7966	0.418789	4.28998	1.7869e-05	0.00178919
Sccpdh	1099.35	-0.56045	0.130856	-4.28295	1.84435e-05	0.00183495
Txndc5	2673.67	0.556482	0.130528	4.2633	2.01428e-05	0.00199133
Smarcd3	95.9745	-0.97734	0.229542	-4.25778	2.06467e-05	0.00202831
Pea15a	98.158	-0.890661	0.209382	-4.25377	2.10199e-05	0.00205207
Myof	3299.38	0.670377	0.159206	4.21075	2.54524e-05	0.00246936
Xbp1	1364.41	0.683724	0.162534	4.20664	2.59193e-05	0.0024838
Tmem214	1232.64	0.513018	0.121923	4.20773	2.57951e-05	0.0024838
Zan	24.977	-1.78194	0.424846	-4.19431	2.73708e-05	0.0026069
Nlrp4a	113.431	0.744302	0.177898	4.18388	2.86581e-05	0.00271296
Nfkbia	884.437	0.425775	0.101942	4.17664	2.95848e-05	0.00278382
Ceacam20	109.825	-1.2347	0.295977	-4.17162	3.02448e-05	0.00282889
Fundc2	232.958	-0.864027	0.207715	-4.15968	3.18696e-05	0.00295996
Rian	5540.22	0.844055	0.202968	4.15857	3.20252e-05	0.00295996
Fbxl16	129.894	0.87578	0.210674	4.15705	3.22389e-05	0.00296219
Xlr3a	349.727	1.11714	0.269261	4.14892	3.34054e-05	0.00305141
Tmem56	42.6006	1.50426	0.363675	4.13627	3.53004e-05	0.00320577
Nars	8006.65	0.376413	0.0911901	4.12778	3.66275e-05	0.00330706
Tln1	3782.6	0.669883	0.162432	4.12408	3.72212e-05	0.00334135
Ccdc3	42.5481	-1.98643	0.481878	-4.12227	3.75155e-05	0.00334853
Anxa1	29.4055	-2.21423	0.538726	-4.11012	3.95461e-05	0.00349736
Myo5c	412.811	-0.585837	0.142552	-4.10962	3.96307e-05	0.00349736
Tnfaip3	41.5479	1.57549	0.383648	4.10662	4.01492e-05	0.00351576
Lman1	3789.94	0.612635	0.149258	4.10453	4.05146e-05	0.00351576
Ptges	542.767	-0.747557	0.182076	-4.10574	4.0302e-05	0.00351576
Canx	14938.6	0.43524	0.106228	4.09721	4.18163e-05	0.00358885
Fbxo10	222.926	0.796463	0.194374	4.09758	4.17498e-05	0.00358885
Sult4a1	346.426	-0.962638	0.235607	-4.08579	4.39279e-05	0.00372909
Camk2n2	61.7256	0.993818	0.243233	4.08587	4.39113e-05	0.00372909
Golm1	2784.82	0.308596	0.0756551	4.07898	4.52337e-05	0.00381919
Rpp21	281.935	-0.690875	0.169739	-4.07021	4.69699e-05	0.00392487
Uggt1	4312.18	0.510938	0.125614	4.06753	4.75143e-05	0.00394773
Cdx1	435.412	-1.27577	0.313992	-4.06305	4.84348e-05	0.00400292
Gpc4	799.173	-0.693152	0.171114	-4.05082	5.10393e-05	0.00419596
Slc9b1	263.238	-0.939417	0.232063	-4.04811	5.16337e-05	0.00422261
Acbd3	1149.48	0.741686	0.183299	4.04632	5.20288e-05	0.00423276
Spn	14.2603	-2.88655	0.714425	-4.04039	5.33635e-05	0.00431885
Impact	2880.26	0.60157	0.148988	4.03772	5.39738e-05	0.00433428
Aox3	184.131	1.26802	0.314805	4.02796	5.62639e-05	0.00448388
Etv4	303.236	-1.60327	0.398473	-4.02354	5.7329e-05	0.00454558
Serp1	1563.41	0.49655	0.123523	4.01988	5.8227e-05	0.00459346
Hmgcr	3211.48	0.848203	0.211191	4.01628	5.91244e-05	0.00462881
Creg2	118.657	1.36581	0.340624	4.00972	6.07914e-05	0.00472418
Maoa	570.712	-0.587552	0.146694	-4.00528	6.1943e-05	0.00478985
Serpine1	83.0836	-1.32683	0.33147	-4.00286	6.25821e-05	0.00481543
Psat1	7320.77	0.5275	0.13193	3.99833	6.37898e-05	0.0048843
Tm9sf2	2198.2	0.352714	0.0883007	3.99447	6.48403e-05	0.00494052
N6amt2	87.1572	-1.3871	0.347422	-3.99254	6.53682e-05	0.00495656
Bdh2	45.3692	-2.15345	0.539526	-3.99138	6.56904e-05	0.00495693
Ceacam10	37.6098	-1.55888	0.39147	-3.98212	6.83021e-05	0.00512922
Il4i1	38.9027	-1.66204	0.417629	-3.9797	6.90035e-05	0.00515711
Myh9	8832.3	0.668052	0.167939	3.97794	6.95146e-05	0.00517056
Sec24c	2809.36	0.379931	0.0956809	3.97081	7.16287e-05	0.00527754
Herc3	393.56	0.729738	0.184096	3.9639	7.37342e-05	0.00540718
Gne	329.133	0.979037	0.248217	3.94429	8.00383e-05	0.00584205
Xpnpep2	67.0057	1.15338	0.293021	3.93616	8.27955e-05	0.00601519
Rragd	890.331	0.792527	0.201567	3.93184	8.42983e-05	0.00609601
Gba	482.097	0.521368	0.132744	3.92761	8.57924e-05	0.00617547
Lrrfip1	154.947	-1.14781	0.292379	-3.92575	8.64594e-05	0.00619494
Ccdc141	306.98	1.05141	0.268011	3.92299	8.74561e-05	0.00623773
Fam73a	1370.99	0.500695	0.127704	3.92074	8.82771e-05	0.00626768
Ido2	114.852	-1.70701	0.435503	-3.91964	8.86807e-05	0.00626784
Shisa5	634.481	0.549712	0.140398	3.9154	9.02553e-05	0.00635039
Tspan2	127.47	0.921529	0.235559	3.91209	9.14989e-05	0.00640903
Arcn1	3143.03	0.563223	0.144069	3.9094	9.25242e-05	0.00645191
Nalcn	25.4836	1.5437	0.395011	3.90799	9.30661e-05	0.00646085
Tapbp	865.619	0.658242	0.168634	3.90338	9.48599e-05	0.00654977
Crb2	31.3418	1.63056	0.41782	3.90255	9.51855e-05	0.00654977
Zfyve28	81.7762	-0.830344	0.213466	-3.88982	0.000100319	0.00687273
Dmrt1	772.885	0.75525	0.19499	3.87327	0.000107384	0.00721994
Copg1	3560.12	0.546952	0.141189	3.8739	0.000107105	0.00721994
Fam208b	508.947	0.919214	0.237281	3.87395	0.000107087	0.00721994
Pde4dip	663.999	0.640042	0.165235	3.87351	0.000107278	0.00721994
Tgfb1	94.9787	0.765997	0.19793	3.87005	0.000108813	0.00726352
Sec31a	5183.81	0.69122	0.178997	3.86162	0.000112636	0.00748668
Arnt2	64.901	-0.979616	0.254142	-3.8546	0.000115918	0.0076722
Cryl1	43.9189	-1.268	0.329056	-3.85346	0.000116462	0.00767567
Actn2	32.8949	-1.44818	0.376046	-3.85107	0.000117605	0.00771843
Slc22a18	28.6455	-2.58474	0.672599	-3.84291	0.000121584	0.00794618
Slc23a2	1104.82	0.671771	0.175156	3.83527	0.000125425	0.0081631
Morc1	2715.25	0.318723	0.0832068	3.83049	0.000127887	0.00818686
Cd151	1048.95	0.495979	0.12948	3.83054	0.000127865	0.00818686
Mon2	1454.72	0.821803	0.214501	3.83124	0.0001275	0.00818686
Vwa3b	201.617	-0.912831	0.238208	-3.83208	0.000127065	0.00818686
Tmem8b	253.421	0.971419	0.254254	3.82067	0.000133091	0.0084852
Maged1	3547.26	0.662114	0.17369	3.81204	0.000137826	0.00871594
Armcx3	42.4797	1.37915	0.361728	3.81267	0.000137474	0.00871594
Tmem41b	487.513	-0.800361	0.210134	-3.8088	0.00013964	0.00875975
Arf1	5240.14	0.4034	0.10591	3.80889	0.000139591	0.00875975
Tpbg	317.616	0.631796	0.166088	3.80399	0.000142382	0.00886845
Slc7a5	6600.04	0.345115	0.0907295	3.80377	0.000142508	0.00886845
Anxa6	1725.44	-0.47954	0.126342	-3.79559	0.000147295	0.00912998
Trpc6	29.2584	1.14117	0.300748	3.79444	0.000147979	0.00913611
Pltp	1880.27	0.850565	0.224305	3.792	0.00014944	0.00914085
Sel1l	1170.85	0.526278	0.138789	3.79192	0.000149487	0.00914085
Necab2	114.129	-1.26663	0.334082	-3.79138	0.000149812	0.00914085
Hnf4a	62.9471	-1.34501	0.354909	-3.78972	0.000150814	0.00914434
Parp14	82.274	0.89874	0.237262	3.78797	0.000151881	0.00914434
Atxn1	59.6763	-1.67254	0.441552	-3.78786	0.000151949	0.00914434
Hydin	154.644	-1.1289	0.298064	-3.78744	0.00015221	0.00914434
Ostc	1619.98	0.49951	0.131953	3.78551	0.000153392	0.00918
Tmem39a	2392.54	0.517617	0.137197	3.77281	0.00016142	0.009487
Stc2	449.141	1.08595	0.287734	3.77415	0.000160557	0.009487
Ddost	3035.89	0.364593	0.0966424	3.7726	0.000161558	0.009487
Gfra1	12.1628	-2.35157	0.623619	-3.77085	0.000162694	0.00951793
Cnga3	137.028	-1.09777	0.29122	-3.76954	0.000163546	0.00953204
Trpm1	1528.64	-0.893577	0.237163	-3.76778	0.000164704	0.00956384
Tbc1d23	850.953	0.52248	0.138778	3.76487	0.000166637	0.00964028
Pmpcb	1350.5	-0.473047	0.125681	-3.76388	0.000167299	0.00964287
Pls3	663.604	0.649502	0.172994	3.75448	0.000173703	0.00993863
B4galt5	2149.81	0.452602	0.12055	3.75448	0.000173703	0.00993863
Inhbb	89.8513	-1.23529	0.329134	-3.75317	0.000174615	0.0099543
Myo1f	190.144	-1.52018	0.405281	-3.75092	0.00017619	0.00997131
Paqr8	262.472	1.03584	0.277531	3.73232	0.000189723	0.0106847
Anxa2	108.023	-1.31542	0.352561	-3.73105	0.000190682	0.0106847
Gstm2-ps1	164.649	0.84738	0.227129	3.73083	0.000190847	0.0106847
Stab2	45.2412	-1.93273	0.518558	-3.72712	0.00019368	0.0108046
Ccdc172	14.2699	-2.07168	0.556231	-3.72449	0.000195714	0.0108792
Wls	203.558	1.13565	0.305186	3.72116	0.000198312	0.0109692
Irgm1	27.0712	2.07863	0.558678	3.72061	0.000198738	0.0109692
Gpx2	243.377	1.04844	0.28228	3.71418	0.000203866	0.0112127
Eif2ak3	728.805	0.586821	0.158129	3.71103	0.000206416	0.011313
Ssr3	5330.07	0.410525	0.110688	3.70887	0.00020819	0.0113704
Arel1	563.77	0.421917	0.113968	3.70208	0.000213841	0.0115578
Hspa5	9486.9	0.70392	0.190445	3.69619	0.000218862	0.0117884
Rnd1	136.805	-1.30474	0.353309	-3.69291	0.000221704	0.0119004
Minos1	663.923	-0.877168	0.237931	-3.68665	0.000227229	0.0121552
Homer2	149.649	-1.00598	0.273112	-3.68338	0.000230162	0.0121869
Golgb1	1751.37	0.737237	0.200129	3.6838	0.000229781	0.0121869
Eno3	209.419	-0.902636	0.245219	-3.68094	0.000232377	0.0122626
Chrnb4	41.5469	-1.43548	0.391351	-3.66801	0.000244441	0.0128558
Krt8	140.141	-1.36754	0.373718	-3.65928	0.000252923	0.0132129
Agrn	7598.79	0.653425	0.178694	3.65667	0.00025551	0.0132834
Celsr3	358.746	0.846233	0.231904	3.64907	0.000263194	0.0135443
Rnf165	292.847	0.731845	0.200578	3.64867	0.000263602	0.0135443
Myom3	63.4502	-1.11811	0.306336	-3.64994	0.000262305	0.0135443
Atg13	1376.97	0.442022	0.121208	3.6468	0.000265526	0.0135984
Atp1a3	204.701	-0.886875	0.24363	-3.64025	0.000272379	0.0138585
Rims2	257.916	0.570235	0.156881	3.63483	0.000278162	0.0141068
Gstm3	264.648	1.23948	0.341179	3.63291	0.000280238	0.0141661
Sfrp1	2966.03	0.472052	0.129995	3.63132	0.000281972	0.0142078
Rtn2	181.216	0.606324	0.167375	3.62256	0.000291704	0.0145702
Mocos	63.0525	1.40877	0.388912	3.62233	0.000291964	0.0145702
Asph	833.876	0.5355	0.148089	3.61607	0.000299114	0.0148323
Mfsd7c	321.522	-0.520787	0.144321	-3.60853	0.000307937	0.0152214
Txndc11	458.184	0.575817	0.159668	3.60634	0.000310544	0.0153019
Fbn2	11.7077	1.90879	0.529561	3.60448	0.000312781	0.0153636
Gpa33	1918.66	0.40863	0.113589	3.59746	0.000321345	0.0157348
Arfgap1	985.279	0.551637	0.153464	3.59458	0.000324917	0.01586
Arl1	1250.11	0.4136	0.11513	3.59246	0.000327572	0.0159398
Mn1	24.7818	-1.7739	0.493934	-3.59137	0.000328939	0.0159566
Sec16a	1848.25	0.640254	0.178329	3.59029	0.000330308	0.0159734
Anxa7	2800.07	0.325518	0.0907152	3.58835	0.000332778	0.0160432
Lpcat1	1320.92	0.548943	0.153086	3.58585	0.000335981	0.0161002
Srebf2	6801.95	0.599771	0.167431	3.5822	0.000340708	0.0161002
Zbp1	13.6759	1.9609	0.547455	3.58185	0.000341175	0.0161002
Tpp1	1725.75	0.552391	0.154173	3.58293	0.000339761	0.0161002
Cdkn1c	16.7044	-2.09263	0.583791	-3.58455	0.000337659	0.0161002
Sh3bgrl	32.8299	-1.48723	0.415633	-3.57823	0.000345924	0.0162751
Zdhhc9	424.695	0.635269	0.177725	3.57445	0.000350962	0.0164354
Rbp1	67.7565	-1.69375	0.473897	-3.5741	0.000351435	0.0164354
Ergic1	1954.17	0.503898	0.141077	3.5718	0.000354538	0.0164582
Rpn2	5580.95	0.312236	0.0874212	3.57162	0.000354777	0.0164582
Mpeg1	10.6869	2.68361	0.75348	3.56162	0.000368567	0.0170326
Tm9sf1	530.821	0.58111	0.163333	3.55783	0.000373931	0.0172295
Ube2l6	128.584	0.885043	0.248839	3.55669	0.00037555	0.0172532
Erdr1	2245.96	-1.40085	0.393977	-3.55567	0.000377019	0.0172699
Naalad2	38.5234	1.18503	0.333539	3.5529	0.000381013	0.0174018
Ebf1	137.835	1.36888	0.385708	3.54899	0.000386707	0.0176104
Map1a	285.969	-0.99799	0.281556	-3.54455	0.000393279	0.0176227
Golga3	1152.72	0.628337	0.177278	3.54436	0.000393573	0.0176227
Herpud1	420.322	0.777783	0.219543	3.54273	0.000396003	0.0176227
Rasgrp2	116.308	-0.803675	0.226781	-3.54384	0.000394347	0.0176227
Lmod1	20.6967	-1.9652	0.55467	-3.54301	0.000395583	0.0176227
Smyd1	127.007	-1.15303	0.325267	-3.54487	0.000392808	0.0176227
Aard	220.56	-1.11862	0.31544	-3.5462	0.000390823	0.0176227
Itgam	26.172	-1.59136	0.450317	-3.53387	0.000409527	0.0181728
H2afv	1434.52	-0.581564	0.164806	-3.52877	0.00041749	0.0184736
Platr16	55.7851	0.92803	0.263168	3.52638	0.000421283	0.0185888
Cd80	95.7201	-1.09336	0.310314	-3.52341	0.000426027	0.0187452
Lgmn	1722.5	0.62031	0.176393	3.51664	0.00043705	0.0191344
Zscan5b	98.2241	-1.19835	0.340783	-3.51647	0.000437323	0.0191344
Usp33	1152.26	0.339129	0.09659	3.51102	0.000446398	0.0194226
Emc10	1685.74	0.463382	0.132238	3.50416	0.000458051	0.0198361
Ufl1	856.109	0.512843	0.146362	3.50393	0.000458441	0.0198361
Gfpt1	1401.6	0.709237	0.202573	3.50115	0.000463261	0.0199893
Cox6c	1873.27	-0.518743	0.14838	-3.49605	0.000472192	0.020152
Zfp330	1167.73	0.40362	0.115449	3.49609	0.000472124	0.020152
Yipf2	281.427	0.640682	0.18319	3.49736	0.00046988	0.020152
Dclk2	1768.54	0.552983	0.1584	3.49106	0.000481106	0.0204765
Poc1b	384.417	0.865237	0.248196	3.4861	0.000490111	0.020793
Pnpla3	338.593	0.589583	0.169367	3.48111	0.000499346	0.0210805
Msmo1	2395.12	0.574835	0.165277	3.478	0.000505165	0.0212687
Idh2	6120.09	0.425337	0.122582	3.46981	0.000520833	0.0217524
Mfsd2b	72.5894	-0.889039	0.256479	-3.46631	0.000527645	0.0219781
Sall2	282.575	0.56168	0.162079	3.46546	0.000529321	0.0219781
Btnl7-ps	167.736	1.07193	0.30937	3.46489	0.000530457	0.0219781
Tgm3	26.7198	-2.58528	0.747724	-3.45753	0.000545154	0.0225273
Fam114a1	226.365	1.63412	0.473106	3.45402	0.000552299	0.0226725
Pde9a	143.001	-0.795575	0.230283	-3.45477	0.000550757	0.0226725
Kcnq1ot1	64.1195	1.21234	0.351036	3.4536	0.000553158	0.0226725
Lipg	32.0594	1.22378	0.354495	3.45218	0.000556085	0.022679
Igf2	27.6901	-3.03273	0.879137	-3.44967	0.000561281	0.0228313
Rnf43	45.6095	-1.21536	0.352613	-3.44673	0.000567405	0.0230204
Inadl	218.947	0.895253	0.260443	3.43742	0.000587274	0.0237648
Gcnt2	1710.64	0.423488	0.12325	3.43601	0.000590343	0.0238273
Phykpl	206.929	-1.21944	0.354981	-3.43522	0.000592079	0.0238357
Rcbtb2	195.448	0.666951	0.194201	3.43434	0.000593999	0.0238516
Gnas	2994.21	0.383809	0.111954	3.42828	0.00060742	0.0243279
Smpdl3b	84.4408	-0.99547	0.290711	-3.42426	0.000616473	0.0246274
Sept6	167.123	-0.754547	0.220649	-3.41968	0.000626955	0.0249823
Susd2	1375.49	0.828337	0.242422	3.41692	0.000633328	0.025172
Camk2a	194.492	-0.850143	0.249259	-3.41068	0.000648004	0.0256049
Ttll3	88.0133	-0.87669	0.257078	-3.41021	0.000649139	0.0256049
Tex19.1	564.428	-0.792813	0.232482	-3.41021	0.000649121	0.0256049
Atl3	1255.36	0.55588	0.163064	3.40897	0.000652093	0.0256567
Cdr2	358.484	0.482686	0.141907	3.40141	0.000670381	0.0263099
Hck	502.28	-0.946437	0.278759	-3.39519	0.000685822	0.0268485
Taf13	274.028	-0.811244	0.239029	-3.39392	0.000689	0.0269054
Emp3	31.7476	-1.42128	0.419024	-3.39187	0.000694167	0.0270396
AI854703	29.1501	-2.10851	0.622015	-3.3898	0.000699443	0.0271774
Relb	731.24	0.536749	0.158592	3.38446	0.000713178	0.0276423
Ccdc107	471.332	0.816871	0.241558	3.38168	0.000720432	0.0278543
Myh3	30.2334	-1.58905	0.470646	-3.37632	0.000734631	0.0282913
Megf8	1728.85	0.399726	0.118408	3.37583	0.00073594	0.0282913
Dok1	237.377	-0.803124	0.238228	-3.37124	0.000748307	0.0286484
Kcnk1	201.932	0.956558	0.284172	3.36612	0.000762343	0.0291144
Fam129a	1345.83	0.764209	0.22746	3.35975	0.00078013	0.0296487
Rn18s-rs5	715.796	-2.5375	0.755907	-3.35689	0.000788248	0.0298122
Bnip2	548.197	-0.387793	0.115725	-3.351	0.000805207	0.0303068
Atp10a	21.8859	1.43234	0.427596	3.34975	0.000808834	0.0303702
Dusp1	915.855	0.677556	0.203084	3.33633	0.000848913	0.0317225
Mmp25	19.8708	1.53488	0.46031	3.33444	0.000854711	0.0317946
Slc39a14	55.8943	-1.53223	0.460136	-3.32994	0.000868655	0.032229
Car2	364.737	-0.690853	0.207696	-3.32627	0.000880155	0.0323483
Kank4	363.419	-0.698478	0.209978	-3.32643	0.000879667	0.0323483
Slc38a7	1467.1	0.440615	0.132444	3.3268	0.000878509	0.0323483
H2-D1	255.625	0.733787	0.220481	3.32812	0.000874329	0.0323483
Med12l	252.964	1.10876	0.333427	3.32534	0.000883107	0.0323806
Mctp2	51.2329	1.0916	0.328596	3.32201	0.000893717	0.0326929
Zfp839	393.913	0.557438	0.16787	3.32065	0.000898092	0.0327762
Maml2	81.3439	-1.25012	0.376692	-3.31868	0.000904446	0.0327783
Acat3	51.1816	-3.03039	0.913061	-3.31894	0.000903606	0.0327783
mt-Co2	269.928	-1.29108	0.389215	-3.31713	0.000909485	0.0328846
Cbln1	79.4608	-1.13598	0.342586	-3.3159	0.00091348	0.0329528
Klk10	31.6196	-1.29074	0.389919	-3.31028	0.000932015	0.0334668
Uqcrh	1295.73	-1.0228	0.308925	-3.31083	0.000930197	0.0334668
Stau2	138.597	0.888362	0.269073	3.30156	0.000961483	0.034367
Lynx1	15.3298	-2.25757	0.68436	-3.29881	0.000970972	0.0346269
Hist1h4i	16.4813	-2.03579	0.617726	-3.29562	0.000982053	0.0348629
Chac1	497.072	1.03234	0.31374	3.29044	0.00100031	0.0354306
Slc6a9	293.602	0.879582	0.268675	3.27378	0.0010612	0.0374176
Efhd1	49.7705	-1.12177	0.343011	-3.27036	0.00107412	0.0375907
Ppfia4	531.563	-0.644556	0.197039	-3.27122	0.00107085	0.0375907
Ptpn7	27.8091	-1.13296	0.346468	-3.27004	0.00107532	0.0375907
Numbl	620.354	0.394244	0.120566	3.26993	0.00107574	0.0375907
Tex15	439.152	-0.563603	0.172688	-3.26371	0.00109966	0.0380856
Chpf	625.291	0.629086	0.192715	3.26433	0.00109724	0.0380856
Rusc2	1387.53	0.795868	0.243773	3.26479	0.00109544	0.0380856
AU018091	3554.24	0.274357	0.0840823	3.26296	0.00110255	0.0381014
Ntrk3	23.0666	-1.70475	0.523111	-3.25887	0.00111859	0.0384853
Tmed10	1988.28	0.349616	0.107367	3.25626	0.0011289	0.0387242
Tm9sf3	2531.78	0.485505	0.149146	3.25524	0.00113297	0.0387242
Sgcb	76.5849	-0.995465	0.30576	-3.2557	0.00113112	0.0387242
Ttc25	120.531	-0.814182	0.250352	-3.25215	0.00114537	0.039016
Fcho1	554.267	-0.456625	0.140419	-3.25187	0.0011465	0.039016
Obsl1	424.266	0.421107	0.129584	3.24969	0.0011553	0.0392299
Znhit3	197.832	-0.960911	0.295802	-3.2485	0.00116017	0.0393098
Echdc2	1008.71	-0.546514	0.168461	-3.24415	0.00117801	0.0397092
Mras	775.686	-0.577169	0.177932	-3.24377	0.00117958	0.0397092
Gucy1a2	74.3206	1.04972	0.323488	3.245	0.00117452	0.0397092
Nphs1	593.111	0.697229	0.215194	3.24	0.00119528	0.0399791
Wfs1	784.718	0.473291	0.146069	3.24018	0.00119456	0.0399791
Atp5k	867.904	-0.769664	0.237463	-3.2412	0.00119028	0.0399791
Vcan	884.142	1.02953	0.318106	3.23644	0.00121033	0.0403098
Rab13	84.8105	-0.831741	0.25728	-3.23283	0.00122572	0.0406492
Tmem263	635.075	0.463638	0.143401	3.23316	0.00122429	0.0406492
Golt1b	1003.4	0.44131	0.136737	3.22744	0.00124902	0.0413342
Gstp2	372.625	-0.986227	0.305711	-3.22601	0.00125528	0.0414535
Mtfr1	1660.29	0.248393	0.0770584	3.22343	0.00126665	0.0416862
Map6	113.609	-1.00334	0.311285	-3.2232	0.00126767	0.0416862
Tgfbr2	88.0046	0.958851	0.297709	3.22076	0.0012785	0.0419542
Zfpl1	496.2	0.405135	0.125835	3.21958	0.00128377	0.0419584
Snhg18	12.6997	1.78731	0.555146	3.21953	0.001284	0.0419584
Pck2	3007.12	0.824281	0.256148	3.21799	0.00129094	0.0420969
Romo1	264.774	-0.750847	0.233428	-3.21661	0.00129717	0.042212
Fam13c	367.258	0.649222	0.201887	3.21577	0.00130093	0.0422466
Tmco1	766.287	0.369518	0.114968	3.21408	0.00130862	0.0424079
Mecr	206.489	-0.670466	0.20873	-3.21213	0.00131755	0.042609
Zfp36	363.178	1.03475	0.322261	3.21092	0.00132312	0.0427008
Sult5a1	33.5334	-1.59226	0.496034	-3.20997	0.00132748	0.0427391
Creld1	742.908	0.417023	0.129935	3.20947	0.00132978	0.0427391
Wnt3a	14.7356	-1.93875	0.604654	-3.20638	0.00134418	0.0429367
Pdia5	810.176	0.642202	0.200288	3.20639	0.00134412	0.0429367
Ccdc38	63.9916	-1.53623	0.479033	-3.20695	0.00134153	0.0429367
Kdelr3	509.585	1.18129	0.36885	3.20263	0.00136181	0.0430701
Slc7a8	64.9428	-1.05636	0.329772	-3.2033	0.00135862	0.0430701
Cox7a2	1253.15	-0.699321	0.218351	-3.20274	0.00136128	0.0430701
S100a10	298.055	-0.607185	0.189594	-3.20256	0.00136214	0.0430701
Atf4	6938	0.380535	0.11874	3.20478	0.00135164	0.0430701
Atp6ap1	1566.88	0.474154	0.148154	3.20042	0.00137226	0.043136
Ttc17	516.299	0.699655	0.218617	3.20037	0.00137251	0.043136
Anpep	236.485	-0.775969	0.242424	-3.20087	0.00137013	0.043136
Sfmbt2	353.699	0.952888	0.298077	3.19679	0.00138968	0.0435879
Tbca	762.981	-0.455548	0.142808	-3.18993	0.00142308	0.0445462
Tmem132d	12.6183	-3.1113	0.977455	-3.18306	0.00145728	0.0455253
Naa38	483.728	-0.570006	0.179147	-3.18177	0.00146376	0.0456364
Zfp687	1422.21	0.514937	0.16188	3.18099	0.00146772	0.045669
Fam168a	655.258	-0.403822	0.127154	-3.17584	0.00149403	0.0463031
Rnpep	639.324	-0.552592	0.173979	-3.17619	0.00149223	0.0463031
Pcgf1	264.098	-0.670263	0.211157	-3.17424	0.00150231	0.0464675
Mthfd2	2477.09	0.486263	0.153282	3.17235	0.00151211	0.0466783
Rac2	88.2452	-1.00875	0.318077	-3.1714	0.00151707	0.046739
Socs2	371.849	0.452425	0.142763	3.16905	0.00152936	0.0469324
Lpl	602.28	0.595871	0.188112	3.16764	0.00153681	0.0469764
Xpot	3620.07	0.373605	0.117938	3.16782	0.00153587	0.0469764
Gpsm2	363.461	-0.47668	0.150594	-3.16534	0.00154902	0.0472571
Ascl2	38.8967	-1.06598	0.336994	-3.16319	0.00156052	0.0473306
Timm17a	1143.98	-0.605956	0.191563	-3.16322	0.00156033	0.0473306
Cope	1382.91	0.501044	0.158456	3.16204	0.00156669	0.0474257
Des	228.616	-1.12608	0.356353	-3.16001	0.00157763	0.0476647
Dtna	22.4023	1.44235	0.456948	3.15649	0.00159679	0.0481502
Chrac1	229.864	-0.569352	0.180766	-3.14966	0.00163458	0.0491003
Derl3	54.7755	0.939926	0.298671	3.14703	0.00164937	0.0493546
Stx3	1196.79	0.321936	0.102373	3.14473	0.00166237	0.0496487
Cryzl1	907.752	0.627486	0.199896	3.13906	0.00169493	0.0504282
Prodh	176.892	-0.548854	0.174939	-3.13741	0.0017045	0.0506166
Tmco4	175.218	-0.472396	0.150711	-3.13445	0.00172174	0.0510314
Porcn	88.6123	-2.30422	0.735613	-3.13238	0.00173393	0.0512955
Mthfd1	4367.13	-0.356788	0.113956	-3.13093	0.00174256	0.0514534
Aprt	1474.61	-0.570317	0.182261	-3.12912	0.0017533	0.0515983
Zfp768	105.591	0.682013	0.217966	3.12899	0.00175408	0.0515983
Hhip	48.1104	1.15206	0.368545	3.12596	0.00177226	0.0520353
Nnat	10.9595	-4.09604	1.31115	-3.12402	0.00178399	0.0522813
Podxl	859.678	0.773493	0.247675	3.12302	0.00179008	0.0523614
Abracl	249.334	-0.827745	0.265141	-3.12191	0.00179685	0.0524612
Slc37a3	927.397	0.329349	0.105606	3.11867	0.00181667	0.052941
Prmt2	43.5388	-1.13632	0.3654	-3.1098	0.00187213	0.0542536
Pdia4	3777.09	0.577651	0.185735	3.11008	0.00187035	0.0542536
Tmed7	1795.39	0.297316	0.0955879	3.11039	0.00186837	0.0542536
Hsd17b7	296.686	0.630643	0.203125	3.10471	0.00190468	0.054581
Stmn3	83.7818	-2.40638	0.774428	-3.1073	0.00188806	0.054581
Cth	2549.46	0.637914	0.205356	3.10638	0.00189395	0.054581
Erp44	1177.53	0.436229	0.140506	3.10469	0.00190476	0.054581
Plet1	70.094	0.736551	0.237275	3.10421	0.00190789	0.054581
Cgnl1	111.662	-1.3448	0.432994	-3.10581	0.00189759	0.054581
Clca3b	193.168	1.08498	0.349344	3.10577	0.00189782	0.054581
Tatdn3	97.2848	-0.66613	0.214637	-3.10351	0.00191238	0.0546094
Htra1	471.845	-0.770729	0.248502	-3.1015	0.00192542	0.0547816
Erc2	108.514	-0.764958	0.246718	-3.10053	0.00193172	0.0548607
Hook1	808.044	0.584106	0.188544	3.09799	0.0019484	0.0551342
Fam212b	37.9767	-1.50774	0.486674	-3.09805	0.00194798	0.0551342
Dlx3	12.552	-2.2652	0.73173	-3.09568	0.00196363	0.0551653
Fkbp11	262.312	0.659229	0.212904	3.09637	0.00195903	0.0551653
Sema5b	140.618	-0.541349	0.174838	-3.09629	0.00195959	0.0551653
Sec22b	1059.46	0.376894	0.121773	3.09504	0.00196784	0.0551843
Spr	562.311	-0.724045	0.234022	-3.09393	0.00197527	0.0552347
Itga9	42.8275	-1.32718	0.429067	-3.09318	0.00198025	0.0552347
Esrp1	24.0082	2.02293	0.654289	3.0918	0.00198949	0.0553938
Lamb2	1704.09	0.704514	0.227997	3.09002	0.00200143	0.0556271
Nsg2	17.6233	-2.11944	0.686203	-3.08865	0.0020107	0.0557855
Prnp	294.982	0.662837	0.214706	3.08719	0.0020206	0.0559605
Msx2	50.409	-1.21514	0.393837	-3.0854	0.00203276	0.0561978
Stk40	984.693	0.372207	0.120687	3.08407	0.0020419	0.0563399
Snhg8	484.311	-0.570238	0.184926	-3.0836	0.00204512	0.0563399
Spc25	824.061	-0.426358	0.138426	-3.08005	0.00206969	0.0564584
Peli2	296.056	0.407453	0.132211	3.08184	0.00205725	0.0564584
Ifitm3	2156.8	0.371743	0.120654	3.08107	0.00206261	0.0564584
Gas6	159.815	-1.02142	0.331645	-3.07984	0.0020711	0.0564584
H1f0	588.653	-0.518735	0.168316	-3.08192	0.00205669	0.0564584
Eml6	34.8907	0.975796	0.318045	3.06811	0.00215419	0.058519
Serping1	289.822	0.645781	0.210608	3.06627	0.00216746	0.0586754
Pwwp2b	41.8942	-0.961267	0.313478	-3.06646	0.0021661	0.0586754
Duox1	31.7431	-1.11514	0.363893	-3.06446	0.0021806	0.0587259
Trh	327.729	-3.00638	0.981633	-3.06263	0.00219399	0.0587977
Ccdc64	194.191	0.530647	0.173269	3.06256	0.00219456	0.0587977
Slc35e2	675.761	0.336675	0.109997	3.06077	0.00220767	0.0590475
Pdia3	9080.97	0.411078	0.13446	3.05724	0.00223384	0.0596455
Dnd1	103.951	-0.900883	0.294815	-3.05576	0.00224494	0.0598396
Rps6ka6	806.119	0.470331	0.154102	3.05208	0.00227263	0.0604217
Smad7	2062.59	-0.729047	0.238928	-3.05132	0.00227839	0.0604217
Ccnjl	104.44	-1.00938	0.330798	-3.05136	0.00227804	0.0604217
Echdc1	160.321	-0.644517	0.211264	-3.05076	0.00228263	0.0604317
Gpr107	1779.5	0.472179	0.154823	3.04981	0.00228988	0.0604583
Aimp2	773.251	-0.697059	0.22859	-3.04939	0.00229305	0.0604583
Ogfr	518.023	-0.475731	0.156049	-3.0486	0.00229912	0.0604583
Mrpl34	456.081	-0.814003	0.267146	-3.04703	0.00231112	0.06057
Stt3b	2641.63	0.446067	0.146488	3.04508	0.00232621	0.0608633
Fndc3a	1446.43	0.486477	0.160248	3.03578	0.00239913	0.0625617
Pdha2	16.2074	1.26774	0.417566	3.03603	0.00239714	0.0625617
Cdh4	104.782	0.888474	0.292763	3.03479	0.00240702	0.0625716
Rasgrp4	454.526	0.778018	0.256737	3.03041	0.0024422	0.0633515
Cisd3	637.838	-0.532645	0.175791	-3.02999	0.00244564	0.0633515
Tmem167b	568.457	0.391472	0.129228	3.02932	0.00245108	0.0633873
Calml4	38.749	-1.42395	0.470575	-3.02597	0.00247837	0.063987
Bcas1	149.144	-0.859536	0.284194	-3.02447	0.00249072	0.0640941
Smim11	144.857	-0.720519	0.2382	-3.02485	0.00248754	0.0640941
Pqlc1	52.0977	-0.969417	0.320672	-3.02308	0.0025022	0.0641779
BC004004	537.706	0.663668	0.219669	3.02122	0.00251759	0.0644669
Gosr2	902.34	0.478939	0.158893	3.01422	0.00257638	0.0657247
Galnt4	67.6766	0.654165	0.217051	3.01388	0.00257934	0.0657247
Utrn	1453.33	0.679982	0.225789	3.01158	0.00259894	0.0659255
Sema4a	72.4703	-0.680644	0.225967	-3.01214	0.00259415	0.0659255
Ssh2	200.883	-0.502652	0.166922	-3.0113	0.0026013	0.0659255
Plekha6	84.5674	-1.12647	0.374122	-3.01098	0.0026041	0.0659255
Mid1ip1	302.585	0.570186	0.189639	3.00669	0.00264108	0.0665382
Chst3	255.994	0.555028	0.184657	3.00573	0.00264945	0.0666415
Bcl10	587.525	0.460751	0.153358	3.00441	0.002661	0.0667103
Mylpf	1405.57	-1.29849	0.432259	-3.00395	0.00266499	0.0667103
AA414768	72.4348	-1.02715	0.341926	-3.00403	0.00266431	0.0667103
Mydgf	815.234	0.671729	0.223763	3.00197	0.00268236	0.0668808
Lrrn2	52.0464	-1.71569	0.57157	-3.00171	0.00268465	0.0668808
Atp2b4	556.867	-0.61526	0.204916	-3.0025	0.00267771	0.0668808
Mogs	926.12	0.537808	0.179264	3.0001	0.00269895	0.0670313
Pcdhga11	41.4029	0.777906	0.259297	3.00006	0.00269928	0.0670313
Il20rb	17.5892	-2.54424	0.84834	-2.99909	0.0027079	0.067035
Lrp8os2	57.5226	-1.04852	0.349614	-2.99907	0.00270801	0.067035
Slit3	86.5873	-0.739926	0.246936	-2.99643	0.00273161	0.0675122
Ikzf4	54.5844	0.726161	0.242945	2.98899	0.00279904	0.0687608
Rnf5	948.211	0.351562	0.117641	2.98843	0.00280414	0.0687608
Nipal1	11.8597	1.73829	0.581634	2.98863	0.00280227	0.0687608
Dppa3	566.448	0.951289	0.318848	2.98351	0.00284958	0.0697398
Alg11	656.725	0.349355	0.11711	2.98315	0.00285299	0.0697398
Mylk	11.2402	-1.902	0.637728	-2.98246	0.00285944	0.0697883
Nid1	9089.33	0.72935	0.24473	2.98023	0.00288036	0.070189
Snd1	4527.53	0.551967	0.185455	2.97629	0.00291757	0.0707612
Casp3	781.325	-0.336153	0.112961	-2.97583	0.00292196	0.0707612
Accs	108.491	-0.645046	0.21667	-2.97708	0.00291005	0.0707612
Slc6a7	306.772	-0.869374	0.292061	-2.97669	0.00291379	0.0707612
Abca1	314.827	0.655066	0.220183	2.9751	0.00292892	0.07082
Zfp174	66.3701	0.798286	0.268563	2.97243	0.00295448	0.0713277
Dnajb4	127.677	0.661492	0.223333	2.96191	0.00305738	0.0733583
Prpsap2	597.172	-0.519124	0.175317	-2.96106	0.00306577	0.0734469
Mtmr7	954.426	-0.406376	0.137337	-2.95898	0.00308664	0.0738336
Nabp1	451.314	-0.57594	0.19468	-2.95839	0.0030925	0.0738606
Ssr1	3149.89	0.323526	0.109438	2.95624	0.00311413	0.0741505
Rel	162.892	0.760868	0.257493	2.9549	0.00312767	0.0743595
Rpap3	566.946	-0.489039	0.16557	-2.95367	0.00314021	0.0744312
Mrpl54	423.483	-0.559738	0.189561	-2.95282	0.00314887	0.0745233
Tbc1d9	129.721	0.752891	0.255321	2.9488	0.00319008	0.0753268
Tmed3	143.205	1.0212	0.346338	2.94857	0.00319247	0.0753268
Copz2	316.371	1.10282	0.374268	2.94661	0.00321278	0.0755778
Brdt	17.6096	-1.59588	0.541583	-2.9467	0.00321182	0.0755778
Kcns3	29.3279	-1.32365	0.449515	-2.94462	0.00323357	0.0759523
Eomes	114.74	-1.07164	0.364361	-2.94114	0.00327002	0.0765782
Pvrl2	2640.35	0.330955	0.112521	2.94126	0.0032688	0.0765782
Nes	589.455	0.614231	0.209022	2.93859	0.00329705	0.0770956
Spry4	26.8236	-3.42922	1.16751	-2.93722	0.00331173	0.0772078
Tmtc4	422.777	0.539027	0.183515	2.93724	0.00331151	0.0772078
Pdcd4	701.708	0.594083	0.202305	2.93657	0.00331866	0.077237
Znhit1	386.699	-1.04803	0.35732	-2.93304	0.00335665	0.0779061
Snrnp25	306.185	-0.711442	0.242958	-2.92826	0.0034087	0.0788799
Tram2	610.46	0.538138	0.183977	2.92502	0.00344434	0.0795867
Trpm6	19.031	1.12018	0.383174	2.92343	0.00346198	0.079876
Hcn3	85.9597	0.678305	0.232134	2.92204	0.00347751	0.080116
Tmc8	141.311	-0.726282	0.248635	-2.92107	0.00348829	0.0801282
Hspg2	6731.39	0.683138	0.233909	2.92053	0.00349438	0.0801502
Spata6	438.419	0.417304	0.143035	2.9175	0.00352852	0.0808146
Fzd8	100.725	0.750003	0.257147	2.91663	0.00353837	0.0809214
Pi4k2b	480.675	0.339059	0.116465	2.91126	0.00359973	0.0822044
Slc47a1	36.6393	-1.13883	0.391487	-2.909	0.00362592	0.0826815
Armcx6	28.0731	0.957326	0.329289	2.90725	0.00364616	0.083022
Lsm6	755.446	-1.0109	0.347805	-2.90652	0.00365472	0.0830957
Bach1	1219.07	0.734074	0.252652	2.90547	0.00366702	0.0831334
Cd109	173.177	0.974253	0.335278	2.90581	0.00366306	0.0831334
B3gat2	10.8557	-4.09706	1.41157	-2.90248	0.00370223	0.083447
Fam83b	60.8081	0.80629	0.277771	2.90272	0.00369937	0.083447
Zbed3	235.651	0.521907	0.179802	2.90267	0.00369992	0.083447
Csrnp3	73.9582	-1.11619	0.384389	-2.9038	0.00368668	0.083447
Tram1	1919.03	0.319007	0.109968	2.90092	0.00372066	0.0837417
Mei4	36.4831	1.00755	0.347471	2.89966	0.00373567	0.0839586
Cox20	153.656	-0.798143	0.275473	-2.89736	0.00376319	0.0843578
Erich3	32.4202	1.09694	0.378612	2.89727	0.00376424	0.0843578
Adcy2	39.5792	-1.68583	0.582087	-2.89619	0.00377722	0.0845276
Dnmt3l	433.635	-1.05703	0.365093	-2.89522	0.0037889	0.0846675
Prkacb	765.424	0.392647	0.13564	2.89477	0.00379436	0.0846684
Nfxl1	563.269	0.485262	0.167684	2.89391	0.00380478	0.0847798
Gldc	2190.02	-0.529301	0.182988	-2.89254	0.00382139	0.084787
Mrps31	694.094	-0.523236	0.180858	-2.89308	0.00381485	0.084787
Lax1	34.9359	-1.20166	0.415371	-2.89299	0.00381598	0.084787
Hist1h2bc	29.0903	-1.59235	0.5506	-2.89202	0.00382772	0.0848047
Phldb2	122.79	-0.636519	0.220128	-2.89158	0.00383304	0.0848047
Pttg1ip	2311.1	0.681154	0.235638	2.89067	0.00384416	0.0848104
Kbtbd11	1118.54	0.724262	0.250532	2.89089	0.00384151	0.0848104
Dynlt1c	223.149	-0.668609	0.231475	-2.88847	0.00387121	0.0850651
Slc35e1	1398.82	0.343055	0.118824	2.88708	0.00388838	0.0850651
Cpne2	74.7566	-0.935366	0.323923	-2.88762	0.0038817	0.0850651
Rimkla	13.7074	-1.6679	0.577698	-2.88715	0.00388747	0.0850651
Tceal7	92.7167	-2.24957	0.779111	-2.88735	0.00388497	0.0850651
Lonrf2	20.1265	-1.66319	0.576532	-2.88482	0.00391638	0.0855578
Bmp4	50.8568	-1.71445	0.594616	-2.88328	0.00393554	0.0857365
Pnma2	153.638	0.731177	0.253745	2.88154	0.00395734	0.0860915
Pdzd7	157.868	0.664519	0.230686	2.88063	0.00396887	0.0862221
Peg10	1052.95	-0.949134	0.329727	-2.87855	0.0039951	0.086474
Ly6g6e	908.34	0.792998	0.275831	2.87494	0.00404105	0.0873045
Anapc13	486.722	-0.76235	0.265278	-2.87378	0.00405597	0.0875058
Rpa3	463.449	-0.453073	0.157763	-2.87186	0.00408067	0.0876754
Pdgfrb	220.482	-0.699422	0.243513	-2.87222	0.00407599	0.0876754
Nwd1	11.011	1.72735	0.601358	2.87242	0.00407347	0.0876754
Zfp385a	1040.36	-0.559655	0.195043	-2.8694	0.0041125	0.0881581
Smim8	162.324	-0.941222	0.328134	-2.86841	0.00412546	0.0881581
Txndc12	1101.53	0.351332	0.122476	2.86858	0.00412324	0.0881581
Tmem67	104.348	0.625897	0.218235	2.86799	0.00413084	0.0881581
Zbtb10	1098.3	0.396674	0.138313	2.86795	0.00413135	0.0881581
Pdk3	439.885	-0.379895	0.132531	-2.86646	0.00415091	0.0884547
Eps15	579.146	-0.329482	0.114972	-2.86576	0.00416014	0.0885304
Pusl1	269.597	-0.584857	0.204292	-2.86285	0.00419855	0.0892263
Mrps18c	238.353	-0.611352	0.213767	-2.8599	0.00423775	0.0893906
Zbtb18	446.254	0.558818	0.195378	2.86019	0.00423384	0.0893906
Cldn3	179.605	0.493568	0.172607	2.85948	0.00424334	0.0893906
Myo18b	152.455	-0.616805	0.215684	-2.85976	0.00423958	0.0893906
Samd11	23.9507	-2.28979	0.800394	-2.86082	0.00422542	0.0893906
Loxl3	85.0956	-0.758877	0.265478	-2.85853	0.00425604	0.0894742
Tex40	14.2337	-1.97018	0.689577	-2.85709	0.00427545	0.0897615
Snai1	59.1079	-1.30662	0.458386	-2.85047	0.00436551	0.0914065
Dnajc3	781.249	0.546447	0.191781	2.84932	0.00438123	0.0914702
Chka	748.986	-0.570309	0.200158	-2.8493	0.00438156	0.0914702
Plvap	10.9362	-2.13885	0.751002	-2.848	0.00439956	0.0916281
Ppapdc1b	203.169	0.68936	0.242585	2.84173	0.00448694	0.0931994
Kif24	300.873	0.540709	0.190402	2.83982	0.00451392	0.0936353
Liph	769.627	0.521483	0.183665	2.83932	0.00452105	0.0936588
Ddah2	1426.7	0.485943	0.171244	2.83772	0.00454373	0.094004
Rerg	51.0453	-1.28932	0.454546	-2.83651	0.00456096	0.0942356
Btbd11	353.537	-0.420018	0.14815	-2.83508	0.00458142	0.0945334
Zranb3	951.145	0.427824	0.150938	2.83443	0.00459071	0.0946002
Fxn	76.4852	-0.981606	0.346707	-2.83122	0.00463703	0.0953031
Ifitm1	2754.54	0.532919	0.188358	2.82928	0.00466523	0.0957568
Marc2	1644.47	0.501393	0.17733	2.82746	0.00469195	0.0961788
Myc	47.4195	-3.95595	1.40141	-2.82283	0.00476016	0.0963261
H6pd	717.308	0.548156	0.193994	2.82563	0.00471879	0.0963261
Eef2k	743.835	0.412166	0.146041	2.82226	0.00476867	0.0963261
Ascc3	806.793	0.514194	0.181995	2.82532	0.00472338	0.0963261
Dgkz	1341.31	-0.311769	0.110348	-2.82533	0.00472322	0.0963261
Shtn1	57.6144	-0.812349	0.287901	-2.82162	0.00477814	0.0963261
Tmem86b	21.7822	-1.13713	0.40253	-2.82496	0.00472866	0.0963261
Cebpg	591.959	0.622802	0.220533	2.82408	0.00474166	0.0963261
Atxn1l	545.785	0.455528	0.161424	2.82193	0.0047735	0.0963261
Ganab	6637.06	0.517388	0.183159	2.8248	0.00473097	0.0963261
Ttll6	218.833	-0.83411	0.2957	-2.8208	0.00479039	0.0964251
Vash1	45.9847	-0.937234	0.332356	-2.81997	0.0048028	0.0965505
C1qbp	4432	-0.517516	0.183855	-2.8148	0.00488071	0.0979905
Cyb5rl	35.5008	-1.22478	0.435262	-2.8139	0.00489446	0.0980146
Clcnkb	120.451	-0.936136	0.332914	-2.81194	0.0049243	0.0980768
Apip	236.586	-0.830876	0.295421	-2.81251	0.00491563	0.0980768
Fkbp9	4411.26	0.306643	0.109062	2.81164	0.00492895	0.0980768
Bcl9l	642.153	0.530478	0.188637	2.81217	0.0049209	0.0980768
Atf6	836.758	0.465261	0.165542	2.81052	0.00494608	0.0982923
Osbpl5	14.2464	-2.05484	0.731792	-2.80796	0.00498562	0.0988205
Dap	162.795	0.963721	0.343258	2.80757	0.00499164	0.0988205
Khdc3	267.927	-0.957996	0.341193	-2.80779	0.00498831	0.0988205
Cryab	104.709	-1.01086	0.360124	-2.80698	0.00500091	0.0988787
Nucb1	2740.76	0.481067	0.171437	2.80609	0.0050147	0.099026
Morn1	89.1058	0.897814	0.320081	2.80496	0.00503235	0.0992492
Mrps6	227.954	-0.450932	0.160834	-2.80372	0.00505175	0.099506
Crlf2	329.176	0.889329	0.31736	2.80227	0.00507438	0.0997004
Slc35a2	228.822	0.769187	0.274595	2.80117	0.0050918	0.0999169
Cdca7l	283.426	-0.465187	0.16611	-2.80047	0.00510278	0.100007
Nrgn	12.6207	-2.04969	0.732678	-2.79753	0.00514956	0.100797
Whsc1	994.008	-0.376528	0.134704	-2.79524	0.0051862	0.101387
Mgarp	192.892	-0.643242	0.230228	-2.79393	0.00520716	0.101543
Pla2g4f	52.1908	-0.888567	0.318002	-2.79421	0.00520261	0.101543
Mrps21	293.803	-0.55853	0.200038	-2.79212	0.00523638	0.101985
Supt4a	463.839	-1.03605	0.371405	-2.78955	0.0052782	0.102672
Mep1b	94.8442	-1.3667	0.49027	-2.78764	0.00530928	0.102892
Sparcl1	29.0804	0.871796	0.312731	2.78768	0.00530863	0.102892
Ttc1	925.191	-0.448025	0.160703	-2.78791	0.00530488	0.102892
Id3	21.0242	-4.60525	1.65247	-2.78689	0.00532162	0.102932
Cfh	38.1929	0.754582	0.270778	2.78672	0.00532452	0.102932
Nus1	1614.06	0.258224	0.0927029	2.7855	0.00534448	0.10319
Wdr93	31.5515	-1.09439	0.39386	-2.77862	0.00545896	0.10527
Rabgap1l	188.461	0.63565	0.228892	2.77707	0.00548506	0.105643
Ephb2	393.022	-0.686944	0.247417	-2.77646	0.00549548	0.105714
Grid2	16.0914	-1.76451	0.635752	-2.77548	0.00551211	0.105773
Ptgfrn	3558.02	0.411494	0.148288	2.77498	0.00552059	0.105806
Snora68	32.4765	-1.47845	0.533275	-2.77239	0.00556459	0.106518
Fopnl	319.108	-0.413733	0.149288	-2.77138	0.00558193	0.106604
Cldn12	694.639	0.322002	0.11619	2.77133	0.00558271	0.106604
Nudt1	215.371	-0.981189	0.354204	-2.77012	0.00560356	0.106871
Acap1	223.746	-0.457643	0.165328	-2.7681	0.00563848	0.107406
Tmem261	303.741	-0.558593	0.20189	-2.76683	0.00566048	0.107432
Gars	8347.08	0.316727	0.114462	2.7671	0.00565582	0.107432
Frmd4b	553.105	-0.641104	0.231706	-2.76689	0.00565938	0.107432
Fbln1	2048.73	0.391494	0.141564	2.76548	0.00568384	0.107745
Cps1	29.6731	0.819355	0.296533	2.76311	0.00572527	0.108106
Ddr2	119.516	0.846216	0.306287	2.76282	0.0057304	0.108106
Tdrd12	1140.63	0.488504	0.176814	2.76281	0.00573057	0.108106
Serpinf1	41.2135	1.30671	0.473158	2.76167	0.00575066	0.108354
Polr2d	440.323	-0.748004	0.271027	-2.75989	0.00578208	0.108814
Lars	5625.69	0.438739	0.159194	2.75601	0.0058512	0.109983
Anxa3	20.6855	-1.81244	0.657757	-2.75548	0.00586064	0.110028
Enox1	20.6616	-3.61067	1.31073	-2.75471	0.00587439	0.110154
Creb3l3	20.9354	1.15684	0.420013	2.75431	0.00588168	0.110158
Rnd3	828.243	0.578172	0.209963	2.75368	0.0058929	0.110236
Gabrg3	14.2091	1.503	0.545961	2.75295	0.00590603	0.110349
Yif1a	700.58	0.619089	0.225049	2.7509	0.0059431	0.110909
Ephx2	1548.22	0.535693	0.194762	2.7505	0.00595037	0.110913
Gpld1	10.5193	-2.13792	0.777733	-2.74891	0.00597944	0.111189
Arhgef2	1412.93	0.500165	0.181929	2.74923	0.00597361	0.111189
Vti1a	231.597	0.508348	0.185029	2.7474	0.00600699	0.111569
Hadh	2701.97	0.299109	0.108895	2.74677	0.00601848	0.111649
Pus1	1006.71	-0.351818	0.128302	-2.74212	0.00610446	0.112775
Prrx2	17.1004	-1.37445	0.501273	-2.74192	0.00610805	0.112775
Vldlr	152.086	1.0476	0.38215	2.74132	0.00611922	0.112787
Cacna2d1	53.7958	0.920897	0.335986	2.74088	0.00612747	0.112787
Dynlt1-ps1	232.109	-0.57213	0.208751	-2.74073	0.00613037	0.112787
Myl7	40.1473	-1.16377	0.424785	-2.73966	0.00615033	0.113021
Snrpb2	1166.77	-0.520276	0.190113	-2.73667	0.0062065	0.113254
Rnf170	263.967	0.508986	0.185954	2.73716	0.00619724	0.113254
Mrps22	423.766	-0.513093	0.187436	-2.73743	0.00619207	0.113254
Dnaic2	62.4761	-0.764085	0.279077	-2.7379	0.00618322	0.113254
Kcp	104.993	-0.967351	0.353416	-2.73715	0.00619743	0.113254
Eif4g3	529.302	0.745736	0.272561	2.73604	0.00621838	0.113338
Pycr1	1342.86	0.708711	0.259443	2.73166	0.00630154	0.114176
Urah	161.699	-0.754386	0.276237	-2.73093	0.0063155	0.114176
Trib3	1036.84	0.824697	0.301977	2.731	0.0063143	0.114176
Slc9b2	10.0384	-3.40028	1.24439	-2.73248	0.00628587	0.114176
She	346.079	-0.49089	0.179669	-2.7322	0.00629135	0.114176
Zfp516	2388.98	0.459171	0.168012	2.73297	0.00627668	0.114176
Ank3	845.42	0.664593	0.24335	2.73102	0.00631386	0.114176
Ndufa8	706.028	-0.628444	0.230158	-2.73049	0.00632403	0.114198
Slc8a2	170.198	0.614267	0.225008	2.72998	0.00633382	0.114243
Apol6	19.7913	-2.04483	0.749826	-2.72707	0.00638987	0.115121
Tmed2	873.329	0.371068	0.136138	2.72567	0.00641708	0.115439
Manf	1601.68	0.571522	0.209702	2.7254	0.00642232	0.115439
Wdr38	146.71	-1.84534	0.677523	-2.72365	0.00645647	0.11592
Tlcd1	530.107	-1.20832	0.443717	-2.72317	0.0064659	0.115956
Yeats4	897.199	-0.335676	0.123397	-2.72029	0.00652242	0.116835
Fbp2	70.5433	-0.823884	0.302986	-2.71922	0.00654365	0.116947
Chst15	32.2283	0.833668	0.30655	2.71952	0.00653769	0.116947
Dqx1	116.334	-0.943868	0.347365	-2.71722	0.0065833	0.116996
Ppp1r14d	71.1761	-1.1411	0.419867	-2.71777	0.0065723	0.116996
Tm9sf4	1644.88	0.394455	0.14517	2.71719	0.00658381	0.116996
Cenpb	896.93	-0.812162	0.298801	-2.71807	0.00656636	0.116996
Ulbp1	63.597	0.919892	0.338438	2.71805	0.00656679	0.116996
Stxbp5	128.811	0.690503	0.254231	2.71604	0.00660677	0.11727
Ccdc88b	54.5345	-0.975402	0.359275	-2.71492	0.00662918	0.117534
Lats2	60.8008	-1.06153	0.391419	-2.712	0.0066879	0.118441
Golph3	1558.7	0.458767	0.169346	2.70905	0.00674758	0.119363
Tcaf2	16.5188	-1.26506	0.467064	-2.70853	0.00675823	0.119416
Ifngr2	139.886	0.484636	0.179068	2.70644	0.0068009	0.119763
Adgrd1	140.876	1.01126	0.373648	2.70645	0.00680075	0.119763
Melk	1501.49	0.388409	0.143546	2.70581	0.00681375	0.119854
Fxyd5	21.5911	-1.21979	0.45097	-2.7048	0.00683451	0.120018
Camk2d	45.5156	0.826838	0.305736	2.70442	0.0068424	0.120018
Ccdc58	707.997	-0.474079	0.175363	-2.70341	0.00686316	0.120048
Tbl2	1172.09	0.459368	0.170019	2.70186	0.00689518	0.120338
Bhmt2	434.22	-0.572665	0.212102	-2.69995	0.00693506	0.120899
Smarcd2	1374.91	-0.302258	0.112009	-2.69851	0.00696511	0.121288
Atp5g3	2822.35	-0.587957	0.217988	-2.69719	0.00699264	0.121496
Pcyox1	960.388	0.341901	0.126795	2.69648	0.00700767	0.121622
Hspd1-ps3	35.5973	-1.30447	0.484422	-2.69283	0.0070848	0.122824
Lhpp	340.019	-0.427243	0.158744	-2.6914	0.00711531	0.123184
Slc7a6	689.925	0.495632	0.184183	2.69098	0.00712431	0.123184
Neo1	1267.87	0.392153	0.145741	2.69075	0.00712924	0.123184
Sec24a	1092.7	0.597294	0.222089	2.68944	0.00715723	0.123311
Basp1	331.979	-0.947171	0.352132	-2.68982	0.00714901	0.123311
Hrk	50.5631	1.25722	0.467489	2.6893	0.00716027	0.123311
Amot	39.9654	0.861228	0.320451	2.68755	0.00719775	0.123684
Dnajc24	139.441	-0.624297	0.232558	-2.68447	0.00726442	0.124419
Nags	14.6441	-1.81332	0.67547	-2.68453	0.00726311	0.124419
Clstn3	481.194	-0.457066	0.170363	-2.6829	0.00729873	0.1248
Pla2g4c	25.3122	-1.68099	0.626599	-2.68272	0.00730266	0.1248
Gal3st1	10.3143	-1.57133	0.585898	-2.68191	0.00732029	0.124965
Adsl	1306.04	-0.506529	0.188969	-2.68048	0.00735166	0.12509
Igsf8	708.705	0.455548	0.169913	2.68107	0.00733882	0.12509
Uqcc3	302.445	-0.939851	0.350594	-2.68074	0.00734597	0.12509
Mboat7	900.417	0.282467	0.105433	2.67912	0.0073815	0.125461
Hoxa4	11.3133	-2.70161	1.00858	-2.67862	0.00739258	0.125513
Drg1	1810.8	-0.482621	0.180218	-2.67799	0.00740658	0.125577
Suco	981.551	0.434109	0.162119	2.67773	0.0074124	0.125577
Tmem132c	36.005	-1.12628	0.421093	-2.67465	0.00748071	0.126597
G6b	20.4369	1.23456	0.461714	2.67386	0.0074984	0.126759
Rtn3	2016.19	0.346274	0.129543	2.67305	0.00751652	0.126928
Frmd6	891.834	0.452286	0.169251	2.67228	0.00753373	0.126998
B4galt2	123.785	0.778741	0.291675	2.66989	0.00758758	0.127576
Serpinb6b	26.0141	1.00016	0.374558	2.67023	0.00758	0.127576
Gtse1	2928.14	-0.410816	0.153987	-2.66786	0.00763367	0.128213
Bsdc1	769.477	0.297818	0.111777	2.6644	0.00771267	0.129136
Lrrc15	315.253	0.766924	0.28805	2.66247	0.00775698	0.129726
Ggct	207.177	-0.586185	0.220268	-2.66124	0.00778531	0.129761
D8Ertd738e	646.295	-0.71501	0.268693	-2.66106	0.00778943	0.129761
Nckap1l	393.356	-0.715546	0.268882	-2.66119	0.00778654	0.129761
Cpeb1	221.449	1.11333	0.418506	2.66025	0.00780837	0.129761
Phka1	304.476	0.459439	0.172707	2.66022	0.00780895	0.129761
Pif1	779.12	-0.346321	0.130166	-2.66062	0.00779977	0.129761
Timp2	24.3808	-1.46139	0.549521	-2.6594	0.00782803	0.12994
Pfkfb4	87.8029	-0.592125	0.222699	-2.65885	0.00784076	0.130014
Col1a1	18.8511	-1.26085	0.474314	-2.65825	0.00785478	0.130108
Gss	1356.58	-0.495729	0.186621	-2.65635	0.00789925	0.130568
Fat1	2898.57	0.60634	0.2283	2.65589	0.00790995	0.130606
Zfp943	88.2217	-0.618433	0.23313	-2.65274	0.00798421	0.131416
Rab5a	1187.31	0.345053	0.130123	2.65175	0.00800768	0.131663
Npc1	857.962	0.379563	0.143189	2.65078	0.00803054	0.1319
Dnajb14	313.269	0.39317	0.148411	2.64919	0.00806839	0.132244
Ric3	273.931	0.370842	0.140122	2.64657	0.00813124	0.132995
Fam110b	294.91	0.395103	0.149282	2.64669	0.00812842	0.132995
Spata5	787.42	0.318222	0.120265	2.646	0.00814497	0.13308
Anks3	284.896	-0.373499	0.141251	-2.64422	0.0081879	0.13351
St6gal1	145.346	0.723331	0.273589	2.64386	0.00819663	0.13351
Pgm3	863.686	0.321319	0.121581	2.64284	0.00822143	0.13377
Ngfr	507.602	-0.664022	0.25135	-2.64182	0.00824615	0.134032
Polr2l	195.552	-0.980128	0.371056	-2.64145	0.00825512	0.134038
Tmem80	11.9193	-1.73281	0.656475	-2.63957	0.0083011	0.134366
Slirp	645.957	-0.73059	0.276936	-2.63812	0.00833682	0.134805
Tmem30a	916.305	0.335165	0.127079	2.63745	0.00835307	0.134928
Adgrb2	137.078	-0.686362	0.260315	-2.63666	0.00837271	0.135105
Ift122	215.259	0.576693	0.218798	2.63574	0.00839546	0.135258
Fez1	40.9623	-1.11401	0.422882	-2.63432	0.00843068	0.135495
Gorab	219.761	0.426736	0.161993	2.63428	0.00843155	0.135495
Arl2	435.655	-0.477061	0.181122	-2.63392	0.00844044	0.135498
Mios	374.034	0.394441	0.149836	2.63248	0.00847639	0.135936
Sqle	2780.86	0.561983	0.213554	2.63158	0.0084989	0.136017
Mns1	283.539	-1.25017	0.475319	-2.63018	0.00853401	0.136161
Rtel1	1527.55	-0.530163	0.201546	-2.63047	0.00852659	0.136161
Dpy19l3	239.456	0.405171	0.154026	2.63054	0.00852488	0.136161
Mterf2	125.96	-0.550204	0.209337	-2.62832	0.00858075	0.136627
Trim72	12.9759	-1.59803	0.608354	-2.62681	0.00861898	0.137096
Mgll	56.1326	0.651817	0.248191	2.62627	0.00863272	0.137175
Ryr3	27.1144	-1.20587	0.459243	-2.62578	0.00864504	0.137231
Tbx3	5711.39	-0.33948	0.129393	-2.62363	0.00869982	0.137713
Map2k3	911.552	-0.479936	0.182928	-2.62364	0.00869964	0.137713
Eral1	530.806	-0.358509	0.136732	-2.62199	0.00874167	0.137713
Tomm7	1331.79	-0.561763	0.21432	-2.62114	0.00876357	0.137713
Vps41	1887.87	-0.286555	0.109276	-2.6223	0.00873392	0.137713
Kcnj12	194.761	-0.526951	0.200967	-2.62207	0.00873969	0.137713
Zc2hc1a	376.4	0.397593	0.15168	2.62127	0.00876038	0.137713
Armcx4	566.977	0.527693	0.201177	2.62302	0.0087153	0.137713
Scml2	40.0874	-0.952041	0.363513	-2.619	0.00881869	0.137921
Trim66	108.457	1.06341	0.405978	2.61938	0.00880898	0.137921
R3hcc1	397.736	-0.642271	0.245243	-2.61892	0.00882093	0.137921
Vwa8	578.353	0.462143	0.1764	2.61986	0.00879649	0.137921
Slc31a1	1536.46	0.477655	0.18237	2.61915	0.00881484	0.137921
Ept1	726.341	0.504548	0.192715	2.61811	0.00884195	0.138003
Rbpsuh-rs3	369.837	0.49481	0.189001	2.61803	0.00884387	0.138003
Atp2a3	437.919	-0.868141	0.331745	-2.61689	0.0088735	0.138189
Ehd2	15.4346	-1.36987	0.523459	-2.61696	0.0088718	0.138189
Dlk1	11.3497	-2.0727	0.792557	-2.6152	0.00891747	0.138736
Calb2	183.837	-0.883948	0.338105	-2.61442	0.00893788	0.138915
Arid3a	584.799	0.477797	0.182804	2.61371	0.00895658	0.139067
Gpr160	106.388	-0.766466	0.293414	-2.61223	0.00899526	0.139529
Zfp799	429.858	0.403181	0.154429	2.61079	0.00903345	0.139983
Vstm5	21.563	-1.10144	0.421939	-2.61042	0.00904317	0.139994
Coprs	387.232	-0.588714	0.225591	-2.60965	0.00906345	0.140169
Ldlr	3149.19	0.638157	0.244595	2.60903	0.00907992	0.140285
Prom1	122.678	1.09757	0.420923	2.60754	0.00911964	0.14076
Brap	558.551	-0.312635	0.119937	-2.60666	0.00914298	0.140981
Adi1	1285.57	-0.227465	0.0873229	-2.60487	0.00919099	0.141245
Ube2e2	66.2504	0.823972	0.316344	2.60467	0.00919627	0.141245
Erh	1620.39	-0.774124	0.297711	-2.60025	0.00931551	0.142001
Atp5j2	1813.08	-0.700363	0.269355	-2.60015	0.00931826	0.142001
Rhbdd2	643.966	0.472684	0.181678	2.60176	0.00927458	0.142001
Col27a1	62.7962	0.986555	0.379271	2.60119	0.00929019	0.142001
Hunk	1216.98	0.635097	0.244118	2.6016	0.00927902	0.142001
Layn	11.665	-1.63413	0.628367	-2.6006	0.00930622	0.142001
Hmgn3	19.1203	-1.23575	0.475139	-2.60082	0.00930013	0.142001
Dcun1d3	625.319	0.396276	0.152475	2.59895	0.009351	0.142361
Rab5c	2407.83	-0.357961	0.137847	-2.5968	0.00940967	0.142837
Hebp1	498.19	-0.551534	0.21239	-2.5968	0.00940956	0.142837
Ugt8a	49.0385	0.809041	0.31166	2.59591	0.00943407	0.143068
Marveld1	326.984	0.502895	0.193971	2.59263	0.00952448	0.14402
Gcsh	1704.12	-0.518835	0.200271	-2.59067	0.00957899	0.144704
Zap70	64.8797	-1.06615	0.41189	-2.58844	0.00964115	0.145237
Eras	63.8749	-1.15053	0.44455	-2.58807	0.00965144	0.145237
Dynlt1a	89.1796	-0.658726	0.254495	-2.58837	0.00964313	0.145237
Slc35f5	266.215	0.416835	0.161177	2.5862	0.00970417	0.145889
Susd1	620.439	0.75899	0.293515	2.58586	0.0097136	0.145891
Sec13	1783.89	0.364776	0.141224	2.58297	0.00979547	0.146838
Ablim1	1585.46	0.584327	0.226295	2.58215	0.00981876	0.147046
Hsd17b12	1484.04	0.271916	0.105348	2.58112	0.00984817	0.147124
Mkrn1	4998.38	-0.561321	0.217448	-2.5814	0.00984	0.147124
Ar	25.2788	1.07867	0.417931	2.58097	0.00985223	0.147124
Asgr2	16.0094	-1.35466	0.52544	-2.57814	0.0099333	0.148193
Srrd	157.371	-0.702413	0.27249	-2.57776	0.00994428	0.148215
Gstt1	14.2803	-1.75069	0.679843	-2.57515	0.0100198	0.148914
Sqstm1	3512.43	0.339848	0.131972	2.57515	0.0100197	0.148914
Ubl5	999.062	-0.422963	0.164298	-2.57437	0.0100423	0.149108
Ncstn	1581.08	0.257569	0.100169	2.57136	0.0101301	0.150125
Bgn	15.8147	-1.96818	0.765986	-2.56947	0.0101854	0.150559
Vegfc	157.636	-0.905728	0.352509	-2.56937	0.0101883	0.150559
Tomt	17.3344	-4.01375	1.5619	-2.56979	0.0101761	0.150559
Mpzl1	1585.1	0.55205	0.215078	2.56675	0.0102658	0.151561
Gnal	204.924	-0.556446	0.216877	-2.56572	0.0102962	0.151712
Atp5c1	4970.35	-0.215917	0.0841661	-2.56536	0.0103067	0.151712
Mccc1	485.056	-0.395391	0.154143	-2.56509	0.0103149	0.151712
Aplp1	1017.1	0.350887	0.136837	2.56427	0.0103392	0.15183
Col6a4	12.8665	-1.61929	0.631509	-2.56417	0.0103424	0.15183
Chic2	343.333	-0.350795	0.136828	-2.56376	0.0103545	0.151866
Fndc1	22.0398	-1.46443	0.571394	-2.56291	0.0103799	0.152027
Xlr4a	49.8871	0.665081	0.25952	2.56274	0.010385	0.152027
Bst2	200.642	-1.11193	0.434046	-2.56178	0.0104137	0.152305
Hspb11	59.0334	-1.13359	0.443172	-2.5579	0.0105308	0.153556
Ubap1l	283.628	1.10256	0.431087	2.55764	0.0105385	0.153556
Polr2f	893.685	-0.538297	0.210553	-2.55659	0.0105703	0.153876
Chmp6	502.92	-0.483073	0.189048	-2.55529	0.0106098	0.154163
Bbx	802.764	0.456947	0.178939	2.55364	0.0106603	0.154465
Mmp19	30.5633	-0.903704	0.353869	-2.55378	0.010656	0.154465
Myh6	15.6634	-1.9525	0.765367	-2.55106	0.0107396	0.15547
Tmem201	1624.18	0.262754	0.103063	2.54944	0.0107896	0.156049
Osbpl3	204.51	-0.541386	0.212386	-2.54907	0.0108011	0.156072
Spata13	399.558	0.598914	0.235	2.54857	0.0108167	0.156152
Tmtc2	30.5582	1.36984	0.537882	2.54674	0.0108734	0.156826
Dbi	1108.84	-0.396538	0.155755	-2.5459	0.0108997	0.156867
Ramp3	28.7	-1.14591	0.450139	-2.54568	0.0109064	0.156867
Nt5e	34.3753	-3.07428	1.208	-2.54494	0.0109298	0.157059
Slc12a5	31.1827	0.81272	0.319424	2.54433	0.0109489	0.157126
Gsn	50.6195	-1.42222	0.559148	-2.54356	0.010973	0.157126
Zmpste24	724.61	0.248737	0.0977798	2.54385	0.0109639	0.157126
Lama4	32.0223	0.893453	0.351412	2.54246	0.0110074	0.15745
Prss8	137.798	0.707796	0.278449	2.54193	0.0110243	0.157548
Ttll12	1045.75	-0.476422	0.187497	-2.54096	0.0110549	0.157841
Wwc1	1282.55	0.351961	0.138616	2.5391	0.0111137	0.158246
Sptssa	181.287	-0.583557	0.229807	-2.53933	0.0111065	0.158246
Pigt	2263.11	0.354593	0.139828	2.53593	0.011215	0.159253
Kif3c	317.025	0.554326	0.218745	2.53413	0.0112728	0.159928
Ccnb2	2119.43	-0.293297	0.11586	-2.53147	0.0113584	0.160851
Rims1	114.502	0.649586	0.256583	2.53168	0.0113518	0.160851
Ptpn14	547.197	-0.659543	0.26057	-2.53115	0.0113689	0.160853
Rpp30	341.778	-0.387628	0.15327	-2.52906	0.0114369	0.161669
Mtif3	18.3762	-1.40101	0.554157	-2.52818	0.0114655	0.161927
AU040320	440.383	0.495988	0.196292	2.52678	0.0115113	0.162134
Pfdn4	521.429	-0.52769	0.208817	-2.52705	0.0115026	0.162134
Med10	403.956	-0.502885	0.199128	-2.52543	0.0115556	0.162611
Snrpa1	2308.8	-0.423002	0.167596	-2.52394	0.0116049	0.162865
Tomm22	1128.43	-0.575474	0.22813	-2.52257	0.01165	0.163204
Stk10	366.919	-0.406678	0.161296	-2.52131	0.0116918	0.163499
Slc3a2	5012.95	0.415403	0.164849	2.5199	0.0117389	0.16359
Foxred2	378.763	0.513865	0.203916	2.51998	0.0117361	0.16359
Fasn	12531.1	0.751461	0.298216	2.51985	0.0117403	0.16359
Cenph	759.869	-0.473819	0.188136	-2.51849	0.0117859	0.164078
Ubr2	1473.56	0.360371	0.143265	2.51542	0.0118892	0.165369
Hdgfrp3	73.8187	-1.10133	0.438055	-2.51415	0.0119321	0.16562
Glul	1170.43	-0.482483	0.191923	-2.51394	0.0119391	0.16562
Edem1	935.795	0.325438	0.129424	2.51452	0.0119195	0.16562
H19	287.964	-1.47118	0.585354	-2.51331	0.0119604	0.165621
Plp2	1777.76	0.298296	0.118686	2.51332	0.01196	0.165621
Hprt	1685.36	-0.448015	0.17828	-2.51299	0.0119714	0.165627
Nxn	883.356	-0.437161	0.17401	-2.51227	0.0119957	0.165745
Rfwd2	744.047	0.246393	0.0980821	2.51211	0.0120011	0.165745
Pitx2	61.4379	0.921824	0.367047	2.51146	0.0120231	0.165756
Prrg1	14.8987	1.51532	0.603312	2.51166	0.0120165	0.165756
Desi2	693.444	0.699761	0.278928	2.50875	0.0121158	0.166739
Zfp423	37.3707	-1.21939	0.486174	-2.50814	0.0121369	0.166883
Pacs1	446.963	0.484328	0.193177	2.50717	0.0121702	0.167193
Cst3	1438.46	0.351841	0.140459	2.50495	0.012247	0.167953
Cgn	168.91	-0.642988	0.256902	-2.50286	0.0123196	0.1688
Mrpl20	513.556	-0.669356	0.267798	-2.49949	0.0124374	0.170115
Prkaca	1510.71	-0.229942	0.0920988	-2.49669	0.0125358	0.171196
Plcd1	215.118	-0.637954	0.255712	-2.49481	0.0126025	0.171196
Map3k8	90.4814	0.683176	0.273759	2.49554	0.0125767	0.171196
Snx22	88.6709	-0.958227	0.383926	-2.49586	0.0125651	0.171196
Zfp78	51.1397	0.815439	0.326846	2.49487	0.0126002	0.171196
Cldn19	52.0166	-0.997964	0.399861	-2.49577	0.0125682	0.171196
Gad1	76.5719	0.715842	0.286725	2.49661	0.0125385	0.171196
Slc45a4	1581.49	0.51835	0.207775	2.49476	0.0126041	0.171196
Ddx20	971.879	-0.521741	0.20923	-2.49362	0.0126448	0.171303
Il3ra	161.088	0.676788	0.271388	2.49381	0.0126382	0.171303
Ildr1	1640.9	0.446703	0.179233	2.49231	0.0126917	0.171751
Zfp869	180.878	0.514319	0.206443	2.49134	0.0127263	0.17196
Capn6	41.4023	0.906306	0.363845	2.49091	0.0127416	0.172017
Pomt2	425.216	0.577019	0.231699	2.49038	0.0127607	0.172126
Hmga2	1452.89	0.431877	0.173532	2.48874	0.0128196	0.172772
Mrpl11	667.329	-0.571928	0.22986	-2.48816	0.0128407	0.172906
Lxn	137.429	-0.961795	0.386751	-2.48686	0.0128877	0.17339
Chek2	840.433	-0.394817	0.158824	-2.48588	0.0129232	0.173719
Afg3l1	1568.33	-0.346158	0.139292	-2.48513	0.0129504	0.17388
Usmg5	1065.78	-0.612524	0.246525	-2.48463	0.0129687	0.17388
Mir292	17.1921	-1.46952	0.591629	-2.48386	0.0129967	0.173958
Gpn3	1003.86	-0.468833	0.188784	-2.48344	0.0130122	0.174016
Emb	526.255	0.505215	0.203497	2.48267	0.0130403	0.174243
Snap47	701.433	-0.328285	0.132491	-2.47779	0.01322	0.175892
Ddx47	1319.87	-0.574847	0.231954	-2.47828	0.0132018	0.175892
Tceb1	887.18	-0.512312	0.206761	-2.47779	0.0132198	0.175892
Crls1	475.333	-0.284064	0.114691	-2.47679	0.0132571	0.1761
Snx33	40.4135	0.720749	0.291005	2.47676	0.0132582	0.1761
Bdnf	17.4794	0.96121	0.38823	2.47588	0.013291	0.176235
Marveld2	36.2514	-0.913562	0.369113	-2.47502	0.0133228	0.176507
Pomp	1277.19	-0.516299	0.208726	-2.47358	0.0133767	0.176922
Ankrd42	28.0031	0.794699	0.321664	2.47059	0.013489	0.178256
Ncoa2	929.683	0.408238	0.165274	2.47008	0.0135084	0.178362
Kdelc1	483.903	0.441076	0.178625	2.46928	0.0135386	0.178609
Cdx2	17.9367	-3.26193	1.32168	-2.46802	0.0135864	0.178913
BC017158	188.886	0.444427	0.180093	2.46776	0.013596	0.178913
Nprl3	307.015	-0.45916	0.186316	-2.46441	0.0137239	0.179837
Arl2bp	574.272	-0.46496	0.188688	-2.46417	0.0137331	0.179837
Igfbp7	43.4519	-0.895619	0.363264	-2.46548	0.013683	0.179837
Irs2	174.054	0.635586	0.257917	2.4643	0.0137281	0.179837
Tacc1	1207.6	-0.403007	0.163528	-2.46446	0.0137222	0.179837
Mllt6	3737.5	-0.760282	0.308773	-2.46226	0.0138063	0.180616
Otulin	209.735	-0.579742	0.235504	-2.46171	0.0138277	0.180741
Tubb4b-ps1	20.2832	-1.53418	0.62329	-2.46141	0.013839	0.180741
Gtf2h5	410.115	-0.46928	0.190729	-2.46045	0.0138763	0.181076
Plod3	1133.76	0.277557	0.112822	2.46014	0.0138883	0.181082
Psmd3	4166.85	-0.39335	0.16005	-2.45767	0.013984	0.181122
Pdlim2	12.8216	-2.13148	0.867296	-2.45761	0.0139864	0.181122
Yipf5	1054.23	0.418736	0.170275	2.45918	0.0139256	0.181122
Atp6v0e2	116.97	-0.73052	0.297273	-2.4574	0.0139945	0.181122
Alg2	667.676	0.418237	0.170129	2.45836	0.0139573	0.181122
Ppih	719.251	-0.608102	0.24734	-2.45857	0.0139494	0.181122
Slc9a6	326.16	0.42024	0.171012	2.45737	0.0139958	0.181122
Adm2	64.2255	0.703617	0.286474	2.45613	0.0140444	0.181601
Ankrd6	252.374	0.467458	0.190453	2.45446	0.0141098	0.182295
Dclk3	78.0142	-0.749783	0.305695	-2.45271	0.0141783	0.182889
Kcng1	20.081	-1.05391	0.429697	-2.45269	0.0141792	0.182889
Ssna1	433.658	-0.368653	0.150362	-2.45176	0.0142159	0.183211
Esyt1	1486.13	0.361628	0.147624	2.44966	0.0142991	0.183829
Ttc4	907.091	-0.371024	0.151432	-2.4501	0.0142815	0.183829
Crmp1	23.457	-1.94998	0.796128	-2.44933	0.0143123	0.183847
Vegfb	669.734	0.318517	0.13011	2.44806	0.0143626	0.183888
Nlgn2	821.287	0.294637	0.120346	2.44825	0.0143552	0.183888
Kbtbd2	563.928	0.254447	0.103926	2.44836	0.014351	0.183888
Eny2	439.718	-0.339556	0.138752	-2.44721	0.0143967	0.184174
Dck	703.598	-0.311528	0.127373	-2.44578	0.0144538	0.184753
Ceacam16	27.8673	-1.2123	0.495811	-2.44509	0.0144816	0.184916
Cox7b	2359.53	-0.366104	0.149743	-2.44488	0.0144902	0.184916
Scara5	43.2001	-1.22612	0.501896	-2.44298	0.0145665	0.185586
Trmt1	1693.37	-0.473516	0.19409	-2.43968	0.0147005	0.186073
Cd164	4595.46	0.350704	0.143713	2.4403	0.0146751	0.186073
Abca2	535.443	0.510237	0.20902	2.44109	0.0146431	0.186073
Timm8b	522.552	-0.504525	0.206849	-2.4391	0.0147238	0.186073
Cdc42ep4	666.997	-0.373164	0.152992	-2.4391	0.0147239	0.186073
Serpinb6a	777.707	-0.37365	0.153185	-2.43921	0.0147193	0.186073
Dzip3	538.828	0.398618	0.163256	2.44167	0.0146197	0.186073
Spata31d1b	31.1179	-1.17927	0.48304	-2.44136	0.0146321	0.186073
Dusp18	93.9696	0.473121	0.194046	2.43819	0.0147608	0.18639
Sept4	24.8483	-1.38092	0.566928	-2.4358	0.0148588	0.187046
Kdr	33.9049	-0.94058	0.386149	-2.4358	0.0148591	0.187046
Ap1s1	816.316	-0.431207	0.177204	-2.43339	0.0149583	0.187972
Ccdc92	243.809	-0.655425	0.269342	-2.43343	0.0149566	0.187972
Slc38a1	2575.29	0.328652	0.135116	2.43237	0.0150003	0.188348
Rarg	908.866	-0.639893	0.263215	-2.43106	0.0150546	0.188733
Pmepa1	460.338	-0.458631	0.188656	-2.43105	0.0150551	0.188733
Vasp	3655.21	0.434269	0.178721	2.42986	0.0151045	0.18916
Ccdc90b	291.6	-0.324217	0.133475	-2.42906	0.0151381	0.189318
Mrpl44	457.783	-0.516633	0.21291	-2.42653	0.0152438	0.190183
Mrps25	655.716	-0.770989	0.317856	-2.42559	0.0152836	0.190235
Hal	95.9701	-0.730349	0.301047	-2.42603	0.0152648	0.190235
Htra2	773.823	-0.41698	0.171912	-2.42555	0.0152854	0.190235
BC029722	109.082	-0.501879	0.206937	-2.42528	0.0152967	0.190235
Tjp3	339.273	0.723685	0.298636	2.4233	0.0153801	0.190968
Grrp1	23.9733	-1.08821	0.449403	-2.42145	0.0154588	0.19164
Pet100	304.617	-1.00223	0.413851	-2.4217	0.0154479	0.19164
Taf1b	389.629	0.291595	0.120454	2.42081	0.0154861	0.191826
Smg5	2780.03	-0.324456	0.134122	-2.41912	0.0155583	0.191959
Med11	222.559	-0.624862	0.258267	-2.41944	0.0155443	0.191959
Megf11	189.918	0.842647	0.348309	2.41925	0.0155526	0.191959
Tigd2	619.379	0.326092	0.134777	2.41949	0.0155425	0.191959
Foxo6	110.407	-0.456585	0.188733	-2.41921	0.0155542	0.191959
Lmna	547.651	-0.393656	0.162791	-2.41817	0.0155989	0.192308
Malsu1	295.827	-0.443529	0.183472	-2.41742	0.0156311	0.192402
Chek1	1225.95	-0.319801	0.13228	-2.4176	0.0156231	0.192402
Olfm1	88.4831	-0.511281	0.211564	-2.41667	0.015663	0.192434
Mdk	2523.77	0.351759	0.145552	2.41673	0.0156605	0.192434
Syt3	131.792	0.457488	0.189319	2.4165	0.0156707	0.192434
Dcbld1	404.925	-0.489377	0.202555	-2.41602	0.0156913	0.192517
Fn3krp	264.511	-0.436613	0.180735	-2.41577	0.0157021	0.192517
Klf11	560.808	0.433498	0.179546	2.41441	0.0157607	0.192879
Uqcrb	1978.15	-0.646815	0.267918	-2.41423	0.0157686	0.192879
Sf3b3	5904.86	-0.400013	0.165674	-2.41445	0.0157589	0.192879
Lgals3	50.7757	-1.37452	0.569506	-2.41352	0.0157991	0.193101
Celsr2	144.291	0.617474	0.255992	2.41209	0.0158616	0.193712
Ptprg	901.359	0.390614	0.161976	2.41155	0.0158848	0.193844
Zbtb4	111.681	0.630342	0.261459	2.41086	0.0159149	0.194059
Mdga1	80.6477	-0.956902	0.397116	-2.40963	0.0159689	0.194566
Nefh	304.158	-1.02648	0.426071	-2.40916	0.0159891	0.19459
Dmgdh	1181.11	-0.34503	0.143225	-2.40901	0.0159958	0.19459
Rbm28	1887.06	-0.282998	0.117512	-2.40825	0.0160292	0.194694
Gpx1	2287.25	-1.02246	0.424524	-2.4085	0.0160183	0.194694
Bin2	795.797	-0.520571	0.216268	-2.40706	0.0160815	0.195025
Tsc22d3	120.33	1.24684	0.518228	2.40598	0.0161292	0.195301
S100pbp	1873.75	0.274221	0.114024	2.40495	0.0161746	0.195699
Col26a1	214.177	0.783839	0.325987	2.40451	0.0161942	0.195785
Usp51	25.0698	0.942197	0.3921	2.40295	0.0162634	0.196469
Ptar1	57.3198	0.717539	0.298744	2.40185	0.0163124	0.196757
Iars	8297.08	0.371504	0.154718	2.40116	0.0163431	0.196975
Plxna3	272.052	0.501595	0.209102	2.3988	0.0164487	0.198095
Gabrr1	14.3665	-1.31698	0.549315	-2.39749	0.0165078	0.198653
Klk11	20.8796	-1.1857	0.494752	-2.39655	0.0165503	0.199011
Cotl1	487.849	-0.636232	0.265575	-2.39568	0.0165897	0.199332
Ptpn6	514.968	-0.52117	0.217582	-2.39528	0.0166077	0.199395
Sync	137.713	-0.671775	0.280784	-2.3925	0.0167342	0.200595
Nrep	240.296	0.493756	0.206365	2.39264	0.0167277	0.200595
Ubl7	786.869	-0.507036	0.211955	-2.39218	0.0167484	0.200595
Neu3	109.886	-0.712578	0.298107	-2.39034	0.0168328	0.201323
Uqcr11	1230.92	-0.533427	0.223263	-2.38923	0.0168836	0.201724
Tcea3	1242.79	-0.795489	0.333036	-2.38859	0.016913	0.201819
Mrpl27	340.424	-0.411454	0.172334	-2.38753	0.0169618	0.201939
Nfe2	33.5896	-1.17333	0.491401	-2.38773	0.0169527	0.201939
Golga5	838.413	0.356518	0.149358	2.387	0.0169866	0.202076
Igdcc3	248.465	-0.435504	0.182469	-2.38673	0.0169992	0.202076
Shmt2	4545.12	0.307019	0.128671	2.38608	0.0170292	0.202278
S100a6	19.63	-1.20107	0.50343	-2.38577	0.0170434	0.202293
Mtch2	2546.81	-0.304318	0.127717	-2.38275	0.0171837	0.203804
Lsm7	303.082	-0.678396	0.285054	-2.37989	0.0173179	0.20524
Ddx52	766.319	-0.482225	0.202709	-2.37891	0.0173641	0.20532
Fgfr2	28.9496	-0.935209	0.393098	-2.37907	0.0173562	0.20532
Tmx2	978.323	0.356447	0.149809	2.37934	0.0173438	0.20532
Batf2	10.4655	-1.4939	0.628126	-2.37835	0.0173905	0.205476
Sez6	33.6855	0.916791	0.385813	2.37626	0.0174893	0.205684
Npdc1	501.724	0.566041	0.238157	2.37676	0.0174655	0.205684
Steap3	488.617	-0.454233	0.191136	-2.37649	0.0174782	0.205684
Mrc1	19.6393	-1.17053	0.492385	-2.37727	0.0174415	0.205684
Rpusd2	434.432	0.369002	0.155302	2.37603	0.0175003	0.205684
Dennd6a	794.856	0.346288	0.145725	2.37632	0.0174864	0.205684
Snrk	131.383	0.483561	0.203564	2.37548	0.0175264	0.205836
Lsm4	2012.35	-0.759217	0.319706	-2.37474	0.0175615	0.206017
Zfp706	3949.38	-0.226191	0.0952544	-2.3746	0.0175681	0.206017
Ttll1	332.653	-0.325953	0.137339	-2.37334	0.0176278	0.206481
Ndufb2	134.222	-0.489226	0.206458	-2.36961	0.0178067	0.207534
Kpna2	3159.5	-0.489502	0.206649	-2.36876	0.0178477	0.207534
Apom	28.5385	-1.06128	0.448073	-2.36853	0.0178587	0.207534
Slc12a2	748.127	0.429325	0.181375	2.36705	0.0179303	0.207534
Tsc22d4	847.164	-0.266354	0.112477	-2.36809	0.0178804	0.207534
Cd3e	37.3253	-0.798706	0.33742	-2.3671	0.0179282	0.207534
Nme1	505.52	-0.618115	0.261087	-2.36747	0.0179103	0.207534
AI464131	593.458	0.333436	0.140666	2.37041	0.0177685	0.207534
Tmem164	656.493	0.527638	0.222691	2.36937	0.0178182	0.207534
Rnf31	1103.8	0.210756	0.0889671	2.36892	0.01784	0.207534
Ttc26	289.768	0.366754	0.154786	2.36942	0.0178158	0.207534
Ttc32	36.7013	-0.764144	0.322805	-2.3672	0.0179233	0.207534
Rpl34-ps1	44.948	-0.857825	0.362194	-2.36841	0.0178647	0.207534
Slc31a2	251.592	0.622085	0.26289	2.36633	0.0179655	0.20756
Zmat5	302.72	-0.577247	0.244263	-2.36322	0.0181168	0.208117
BC067074	297.155	0.781063	0.330555	2.36288	0.0181336	0.208117
Dnah17	60.3234	-0.607329	0.256842	-2.3646	0.0180496	0.208117
Atg14	908.003	-0.437959	0.185236	-2.36433	0.0180628	0.208117
Slc17a5	332.802	0.61598	0.26051	2.36451	0.0180538	0.208117
B3glct	245.274	0.448567	0.189801	2.36335	0.0181105	0.208117
Cks2	1123.55	-0.483785	0.204707	-2.36331	0.0181126	0.208117
Rassf10	17.0476	-1.14614	0.484978	-2.36329	0.0181134	0.208117
Cyth4	12.5675	-1.37369	0.581455	-2.36251	0.0181517	0.208155
Pign	444.644	0.40697	0.172301	2.36197	0.0181782	0.208169
Clic1	1579.57	0.278531	0.117959	2.36124	0.0182137	0.208271
Gtf2a2	589.816	-0.388091	0.164354	-2.36131	0.0182104	0.208271
Mrpl3	599.918	-0.383073	0.162289	-2.36043	0.0182536	0.208457
Nkx1-2	78.22	-1.85508	0.786017	-2.3601	0.01827	0.208457
Scpep1os	16.9195	-2.8637	1.21328	-2.36029	0.0182605	0.208457
Cldn6	229.634	0.840185	0.35622	2.35861	0.0183433	0.20914
Smc1b	137.954	-0.712364	0.3021	-2.35804	0.0183716	0.209309
Pdlim5	722.399	0.251599	0.106711	2.35777	0.0183849	0.209309
Hsp90b1	14306.4	0.497877	0.211261	2.35669	0.0184384	0.209439
Ppm1d	508.296	-0.431518	0.183082	-2.35696	0.0184252	0.209439
Scfd1	769.926	0.2834	0.120275	2.35626	0.01846	0.209439
Agtpbp1	274.733	-0.657345	0.278986	-2.35619	0.0184634	0.209439
Dmrta2	22.788	1.00005	0.424323	2.35682	0.0184321	0.209439
Atox1	770.478	-0.66516	0.282453	-2.35494	0.0185257	0.209994
Cask	684.399	0.303917	0.129082	2.35444	0.0185506	0.210124
Slc16a1	2376.79	0.323367	0.137381	2.3538	0.0185827	0.210242
Apcdd1	210.885	-0.520703	0.221228	-2.35369	0.018588	0.210242
Ilkap	669.727	-0.351622	0.149499	-2.352	0.0186727	0.21059
Asah1	2854.81	0.413347	0.175725	2.35223	0.018661	0.21059
Fndc4	59.0735	0.625135	0.26586	2.35137	0.0187044	0.210643
Itpkb	61.1021	1.05417	0.448296	2.35151	0.0186975	0.210643
Plekhg2	533.755	0.442423	0.188234	2.35038	0.018754	0.210898
Rbx1	1101.94	-0.418382	0.178078	-2.34943	0.0188022	0.211256
Fbxw2	1081.61	-0.365554	0.155612	-2.34914	0.018817	0.211256
Pls1	63.7442	-0.748329	0.318663	-2.34834	0.0188575	0.211453
Zfp57	6317.08	-0.589988	0.251316	-2.34759	0.0188951	0.211723
Ell2	1386.15	0.440501	0.187773	2.34592	0.0189802	0.212276
Dnajb11	1605.51	0.355465	0.15153	2.34583	0.0189847	0.212276
Amica1	10.0324	-1.67285	0.713121	-2.34582	0.0189853	0.212276
Tbc1d7	134.014	-0.508461	0.216807	-2.34523	0.0190154	0.212461
Mitd1	288.651	-0.435398	0.185721	-2.34436	0.0190597	0.212804
Lrig2	534.064	0.459779	0.196171	2.34377	0.0190901	0.212839
Snora73b	90.9609	-0.950099	0.40533	-2.34402	0.0190774	0.212839
Laptm4b	1171.06	0.650388	0.277694	2.34211	0.0191752	0.212876
Fn1	37259.1	0.629836	0.268825	2.34292	0.0191333	0.212876
Pstpip1	83.1016	-0.75215	0.32107	-2.34264	0.019148	0.212876
H2afx	6867.57	-0.624203	0.266477	-2.34243	0.0191588	0.212876
mt-Atp6	58.8254	-1.20291	0.513463	-2.34275	0.0191425	0.212876
Slc26a2	537.481	0.42229	0.180368	2.34127	0.0192184	0.212914
Exosc2	1089.86	-0.445851	0.190438	-2.34119	0.0192225	0.212914
Mrps7	841.024	-0.540573	0.230881	-2.34135	0.019214	0.212914
Tenm4	656.093	0.543574	0.232199	2.34098	0.0192332	0.212914
Them5	22.2621	-1.01979	0.436019	-2.33886	0.0193425	0.213604
Mrps28	510.406	-0.507315	0.2169	-2.33893	0.0193388	0.213604
Pabpc4l	79.7006	0.650813	0.278498	2.33687	0.0194459	0.214358
Tmem165	1285.07	0.364636	0.15618	2.33471	0.0195583	0.215293
Mycbp	235.844	-0.491193	0.210494	-2.33352	0.0196208	0.215707
Kif7	244.794	-0.316827	0.135775	-2.33347	0.0196235	0.215707
Phf10	1388.66	0.332849	0.142696	2.33258	0.0196701	0.215763
Tlx1	60.1085	0.69958	0.299892	2.33277	0.01966	0.215763
Reps2	59.0208	0.719881	0.308606	2.33269	0.0196647	0.215763
Trmt10b	211.794	-0.448476	0.192312	-2.33203	0.0196993	0.21578
Yjefn3	21.717	-1.10931	0.475647	-2.33221	0.0196895	0.21578
Cdpf1	159.775	-0.699277	0.299935	-2.33143	0.0197308	0.215889
Gtsf1l	696.483	0.40889	0.175402	2.33116	0.0197447	0.215889
Mtx1	921.058	-0.453195	0.194536	-2.32962	0.0198261	0.216411
Evi5l	172.145	0.45327	0.19462	2.329	0.019859	0.216472
Gltp	1162.16	0.227964	0.0979051	2.32842	0.0198899	0.216472
Glrx2	329.586	-0.359691	0.154476	-2.32846	0.0198877	0.216472
Emc6	701.846	-0.444147	0.190756	-2.32835	0.0198933	0.216472
Slc30a7	457.505	0.445336	0.191278	2.32821	0.019901	0.216472
Efr3b	59.9584	-0.582609	0.25033	-2.32736	0.0199461	0.216812
Diap3	1060.7	0.317863	0.136621	2.3266	0.0199867	0.216834
Cxadr	659.037	0.408042	0.175394	2.32644	0.0199952	0.216834
Elf1	198.731	0.386906	0.16632	2.32628	0.0200039	0.216834
Eef1a1	151870	0.315685	0.135691	2.3265	0.0199919	0.216834
Rab39	86.8567	0.665141	0.285957	2.32602	0.0200176	0.216834
Stk19	148.458	-0.570395	0.245255	-2.32572	0.0200335	0.216856
Phb	2753.59	-0.575617	0.247573	-2.32504	0.0200697	0.216915
Zfp260	908.017	0.240286	0.103356	2.32484	0.0200806	0.216915
Arrdc3	756.707	0.379176	0.16309	2.32495	0.0200745	0.216915
Pear1	14.7774	-1.20705	0.519416	-2.32386	0.0201329	0.217329
Traip	971.377	-0.367328	0.158198	-2.32195	0.0202356	0.218287
Gpx7	148.479	-0.553315	0.238575	-2.31925	0.0203813	0.219556
Dzip1l	146.438	-0.44464	0.191748	-2.31888	0.0204018	0.219625
C4a	25.2119	-1.10025	0.474813	-2.31722	0.0204917	0.220387
Cflar	122.655	0.653427	0.282008	2.31705	0.0205008	0.220387
Ube2c	2861.31	-0.41158	0.17776	-2.31537	0.0205927	0.221223
Tnks1bp1	1009.81	0.469992	0.20311	2.31398	0.020669	0.221612
Oaz1	1969.3	-0.53209	0.229936	-2.31408	0.0206633	0.221612
Spdl1	804.15	-0.51296	0.221684	-2.31393	0.0206715	0.221612
Oaz2	551.786	-0.427338	0.184718	-2.31346	0.0206971	0.221734
Taf1c	387.552	-0.544065	0.2352	-2.3132	0.0207118	0.22174
Lypla1	1355.29	-0.276688	0.119685	-2.3118	0.0207887	0.222123
Impa1	987.817	-0.315973	0.13668	-2.31177	0.0207902	0.222123
Fbxl12	539.288	0.319557	0.138204	2.31221	0.0207659	0.222123
Dpp4	421.116	0.386514	0.16733	2.30989	0.0208944	0.222931
Ppm1l	230.133	0.54518	0.236225	2.30788	0.0210058	0.223821
Gpr182	20.7892	-1.16337	0.504091	-2.30787	0.0210065	0.223821
Kcnq2	48.0715	-0.943618	0.409365	-2.30508	0.0211624	0.225026
Rpl23a-ps3	66.2938	-0.851339	0.369333	-2.30507	0.0211628	0.225026
Pdcl2	148.937	-0.44379	0.192594	-2.30427	0.0212073	0.225305
Nod2	98.3766	0.639345	0.277542	2.3036	0.0212453	0.225442
Lctl	22.9546	-1.58421	0.687874	-2.30305	0.021276	0.225462
Lrrk2	11.5664	-1.54505	0.670999	-2.30262	0.0213004	0.225568
Fam46a	14.8615	-1.40721	0.611329	-2.30189	0.0213414	0.225848
Osm	208.881	0.647894	0.28172	2.29978	0.0214606	0.22665
Nle1	684.474	-0.48143	0.209392	-2.29918	0.021495	0.226859
Ace	24.1133	-1.11791	0.486422	-2.29823	0.0215487	0.226977
Wbp5	2306.27	0.450522	0.196032	2.29821	0.0215497	0.226977
Junb	247.661	0.411777	0.179278	2.29687	0.0216264	0.227435
Calcoco2	2267.78	-0.530262	0.231061	-2.2949	0.0217386	0.227705
Aldh1a2	62.4249	0.740705	0.322789	2.29471	0.02175	0.227705
Ern1	298.213	0.413678	0.180175	2.29598	0.0216773	0.227705
Fah	360.977	-0.386238	0.168277	-2.29525	0.0217186	0.227705
Catsperd	109.054	-0.588424	0.256552	-2.29358	0.0218144	0.228225
Alg3	754.853	0.463683	0.202226	2.29289	0.0218543	0.22849
Cmc2	159.877	-0.497185	0.217012	-2.29105	0.0219608	0.229297
D3Ertd751e	57.5279	-1.00794	0.439923	-2.29117	0.0219537	0.229297
Adam23	373.802	-0.691666	0.302053	-2.28988	0.0220282	0.229387
Tmem144	116.664	0.593457	0.259165	2.28988	0.022028	0.229387
Ccne2	172.976	-0.666321	0.290935	-2.29027	0.0220055	0.229387
Upf3a	741.147	-0.482335	0.21057	-2.29062	0.0219856	0.229387
Grk5	49.066	-0.799692	0.349391	-2.28882	0.0220901	0.229815
Med31	189.317	-0.581055	0.253927	-2.28827	0.0221215	0.229899
Rgs16	15.4488	-1.35022	0.590221	-2.28765	0.0221579	0.230123
Lyrm7	30.4527	-1.11631	0.488348	-2.2859	0.0222604	0.231035
Zfp711	12.8266	1.12861	0.493971	2.28477	0.022326	0.2313
Tmem184b	1683.99	0.340174	0.148921	2.28426	0.0223563	0.231416
Prss41	118.316	0.775823	0.339814	2.28308	0.0224255	0.231775
Iqcg	304.716	-0.616248	0.269887	-2.28336	0.0224094	0.231775
Cadm1	1224.67	0.423029	0.185362	2.28217	0.0224793	0.232073
Pag1	166.9	0.662747	0.290531	2.28116	0.0225391	0.23236
Ncoa7	133.68	0.712351	0.312305	2.28095	0.0225517	0.23236
Hadha	1974.23	-0.235371	0.103234	-2.27998	0.0226091	0.232645
Igfbp5	25.6891	-1.07625	0.472458	-2.27797	0.0227282	0.233527
Pzp	37.4695	-1.17182	0.514434	-2.27789	0.0227334	0.233527
Sigmar1	1002.41	0.3889	0.170748	2.27763	0.0227489	0.233527
Mvb12b	395.411	0.630435	0.276807	2.27753	0.0227547	0.233527
Cacng7	288.812	-0.74221	0.325932	-2.27719	0.0227747	0.233579
Platr14	867.096	-0.539554	0.236996	-2.27663	0.0228081	0.233754
Coa6	113.479	-0.765473	0.336311	-2.27609	0.0228406	0.233794
Jund	1850.44	0.441986	0.194318	2.27455	0.0229331	0.234587
Zc3hav1	2243.09	0.436902	0.1922	2.27316	0.0230163	0.234977
Ccbe1	212.249	0.490613	0.215816	2.27329	0.0230088	0.234977
Tsacc	23.801	-0.866567	0.381411	-2.272	0.0230863	0.235163
Rnf125	196.23	0.64502	0.28393	2.27176	0.023101	0.235163
Scd1	6072.47	0.618152	0.272088	2.27188	0.0230935	0.235163
Gpr108	475.882	0.469898	0.206884	2.27131	0.0231283	0.235198
Mgst3	118.954	-0.494977	0.21798	-2.27075	0.0231624	0.235234
Nudt17	125.197	-0.545506	0.240258	-2.2705	0.023177	0.235234
Spry2	1207	-0.659317	0.290549	-2.26921	0.0232555	0.235724
Ogfod2	104.316	0.885398	0.390458	2.26759	0.0233543	0.235807
Pja2	669.622	0.427324	0.18844	2.2677	0.0233476	0.235807
Sord	540.584	-0.700395	0.308838	-2.26784	0.023339	0.235807
Ttc37	1097.09	0.422101	0.186095	2.2682	0.023317	0.235807
Fndc3b	922.105	0.602303	0.265559	2.26805	0.0233259	0.235807
Abtb2	55.065	-0.89992	0.396908	-2.26732	0.0233704	0.235818
Stxbp6	11.9854	-1.25392	0.553368	-2.26598	0.0234526	0.236382
Rnf7	3095.25	-0.454452	0.20056	-2.26591	0.0234566	0.236382
Cdc7	735.446	-0.397601	0.17571	-2.26282	0.0236468	0.237533
Dnajc16	377.332	0.277785	0.122745	2.26311	0.0236286	0.237533
Mapk8ip1	312.174	0.287963	0.127306	2.26199	0.0236982	0.237896
Cyp2ab1	16.7641	-1.08095	0.478164	-2.26062	0.0237826	0.238365
Nfkbie	92.8783	0.479563	0.21215	2.26049	0.0237907	0.238365
Dhodh	622.462	-0.244677	0.108269	-2.25989	0.0238278	0.238437
Prdm1	308.611	0.68837	0.304604	2.25988	0.0238284	0.238437
Uchl5	1220.33	-0.522423	0.231309	-2.25855	0.0239112	0.238711
Tcf12	732.497	0.307276	0.136037	2.25877	0.0238976	0.238711
Cdc42ep1	48.4938	-0.684958	0.303286	-2.25846	0.023917	0.238711
Msi1	1694.74	0.488265	0.216154	2.25888	0.0238909	0.238711
Clcn4-2	122.315	0.636693	0.282101	2.25697	0.0240101	0.239292
Med17	970.002	-0.392284	0.173824	-2.25679	0.0240211	0.239292
Timm44	1106.35	-0.308776	0.136853	-2.25626	0.0240545	0.239472
Snrpd1	1769.07	-0.802099	0.355813	-2.25427	0.0241791	0.239893
Nbr1	3326.46	0.224371	0.09956	2.25363	0.0242197	0.239893
Dhrs4	199.671	-0.715738	0.317572	-2.25378	0.0242097	0.239893
Adamts9	611.841	0.578856	0.256712	2.25489	0.0241404	0.239893
Kif4	972.364	-0.24884	0.110364	-2.25473	0.0241503	0.239893
Reep6	1074.95	0.832195	0.369252	2.25373	0.0242128	0.239893
Fkbp15	688.831	0.228741	0.101457	2.25455	0.0241618	0.239893
Kank3	1078.59	-0.349971	0.155393	-2.25217	0.0243116	0.240651
Dhcr7	1630.14	0.445317	0.197762	2.25178	0.024336	0.24074
Stx8	320.472	-0.489959	0.217726	-2.25034	0.0244271	0.241182
Zfp109	69.4666	0.483782	0.214963	2.25054	0.0244148	0.241182
Wdfy2	106.239	0.461898	0.205354	2.24928	0.0244945	0.241421
Timm22	374.558	-0.492403	0.218882	-2.24963	0.0244723	0.241421
Irf2bp2	1298.14	0.48508	0.215665	2.24923	0.0244976	0.241421
Chfr	1291.05	0.19988	0.0888938	2.24852	0.024543	0.241563
Arpc5l	673.692	-0.546839	0.243183	-2.24867	0.0245332	0.241563
Thsd1	36.9738	-0.721724	0.321048	-2.24803	0.0245745	0.241721
Gal3st3	81.1237	0.473045	0.210511	2.24712	0.0246322	0.242137
Cmss1	219.285	-0.698142	0.31093	-2.24533	0.0247467	0.242956
Fadd	123.807	-0.59101	0.26337	-2.24403	0.0248305	0.243321
Dgkh	290.396	0.72802	0.324404	2.24418	0.024821	0.243321
Mad2l2	516.395	-0.295015	0.13155	-2.2426	0.0249229	0.243774
Pak4	5308.89	0.249401	0.111223	2.24234	0.0249392	0.243774
Jdp2	431.043	0.500061	0.222995	2.24247	0.0249308	0.243774
Ralb	1617.14	0.274385	0.12238	2.24208	0.0249564	0.243789
Elovl6	4712.91	0.274929	0.122691	2.24082	0.0250381	0.244434
Tiprl	639.48	-0.252061	0.112504	-2.24046	0.0250609	0.244505
Il17d	10.0224	-2.27595	1.01614	-2.23979	0.0251049	0.24478
Rangrf	313.327	-0.417247	0.186385	-2.23863	0.0251797	0.245357
Med29	240.259	-0.745342	0.333166	-2.23715	0.0252766	0.245868
Ighmbp2	350.474	-0.331337	0.148127	-2.23684	0.025297	0.245868
Mycbp2	461.001	0.515027	0.230179	2.23751	0.0252529	0.245868
H1fx	542.613	-0.962312	0.430251	-2.23663	0.0253107	0.245868
Nt5dc3	830.214	0.249725	0.111653	2.23662	0.0253109	0.245868
Slc2a12	14.1706	-1.33965	0.599078	-2.23618	0.0253399	0.245997
Gabarapl2	1191.81	-0.723836	0.323863	-2.23501	0.025417	0.246439
Mrpl22	629.902	-0.549948	0.246101	-2.23465	0.0254405	0.246514
Nkd1	26.6196	-0.870226	0.389875	-2.23206	0.0256107	0.247856
C2cd2l	273.684	0.349419	0.156587	2.23147	0.02565	0.248082
Snrpd3	2414.9	-0.753767	0.337974	-2.23025	0.025731	0.248712
Noxo1	31.5323	-0.718063	0.322048	-2.22967	0.0257691	0.248772
Tfr2	11.3822	-1.46189	0.655623	-2.22978	0.0257621	0.248772
Rhobtb3	219.819	0.58915	0.264282	2.22925	0.0257975	0.248892
Fam43a	764.153	0.229174	0.102827	2.22873	0.0258318	0.249069
Bola3	252.403	-0.672175	0.301638	-2.22842	0.0258526	0.249117
Poll	354.404	-0.448546	0.201309	-2.22815	0.0258707	0.249137
Nrros	74.0641	0.667984	0.299905	2.22732	0.0259257	0.249513
Nrg4	31.9203	-0.814974	0.366071	-2.22627	0.025996	0.249667
Eef2	91573.6	0.393054	0.176564	2.22613	0.0260056	0.249667
Atp5l2-ps	11.2844	-1.50376	0.675419	-2.2264	0.0259871	0.249667
Tvp23b	592.422	0.408653	0.18362	2.22553	0.0260455	0.249896
Eif4a3	2658.2	-0.503847	0.226505	-2.22444	0.0261191	0.250409
Platr15	12.0048	1.17665	0.529008	2.22426	0.026131	0.250409
Fam132a	24.3881	-1.05739	0.475499	-2.22374	0.026166	0.250591
B9d1	259.384	-0.487636	0.219355	-2.22305	0.0262125	0.250882
Bin1	128.682	-0.732805	0.329795	-2.222	0.0262831	0.251159
Col16a1	14.4679	-1.25316	0.563949	-2.22212	0.0262754	0.251159
Exoc3l2	85.0549	0.947731	0.4267	2.22107	0.0263461	0.25139
Cyct	47.0231	-0.854515	0.384725	-2.2211	0.026344	0.25139
P2rx5	71.974	-0.72146	0.325026	-2.2197	0.026439	0.252123
Islr2	49.1505	-0.703428	0.316978	-2.21917	0.0264755	0.252181
Efcab7	44.7079	-0.745208	0.33581	-2.21914	0.0264774	0.252181
Rab3d	127.522	0.456228	0.205643	2.21854	0.0265178	0.252304
Coro2a	17.2068	-1.51851	0.684557	-2.21824	0.0265387	0.252304
Hspe1	4857.89	-0.532918	0.240225	-2.21841	0.026527	0.252304
Sgms1	649.44	0.361153	0.162875	2.21736	0.0265983	0.252717
Ankrd13b	172.893	-0.625475	0.282132	-2.21696	0.0266257	0.252823
Egln1	481.334	-0.571699	0.257924	-2.21654	0.0266544	0.252942
Dgke	659.347	-0.306567	0.138326	-2.21627	0.0266732	0.252967
Trappc1	450.385	-0.357985	0.16157	-2.21566	0.0267147	0.253164
Elmo1	194.704	0.888342	0.401044	2.21507	0.0267551	0.253281
Smyd4	233.148	-0.383994	0.173391	-2.21462	0.0267865	0.253425
Slc46a3	63.1245	1.10434	0.498919	2.21347	0.0268651	0.254015
Uck2	7273.86	0.317456	0.143505	2.21216	0.0269554	0.254253
Was	119.719	-0.735413	0.332409	-2.21237	0.026941	0.254253
Tll1	15.5432	1.07063	0.483869	2.21264	0.0269225	0.254253
Birc5	1975.61	-0.495718	0.22415	-2.21155	0.0269979	0.254298
Pitpna	1093.4	-0.434385	0.196408	-2.21165	0.0269909	0.254298
Lama1	2305.37	0.537399	0.243014	2.21139	0.027009	0.254298
Padi2	438.701	-0.720057	0.3258	-2.21012	0.0270966	0.254816
Atp5f1	4118.46	-0.298876	0.135334	-2.20843	0.0272143	0.254892
Sri	298.307	-0.480823	0.217982	-2.2058	0.0273982	0.254892
Elmo3	122.049	0.479101	0.217067	2.20716	0.027303	0.254892
Tppp3	16.1698	-1.5924	0.721514	-2.20703	0.027312	0.254892
Rab29	116.199	-0.601928	0.272578	-2.20828	0.0272247	0.254892
Gbgt1	81.4942	0.573791	0.260065	2.20633	0.0273606	0.254892
Sesn2	2789.82	0.335973	0.152044	2.20971	0.0271255	0.254892
Fosl2	21.3103	0.892003	0.404406	2.20571	0.0274042	0.254892
Mrpl46	478.797	-0.660484	0.299448	-2.20567	0.0274069	0.254892
Slc25a15	522.322	-0.424619	0.192486	-2.20598	0.0273857	0.254892
Dpcd	263.253	-0.455669	0.206622	-2.20533	0.0274311	0.254892
D8Ertd82e	480.416	0.578702	0.261992	2.20885	0.0271849	0.254892
Noxred1	84.1419	-0.636177	0.288429	-2.20566	0.0274079	0.254892
Trmt11	269.6	-0.560736	0.254555	-2.20281	0.0276083	0.256386
Ddt	432.029	-0.839314	0.381199	-2.20178	0.0276812	0.256785
Lhx6	23.0488	-1.15119	0.522857	-2.20173	0.0276842	0.256785
Vps9d1	189.891	-0.428986	0.194983	-2.20012	0.0277983	0.257691
Tspan33	56.7306	-0.613053	0.278948	-2.19773	0.0279681	0.258544
Atp6v0a1	1281.64	-0.300878	0.136908	-2.19766	0.0279731	0.258544
Nit2	687.777	-0.417099	0.189764	-2.19799	0.0279499	0.258544
Trim12c	215.294	0.656187	0.298548	2.19793	0.0279544	0.258544
Mrpl51	1069.26	-0.526051	0.239615	-2.1954	0.028135	0.259449
Inppl1	1824.52	0.237673	0.108274	2.19511	0.0281554	0.259449
Lrif1	120.855	-0.686358	0.31267	-2.19515	0.0281528	0.259449
Vimp	666.116	0.444318	0.202432	2.1949	0.0281706	0.259449
Sept2	5768.33	0.212012	0.0966526	2.19354	0.0282682	0.259888
Obox6	76.5979	0.645115	0.294053	2.19387	0.0282444	0.259888
Sash1	1635.38	0.413913	0.188876	2.19145	0.028419	0.260007
Fyn	207.519	-0.514226	0.234563	-2.19227	0.0283597	0.260007
Klc2	636.846	0.388215	0.177101	2.19205	0.0283756	0.260007
Klhl8	602.151	0.331332	0.15108	2.19309	0.0283006	0.260007
Pdcd5	733.874	-0.723585	0.330176	-2.19151	0.0284146	0.260007
Shf	216.698	-0.780284	0.356	-2.19181	0.0283933	0.260007
Klhl13	2165.63	-0.546907	0.249583	-2.19129	0.028431	0.260007
Socs7	750.364	0.38027	0.173456	2.19231	0.028357	0.260007
Tmem18	281.444	-0.371802	0.169665	-2.19139	0.0284237	0.260007
Depdc7	237.166	-0.341194	0.155775	-2.1903	0.0285022	0.260506
Mtif2	923.599	-0.266669	0.121859	-2.18833	0.0286456	0.261205
Lrrc59	7498.49	0.330567	0.151058	2.18834	0.0286447	0.261205
Rhcg	19.7633	-1.05811	0.483433	-2.18873	0.0286163	0.261205
Lrrc56	105.276	-0.494339	0.225885	-2.18845	0.0286366	0.261205
Fam53a	605.853	0.226718	0.103647	2.18741	0.0287123	0.261371
Tsku	173.536	0.47205	0.215786	2.18758	0.0287	0.261371
Ccdc158	38.4379	0.797275	0.364495	2.18734	0.0287177	0.261371
Txnl4a	593.823	-0.656417	0.300123	-2.18716	0.0287307	0.261371
Nhsl2	47.7382	0.765028	0.349829	2.18687	0.0287523	0.261415
T	14.7978	-1.7493	0.800016	-2.18658	0.0287734	0.261455
Fam26f	12.0698	-1.45302	0.664908	-2.1853	0.0288668	0.261847
Hmgb2	3754.86	-0.636511	0.29127	-2.1853	0.0288669	0.261847
Acpp	181.88	0.754885	0.345617	2.18417	0.02895	0.262448
Mt1	3121.71	-0.608779	0.278789	-2.18366	0.0289876	0.262485
Ibtk	1526.3	0.346422	0.15864	2.1837	0.0289844	0.262485
Rnf32	77.7224	0.648056	0.296917	2.18261	0.0290642	0.262631
Ssc4d	219.656	0.504478	0.231144	2.18252	0.029071	0.262631
Hpse	19.2092	-1.27697	0.584988	-2.1829	0.0290432	0.262631
Rmi2	147.58	-0.444772	0.203774	-2.18267	0.0290598	0.262631
Gareml	34.8433	-0.67783	0.310681	-2.18176	0.0291274	0.262989
Atp5l	808.07	-0.580308	0.266044	-2.18125	0.0291649	0.263175
Dmap1	524.426	-0.347606	0.159453	-2.17999	0.0292581	0.263711
Nupr1	1182.97	0.665128	0.305399	2.1779	0.0294135	0.264197
Nipal2	18.4958	1.05607	0.484825	2.17825	0.0293873	0.264197
Lonrf1	755.742	-0.356566	0.163658	-2.17872	0.0293523	0.264197
Cryge	10.5213	-1.34744	0.618452	-2.17872	0.0293522	0.264197
AA465934	148.179	-0.624555	0.286756	-2.178	0.0294058	0.264197
Spin1	1467.83	0.361133	0.165973	2.17586	0.0295661	0.264639
Pros1	570.923	-0.548296	0.251918	-2.17649	0.0295186	0.264639
Ostf1	1466.94	0.299212	0.137467	2.17661	0.0295095	0.264639
St14	3478.45	0.596118	0.274001	2.1756	0.0295849	0.264639
Pdgfc	405.849	0.435196	0.200114	2.17474	0.0296494	0.264793
Shfm1	1653.63	-0.862215	0.396704	-2.17344	0.0297469	0.265513
Arhgef5	35.2562	0.921544	0.424214	2.17235	0.029829	0.266093
Arap1	665.072	-0.407958	0.18782	-2.17206	0.0298508	0.266136
Hspa13	383.083	0.288862	0.133029	2.17142	0.0298998	0.266268
Ubtf	5103.55	-0.461931	0.212775	-2.17098	0.0299325	0.266384
Arhgef38	155.777	0.609079	0.28062	2.17048	0.0299705	0.266442
Trappc2	131.957	-0.420766	0.193907	-2.16993	0.030012	0.266659
Zbtb32	249.725	-0.389584	0.179757	-2.16729	0.0302129	0.268139
Rxra	598.655	-0.277035	0.127819	-2.16741	0.030204	0.268139
Dennd3	180.868	0.695686	0.321078	2.16672	0.030256	0.26837
Lamtor1	946.547	-0.425074	0.196307	-2.16535	0.0303608	0.269146
Slc25a48	41.6515	0.825461	0.381473	2.16388	0.0304735	0.269731
Atp1b1	6166.54	0.371556	0.171726	2.16365	0.0304911	0.269731
Cited1	59.1678	-0.792931	0.366489	-2.16359	0.0304959	0.269731
Abhd6	162.655	0.389479	0.180077	2.16285	0.0305527	0.269914
Miip	204.743	0.443207	0.204974	2.16226	0.0305983	0.269914
Cds1	113.298	0.646874	0.299312	2.1612	0.0306797	0.269914
Plekha5	521.215	0.30457	0.140934	2.16108	0.0306893	0.269914
Rnf10	8462.03	0.308564	0.142732	2.16184	0.0306306	0.269914
Ptrh2	305.956	-0.590287	0.272931	-2.16277	0.030559	0.269914
Spint5	19.5664	-1.36825	0.632865	-2.162	0.0306183	0.269914
Serpina3m	14.814	-1.52984	0.707494	-2.16233	0.0305928	0.269914
Lamtor3	315.875	-0.29659	0.137217	-2.16147	0.0306591	0.269914
Aldh3a1	53.5058	0.862868	0.399534	2.15968	0.0307972	0.270254
Kcnk6	107.462	0.562184	0.260274	2.15997	0.0307752	0.270254
Zfp689	193.133	0.507358	0.23492	2.1597	0.0307958	0.270254
Lmbr1	233.22	0.359123	0.166335	2.15903	0.0308479	0.270395
Brd9	520.463	-0.390651	0.180961	-2.15876	0.0308688	0.270427
Comt	728.273	0.255913	0.118572	2.15829	0.030905	0.270476
Ccdc32	135.924	-0.405066	0.187683	-2.15824	0.0309091	0.270476
Psen2	301.924	0.738794	0.342643	2.15616	0.0310709	0.271329
Wnt7b	24.8384	-1.52284	0.706404	-2.15576	0.0311027	0.271329
Nop10	876.889	-0.461412	0.214007	-2.15606	0.0310791	0.271329
Ttc9c	1321.11	0.342041	0.158711	2.15512	0.0311524	0.27154
Phf5a	1032.67	-0.521257	0.241967	-2.15425	0.0312205	0.271831
Tulp2	152.185	-0.386759	0.17968	-2.15249	0.0313587	0.272689
Kansl1l	83.3661	0.507896	0.23601	2.15201	0.0313965	0.272689
Nfkb1	374.512	-0.537415	0.249721	-2.15206	0.0313926	0.272689
Cabp1	819.48	0.351862	0.163513	2.15189	0.0314064	0.272689
Tbx20	56.9755	0.644726	0.299503	2.15265	0.031346	0.272689
Irs1	24.2105	1.21373	0.564293	2.15088	0.0314855	0.273073
Ano6	773.39	-0.332113	0.154448	-2.15032	0.03153	0.273307
Colgalt1	3949	0.223582	0.10399	2.15005	0.0315516	0.273342
Id1	35.2174	-1.39811	0.650561	-2.14909	0.0316273	0.273695
Mcc	224.029	-0.536577	0.249653	-2.1493	0.0316109	0.273695
H2-K2	32.1955	1.04805	0.487907	2.14804	0.0317103	0.274261
Cs	6429.84	0.211298	0.0983949	2.14745	0.0317575	0.274517
Atp6v1c1	1101.96	-0.204141	0.095073	-2.1472	0.0317773	0.274536
Ctsa	2528.45	0.334606	0.156021	2.14462	0.0319833	0.275146
Nid2	10822.6	0.364927	0.170068	2.14577	0.0318912	0.275146
Slc29a2	292.649	0.337754	0.157474	2.14482	0.0319676	0.275146
Itm2c	860.882	0.542921	0.253238	2.14392	0.0320394	0.275146
Prkx	266.581	0.343896	0.160413	2.14382	0.0320476	0.275146
Rgmb	180.685	0.368994	0.172102	2.14404	0.0320293	0.275146
Ier5	133.682	0.42739	0.199292	2.14454	0.0319895	0.275146
Ccdc8	174.425	0.368329	0.171861	2.14318	0.0320989	0.275335
Cdip1	917.529	0.406829	0.189878	2.14258	0.0321466	0.275442
Pex11a	125.405	-0.397956	0.185734	-2.14261	0.0321445	0.275442
Pdzrn3	407.047	0.639687	0.298694	2.14161	0.0322248	0.27596
Acot8	371.653	-0.406642	0.190056	-2.13959	0.0323876	0.27705
Pde5a	82.6659	0.83779	0.391563	2.13961	0.0323865	0.27705
Rpl30-ps10	30.7494	-1.01611	0.47535	-2.1376	0.0325494	0.27813
Prex1	643.6	0.562436	0.263229	2.13668	0.0326242	0.278465
Tsks	57.9155	-0.754569	0.353147	-2.1367	0.0326225	0.278465
Larp7	1381.6	-0.450329	0.210889	-2.13538	0.0327302	0.278992
Dennd1a	518.491	0.337986	0.158279	2.13538	0.0327297	0.278992
Polr2k	71.5918	-0.814117	0.381273	-2.13526	0.0327395	0.278992
Lsr	589.284	0.633811	0.296912	2.13468	0.0327875	0.279022
Galns	177.601	0.548457	0.256994	2.13413	0.0328324	0.279022
Mak	49.6621	0.694447	0.325368	2.13434	0.0328149	0.279022
Pvrl3	468.222	0.383728	0.1798	2.13419	0.0328273	0.279022
Mxra8	119.495	0.58821	0.275669	2.13375	0.0328631	0.279071
Aldh1a3	58.5361	0.780395	0.365839	2.13316	0.0329114	0.279237
Foxh1	687.892	0.3181	0.149141	2.13288	0.0329344	0.279281
Itga6	3409.07	0.429604	0.201444	2.13262	0.0329559	0.279312
Ctgf	265.873	-0.70788	0.331991	-2.13222	0.0329884	0.279435
Rlbp1	130.214	-0.562254	0.263739	-2.13186	0.0330183	0.279537
Smim1	90.024	0.564098	0.264637	2.1316	0.0330401	0.27957
Dynll2	1903.45	-0.42432	0.199104	-2.13114	0.0330774	0.279583
Il1rap	15.7391	-1.06286	0.498686	-2.13132	0.033063	0.279583
Cbr1	650.353	-0.380978	0.178875	-2.12986	0.033183	0.280221
Xlr3b	120.557	0.681913	0.320217	2.12953	0.0332101	0.280249
Cnpy2	1155.78	0.386178	0.181424	2.12859	0.0332884	0.28041
Emc1	1592.5	0.208214	0.0977952	2.12908	0.033248	0.28041
Tma7	999.957	-0.652572	0.306579	-2.12856	0.0332909	0.28041
Extl2	118.228	0.522066	0.245582	2.12584	0.033517	0.281924
Wdr95	18.7149	-1.20759	0.568113	-2.12562	0.0335349	0.281924
Sgpl1	2272.76	0.480906	0.226342	2.12469	0.0336122	0.282291
Nfkbiz	66.5053	0.620081	0.291849	2.12466	0.0336147	0.282291
Plekhd1	197.623	-0.511247	0.240683	-2.12415	0.0336579	0.282502
Nr6a1	975.246	0.338695	0.159478	2.12378	0.0336888	0.28261
Ptprk	1254.98	0.37867	0.178331	2.12341	0.0337192	0.282713
Pno1	1368.12	-0.488672	0.230227	-2.12257	0.03379	0.283154
Polr2j	625.962	-0.549131	0.258835	-2.12155	0.0338758	0.283569
Cdc42se1	1302.58	0.254578	0.119995	2.12158	0.033873	0.283569
Tarsl2	133.531	-0.431771	0.203588	-2.1208	0.0339383	0.283788
Pskh1	482.462	0.383907	0.181007	2.12095	0.0339259	0.283788
Nom1	875.456	-0.602789	0.28427	-2.12048	0.0339659	0.283805
Fam206a	307.368	-0.284573	0.134211	-2.12035	0.0339767	0.283805
Spidr	806.812	0.283744	0.133839	2.12004	0.0340023	0.283868
Nsun5	320.797	-0.468887	0.221498	-2.1169	0.0342688	0.285936
Rps18-ps3	17.8051	-1.77813	0.840056	-2.11668	0.0342867	0.285936
Clcnka	50.9501	-0.631135	0.298386	-2.11517	0.0344158	0.286401
Fhad1	31.3897	-1.03062	0.487214	-2.11534	0.034401	0.286401
Cln8	721.492	0.420479	0.198823	2.11484	0.0344433	0.286478
Klhl3	21.1838	-0.875424	0.414152	-2.11377	0.0345346	0.287084
Cd44	13.4506	-1.24972	0.5914	-2.11316	0.0345871	0.287087
Polr2i	661.686	-0.461894	0.218565	-2.1133	0.034575	0.287087
Fgd5	71.7429	-0.829904	0.392738	-2.11312	0.0345901	0.287087
Trmu	111.606	-0.493226	0.233453	-2.11274	0.0346228	0.287206
Traf1	15.7343	-1.61632	0.765164	-2.11238	0.0346539	0.287311
Ifi30	1002.42	0.595965	0.282224	2.11167	0.0347147	0.287662
Ift46	860.112	-0.245048	0.116088	-2.11088	0.0347825	0.287918
Med6	334.78	-0.498235	0.236025	-2.11094	0.0347773	0.287918
Xlr3c	106.811	0.884614	0.419267	2.10991	0.0348664	0.28846
Rrm2b	229.007	0.507552	0.240655	2.10905	0.0349404	0.28892
Bace1	204.28	0.364871	0.17304	2.10859	0.0349796	0.288938
Ndufb7	875.295	-0.400763	0.190163	-2.10748	0.0350763	0.288972
Setd7	257.201	0.670341	0.318014	2.1079	0.03504	0.288972
Spty2d1	316.781	0.385669	0.182984	2.10767	0.0350595	0.288972
Cpne8	11.6742	-1.12528	0.5338	-2.10805	0.0350265	0.288972
Tcf24	124.017	0.78944	0.374633	2.10724	0.0350972	0.288992
Smtnl1	134.277	0.451406	0.214392	2.10552	0.0352464	0.290068
Phf13	995.651	0.478726	0.22741	2.10512	0.0352805	0.290195
Srp14	970.584	-0.426662	0.202749	-2.10439	0.0353446	0.29057
Psmg2	377.896	-0.493154	0.234545	-2.1026	0.0355012	0.290919
Fads2	1240.14	0.436673	0.207664	2.10278	0.0354847	0.290919
Mtx2	437.986	-0.376063	0.178782	-2.10348	0.0354239	0.290919
Coq9	390.778	-0.330991	0.157406	-2.10278	0.0354847	0.290919
Map2k4	1161.08	-0.258962	0.123155	-2.10272	0.03549	0.290919
Fads6	459.22	0.599667	0.285222	2.10246	0.0355134	0.290919
Hmgn2	876.466	-0.661043	0.314562	-2.10147	0.0355997	0.291219
Rnf128	69.2291	-0.678699	0.322923	-2.10174	0.0355761	0.291219
Lrfn3	110.365	0.593481	0.282428	2.10135	0.03561	0.291219
Cwf19l1	411.512	-0.358032	0.170412	-2.10098	0.0356431	0.291337
Tgfbrap1	226.123	0.369097	0.175699	2.10073	0.0356643	0.291358
Atrnl1	209.879	0.632653	0.301228	2.10024	0.0357074	0.291546
Wash1	704.18	-0.469036	0.22345	-2.09906	0.0358113	0.291826
Thoc1	826.909	-0.407989	0.194336	-2.09939	0.0357822	0.291826
Kdm4a	2550.93	0.18505	0.0881601	2.09902	0.035815	0.291826
Arhgef15	198.961	-0.58623	0.279333	-2.09868	0.0358455	0.291922
Meg3	7978.21	0.5999	0.286054	2.09715	0.0359799	0.292864
Madcam1	66.1922	0.683501	0.325956	2.09692	0.0360011	0.292884
Nkap	560.9	0.264101	0.125961	2.09669	0.0360209	0.292893
BC021614	118.059	-0.58766	0.280381	-2.09594	0.0360879	0.293284
Notum	634.589	-0.897429	0.428309	-2.09528	0.0361458	0.29345
Coq7	462.93	-0.458429	0.218891	-2.09433	0.0362307	0.293834
Mslnl	18.7236	-1.04139	0.497377	-2.09377	0.0362807	0.294086
Vpreb1	29.4121	-0.795181	0.379861	-2.09335	0.0363183	0.294086
Rpf2	1088.75	-0.790955	0.377943	-2.09279	0.036368	0.294183
Evc2	123.27	-0.501059	0.239419	-2.09282	0.0363655	0.294183
Dcaf6	417.804	0.312779	0.149519	2.0919	0.0364473	0.29452
H3f3a-ps1	25.8494	-0.893842	0.427644	-2.09015	0.0366042	0.295635
Inf2	231.496	-0.880636	0.421547	-2.08906	0.0367025	0.296275
Fgfr1op	784.197	0.225551	0.108013	2.08818	0.0367813	0.296758
Sec14l4	83.7621	0.510526	0.244564	2.0875	0.0368432	0.297104
Gtf2h1	2179.86	-0.447261	0.214339	-2.0867	0.0369156	0.297198
Vdac3	1270.04	-0.32189	0.154273	-2.08649	0.0369342	0.297198
Nlrp14	11.8583	0.928906	0.445329	2.08588	0.0369891	0.297198
Lgals12	30.591	0.866011	0.415181	2.08586	0.036991	0.297198
Cc2d1b	1105.81	-0.268028	0.128536	-2.08524	0.0370474	0.297198
Hnf1a	334.866	0.463892	0.222484	2.08506	0.0370642	0.297198
Bcat1	15507.2	-0.289837	0.13899	-2.08531	0.0370408	0.297198
Unc13a	295.313	0.414154	0.198545	2.08595	0.0369836	0.297198
Platr28	55.0274	0.561133	0.269052	2.08559	0.0370157	0.297198
Zfp449	132.711	0.38237	0.183314	2.08587	0.0369902	0.297198
Serf1	17.1309	-1.21025	0.580599	-2.08449	0.037116	0.297373
Fam118b	270.698	-0.506893	0.243228	-2.08403	0.0371578	0.297475
Pip4k2a	219.695	-0.307503	0.147649	-2.08266	0.0372824	0.298031
Tmem59	1901.23	0.5299	0.25447	2.08237	0.0373087	0.298088
Tsx	43.2523	-0.668233	0.321094	-2.08112	0.0374233	0.298698
Rtkn	667.849	-0.546722	0.262704	-2.08113	0.0374217	0.298698
Sptlc2	1632.84	0.251283	0.120775	2.08059	0.0374712	0.298928
Coa3	423.227	-0.524096	0.251966	-2.08003	0.0375228	0.299187
AI118078	11.4738	-1.28432	0.617961	-2.07832	0.0376798	0.299297
Ccno	18.1878	-1.06229	0.511061	-2.07859	0.0376553	0.299297
Mrpl50	766.514	-0.368925	0.177502	-2.07843	0.0376698	0.299297
Klhl5	147.184	0.433599	0.208641	2.07821	0.03769	0.299297
Rapgef2	461.08	0.34014	0.163664	2.07829	0.0376831	0.299297
Wdr77	1267.14	-0.368683	0.177497	-2.07712	0.0377903	0.299492
Fgd2	16.9096	0.876153	0.421841	2.07697	0.0378041	0.299492
Zfp941	335.563	-0.308325	0.148436	-2.07716	0.0377872	0.299492
Zfp280c	380.274	0.402422	0.193783	2.07667	0.0378322	0.299513
Cttnbp2nl	457.722	0.326416	0.157223	2.07614	0.037881	0.299596
Taok3	466.161	0.586251	0.282565	2.07475	0.0380099	0.300463
Fbxo22	1420.49	-0.477937	0.230412	-2.07427	0.0380543	0.300662
Denr	1481.27	-0.589955	0.284692	-2.07226	0.0382413	0.301832
Abca7	824.342	0.507218	0.244839	2.07164	0.038299	0.301832
Anapc10	605.538	-0.503083	0.24283	-2.07175	0.0382889	0.301832
Msrb3	44.7756	-0.672268	0.324493	-2.07175	0.038289	0.301832
Tcf15	106.161	-0.798994	0.38572	-2.07143	0.0383184	0.301832
Efemp2	266.577	0.374839	0.181041	2.07047	0.0384085	0.302237
Map3k12	513.001	-0.264575	0.12782	-2.0699	0.0384615	0.30235
Ush1c	23.414	-1.15841	0.559633	-2.06994	0.038458	0.30235
Ndufs3	779.196	-0.274993	0.132878	-2.06952	0.0384974	0.302479
Itgb5	1158.3	0.333845	0.16146	2.06766	0.0386719	0.303127
Adck3	143.481	-0.505378	0.244475	-2.0672	0.0387157	0.303127
Arpc3	1535.59	-0.425033	0.20553	-2.06799	0.0386414	0.303127
Srsf2	6304.47	-0.442861	0.214199	-2.06752	0.0386847	0.303127
Nbas	416.173	0.400704	0.193874	2.06683	0.0387506	0.303249
Nedd4	29572.3	0.296107	0.143318	2.06608	0.0388206	0.303644
Oas1b	15.2419	0.946291	0.458139	2.06551	0.0388746	0.303915
Psmg3	89.2754	-0.637792	0.308899	-2.06473	0.0389487	0.304189
Atp6ap2	1377.23	0.325046	0.157418	2.06486	0.0389366	0.304189
Abhd2	1859.84	0.334494	0.16205	2.06414	0.0390042	0.30447
Ccdc124	1026.25	-0.768358	0.37249	-2.06276	0.0391355	0.305305
Rnf185	624.257	-0.289915	0.140645	-2.06132	0.0392727	0.305305
Cd200	23.4991	0.847114	0.410919	2.06151	0.0392542	0.305305
Prepl	807.635	0.215607	0.10454	2.06243	0.0391668	0.305305
Pim2	197.798	-0.32657	0.158423	-2.06138	0.0392666	0.305305
Synpo2l	13.5821	-1.7116	0.830311	-2.0614	0.0392648	0.305305
Nhsl1	641.514	0.44167	0.214293	2.06106	0.0392978	0.305305
Lamtor4	240.609	-0.586013	0.284321	-2.06109	0.039294	0.305305
Hyls1	350.758	-0.421207	0.204283	-2.06188	0.0392191	0.305305
Klf6	806.207	0.387226	0.188134	2.05825	0.0395665	0.305986
Ssr4	1006.08	0.326358	0.158534	2.0586	0.0395321	0.305986
Iglon5	14.4991	0.839002	0.407585	2.05847	0.0395451	0.305986
Chd3	509.22	0.357195	0.173474	2.05908	0.039487	0.305986
Ephb4	1554.17	0.439662	0.213525	2.05906	0.0394883	0.305986
Ltbp4	2896.93	0.25872	0.125707	2.05812	0.0395787	0.305986
Fam133b	404.346	-0.458381	0.222703	-2.05826	0.039565	0.305986
Sars	5949	0.286685	0.139302	2.058	0.0395901	0.305986
Tnik	57.7423	0.544535	0.264749	2.0568	0.0397052	0.306572
Mlxip	657.345	0.247807	0.120531	2.05595	0.0397869	0.306748
Unc13d	162.576	-0.469576	0.228371	-2.0562	0.0397631	0.306748
Scarb2	801.585	0.490295	0.238578	2.05507	0.0398718	0.306832
Ltb4r2	11.1353	-1.35704	0.660183	-2.05555	0.0398262	0.306832
Exoc3l	85.1068	-0.674515	0.328227	-2.05503	0.0398764	0.306832
Cebpzos	511.835	-0.36684	0.178506	-2.05506	0.039873	0.306832
Mprip	2503.35	-0.208145	0.101318	-2.05437	0.0399401	0.307171
Fam173b	43.4613	-0.741135	0.360824	-2.05401	0.0399751	0.307289
Fkbp7	89.1784	0.669645	0.326128	2.05332	0.0400415	0.307648
Il34	58.0124	-0.770128	0.375414	-2.05141	0.040227	0.308769
Fam60a	1468.31	0.393179	0.191705	2.05095	0.0402714	0.308959
Mkks	351.953	-0.388432	0.18942	-2.05065	0.0403015	0.309038
Anapc11	816.946	-0.414012	0.201916	-2.05042	0.0403232	0.309052
Grb7	287.537	0.465432	0.227096	2.04949	0.0404141	0.309597
Cript	315.573	-0.442045	0.215754	-2.04884	0.0404782	0.309936
Chml	365.156	0.44762	0.218548	2.04815	0.0405449	0.310295
Cnp	337.542	-0.466155	0.227624	-2.04791	0.0405685	0.310313
Cnpy3	1169.46	0.292681	0.142958	2.04732	0.0406267	0.310313
Egfl7	317.803	-0.429528	0.209762	-2.04769	0.0405901	0.310313
Gbx2	219.961	-1.36441	0.666908	-2.04587	0.0407688	0.311246
Zfp318	906.525	0.450802	0.220389	2.04548	0.0408071	0.311382
Sfrp5	24.5131	-0.991006	0.484627	-2.04488	0.0408663	0.311382
Ly75	5581.02	0.411401	0.201166	2.04508	0.0408466	0.311382
Pdzk1	133.412	0.843691	0.412569	2.04497	0.0408579	0.311382
Casp6	112.65	-0.550207	0.269096	-2.04465	0.0408895	0.311406
Plag1	159.13	0.595973	0.291581	2.04394	0.0409596	0.311636
Pla2g2f	12.939	-1.54627	0.756467	-2.04406	0.0409474	0.311636
Col4a1	260.298	-0.476189	0.233089	-2.04295	0.0410575	0.312229
Usp54	903.571	0.44079	0.215844	2.04217	0.0411342	0.312575
Ppp1r26	181.948	0.482119	0.236091	2.04209	0.0411431	0.312575
Kdm6b	2994.55	0.520234	0.254852	2.04132	0.0412194	0.312776
Rras2	534.72	-0.280848	0.137572	-2.04146	0.0412047	0.312776
Zic3	843.946	-0.754535	0.369678	-2.04106	0.0412451	0.312776
Hmgb3	210.079	-0.876311	0.429521	-2.0402	0.04133	0.312971
Arfgef3	40.4489	0.578538	0.283576	2.04015	0.0413354	0.312971
Pcbd2	93.6505	-0.602202	0.295299	-2.03929	0.0414208	0.313227
Cdadc1	157.668	-0.388134	0.190348	-2.03908	0.0414423	0.313227
Ddb1	19228.6	0.269581	0.132225	2.0388	0.0414695	0.313227
Dnpep	1496.18	0.320926	0.157395	2.03898	0.041452	0.313227
Zfp42	5052.93	-0.545615	0.267578	-2.03909	0.0414413	0.313227
Ncaph	1403.47	-0.255187	0.125196	-2.0383	0.0415202	0.313458
Hras	618.178	-0.585008	0.287089	-2.03772	0.0415779	0.313591
Mllt11	128.522	0.386571	0.189707	2.03773	0.0415769	0.313591
Dnmbp	473.278	0.337508	0.165762	2.0361	0.0417405	0.314626
Errfi1	301.213	-0.313207	0.15387	-2.03553	0.0417977	0.314626
Pkd1l2	22.392	-0.994854	0.488825	-2.0352	0.0418313	0.314626
Itga2b	36.2093	-1.02393	0.503122	-2.03515	0.0418359	0.314626
Ccdc186	648.32	0.414434	0.203598	2.03555	0.0417954	0.314626
Platr26	74.3265	-0.419477	0.206101	-2.0353	0.0418204	0.314626
Vti1b	532.571	-0.438717	0.215749	-2.03346	0.0420058	0.315448
Pcolce	1670.37	0.195351	0.0960681	2.03347	0.0420053	0.315448
Plec	1293.14	0.423535	0.208392	2.03239	0.0421138	0.316106
Slc35d2	114.689	-0.636078	0.31301	-2.03213	0.0421404	0.316154
Rasd2	42.5151	0.957022	0.47138	2.03026	0.0423304	0.317264
Chchd1	752.012	-0.431652	0.21265	-2.02987	0.0423696	0.317264
Ctsc	823.685	-0.486294	0.239602	-2.02959	0.0423978	0.317302
Arfrp1	424.37	-0.276644	0.136316	-2.02942	0.0424152	0.317302
Fads1	1994.35	0.335532	0.165371	2.02896	0.0424627	0.317504
BC029214	29.0096	-0.917858	0.452485	-2.02848	0.042511	0.317711
Dnajc5g	31.8723	0.704008	0.347095	2.02829	0.042531	0.317711
Fbxw10	35.8349	-0.676377	0.333626	-2.02735	0.0426264	0.318272
Smim14	567.655	0.370111	0.182664	2.02618	0.0427463	0.318862
Cdh1	12912.5	0.371072	0.183213	2.02536	0.0428308	0.31897
Naa40	1788.53	-0.306329	0.151237	-2.02549	0.0428168	0.31897
Skp1a	3368.28	-0.358172	0.176871	-2.02504	0.0428629	0.31897
Kank4os	52.9999	-0.630644	0.311359	-2.02546	0.0428204	0.31897
Wnt5b	30.5322	-0.976714	0.482467	-2.02442	0.0429273	0.319145
Rps6ka2	964.404	0.456865	0.225847	2.0229	0.0430839	0.319397
Zcchc17	375.249	-0.43701	0.216013	-2.02307	0.0430655	0.319397
Dnajb13	45.9717	-0.628492	0.310634	-2.02326	0.0430468	0.319397
Creg1	405.549	0.600912	0.297052	2.02292	0.0430816	0.319397
Tnnc1	10.5209	-1.49951	0.740983	-2.02367	0.0430039	0.319397
Tradd	170.44	-0.473223	0.234042	-2.02196	0.0431809	0.319782
Abcb1a	658.373	0.366941	0.181492	2.0218	0.0431971	0.319782
Nol11	1715.27	-0.346108	0.171217	-2.02146	0.0432327	0.319843
Brsk1	395.027	0.259946	0.128602	2.02132	0.0432463	0.319843
Kdsr	520.976	0.386788	0.191396	2.02088	0.0432921	0.319948
Prkcg	230.317	-0.633986	0.313809	-2.02029	0.0433533	0.320179
Npr3	94.2533	-0.529819	0.262289	-2.01998	0.0433853	0.320264
Fbxw7	803.617	-0.329857	0.163332	-2.01955	0.0434304	0.320445
Rtn1	15.1754	-1.21996	0.604256	-2.01894	0.0434933	0.320606
Myl4	39.4175	-0.872571	0.432188	-2.01896	0.0434909	0.320606
Zmiz1	1033.99	-0.54177	0.268588	-2.01711	0.0436845	0.320679
Wnt11	20.9972	-0.975258	0.483474	-2.01719	0.0436757	0.320679
Fdft1	2917.96	0.335535	0.166352	2.01702	0.0436939	0.320679
Tab1	333.427	-0.312325	0.154731	-2.0185	0.0435396	0.320679
Camkk2	760.51	0.301985	0.149655	2.01787	0.0436045	0.320679
Caps2	55.9632	0.912325	0.452346	2.01688	0.0437084	0.320679
Glb1	2114.57	0.405235	0.200859	2.01751	0.0436424	0.320679
Tanc2	80.7438	0.49289	0.244304	2.01753	0.0436404	0.320679
Snord22	170.426	-0.666667	0.330483	-2.01725	0.0436695	0.320679
Ift43	183.819	0.504671	0.250285	2.01639	0.0437596	0.320734
Nedd8	1248.39	-0.502791	0.249568	-2.01465	0.0439418	0.320734
Adam19	3894.84	0.52623	0.261142	2.01511	0.043893	0.320734
Perp	109.183	-0.829464	0.411532	-2.01555	0.043847	0.320734
Cdkn2aipnl	1139.35	-0.361741	0.179418	-2.01619	0.0437798	0.320734
Ap3m1	1271.04	0.327753	0.162668	2.01486	0.0439197	0.320734
Dtymk	1942.13	-0.40228	0.199648	-2.01495	0.0439102	0.320734
Commd9	170.587	-0.465691	0.231122	-2.01491	0.0439139	0.320734
Sult6b1	173.717	-0.755278	0.375191	-2.01305	0.0441094	0.321286
Lhfpl2	522.118	0.358332	0.177987	2.01324	0.0440892	0.321286
BC048403	443.654	0.316337	0.157113	2.01344	0.0440684	0.321286
Tmem65	346.021	0.331315	0.164592	2.01295	0.0441203	0.321286
Snrpg	1268.02	-0.674838	0.335322	-2.01251	0.0441665	0.321473
Rpsa-ps2	83.3089	0.951506	0.472912	2.01201	0.0442185	0.321552
Rbm44	39.3813	-0.890818	0.442724	-2.01213	0.0442064	0.321552
Hmox2	513.231	-0.339789	0.169001	-2.01057	0.0443709	0.321829
Ascc2	1059.31	-0.246409	0.122507	-2.01139	0.044284	0.321829
Zfp551	45.3159	0.628381	0.312576	2.01033	0.0443963	0.321829
Clic4	4041.71	0.221221	0.110045	2.01029	0.0444008	0.321829
Crocc2	12.1313	-1.19671	0.59517	-2.0107	0.0443568	0.321829
Sec14l1	2763.12	-0.168269	0.0837289	-2.00969	0.0444644	0.321991
Tada3	1478.41	-0.433619	0.215805	-2.00931	0.0445039	0.322127
Sfxn3	518.086	0.319728	0.159139	2.00911	0.0445257	0.322136
Rpl18-ps2	19.2866	-1.49489	0.744525	-2.00785	0.0446597	0.322806
Mdm4	5277.82	0.383422	0.190947	2.008	0.0446431	0.322806
Nr4a1	754	-0.415847	0.207149	-2.00747	0.0446993	0.322943
Exosc3	563.843	-0.36348	0.181164	-2.00636	0.0448181	0.323461
Irs3	12.0044	-1.08275	0.539634	-2.00646	0.0448072	0.323461
D5Ertd579e	652.875	0.328839	0.164005	2.00505	0.044958	0.324063
Rhot1	1089.66	-0.171835	0.0857864	-2.00306	0.0451707	0.324647
Tubd1	95.9011	-0.439953	0.219625	-2.0032	0.0451554	0.324647
Mllt4	2807.56	0.376873	0.18816	2.00293	0.0451846	0.324647
AI481877	42.433	-0.970892	0.484831	-2.00254	0.0452272	0.324804
Foxo4	751.728	0.190947	0.0953645	2.00229	0.045254	0.324847
Mrpl35	865.911	-0.284409	0.142103	-2.00143	0.0453463	0.32536
Sfxn2	450.399	-0.299624	0.149738	-2.00098	0.0453945	0.325407
Mrto4	1121.02	-0.43448	0.217178	-2.00057	0.0454389	0.325576
Nhp2	2588.86	-0.598075	0.299072	-1.99977	0.045525	0.325894
Rhno1	597.762	-0.405414	0.202724	-1.99983	0.0455189	0.325894
Hap1	2134.89	-0.386161	0.193181	-1.99896	0.0456125	0.326235
Hr	109.443	-0.607863	0.304159	-1.9985	0.0456621	0.326235
Bckdhb	950.377	-0.260784	0.130479	-1.99867	0.0456438	0.326235
Ythdc2	386.005	0.382263	0.191296	1.99828	0.0456865	0.326235
Insig1	1763.84	0.483736	0.24205	1.99849	0.0456631	0.326235
Epn1	1676.35	-0.453335	0.227157	-1.99569	0.0459676	0.32801
Fbxw4	173.837	0.724294	0.363029	1.99514	0.0460276	0.328288
Tcfl5	281.152	-0.496886	0.249151	-1.99432	0.0461173	0.328478
Ckap4	2762.96	0.367735	0.184374	1.9945	0.0460969	0.328478
C2cd4b	25.6032	-0.972836	0.487734	-1.99461	0.0460859	0.328478
Tsr2	607.348	-0.387803	0.194583	-1.99299	0.0462621	0.329102
Trp53bp1	1505.32	0.317595	0.159374	1.99277	0.0462868	0.329102
Zfp646	1521.07	0.297774	0.149429	1.99275	0.0462892	0.329102
Smim3	36.0521	-0.717998	0.360349	-1.99251	0.0463153	0.329138
H3f3b	7273.53	-0.569675	0.286273	-1.98997	0.0465938	0.329767
Slc12a7	5503.19	0.602517	0.302667	1.99069	0.0465148	0.329767
Cnih2	13.3315	-1.19613	0.600802	-1.99089	0.0464927	0.329767
Gtf3c5	464.083	-0.359559	0.180608	-1.99083	0.0464996	0.329767
Stxbp3	341.268	-0.442026	0.222101	-1.9902	0.0465686	0.329767
Rap1gap	733.377	0.306868	0.154177	1.99036	0.0465508	0.329767
Arhgef39	301.587	0.495965	0.249209	1.99016	0.0465735	0.329767
Lman2	1921.51	0.273476	0.137489	1.98908	0.046692	0.330138
Ndufv2	2118.72	-0.302177	0.151986	-1.98819	0.0467909	0.330138
Cdc25b	478.769	-0.249705	0.125568	-1.98861	0.0467448	0.330138
Car13	328.547	0.486077	0.244352	1.98925	0.046674	0.330138
Dnajc22	93.3156	0.486985	0.244943	1.98816	0.0467942	0.330138
Spint2	1715.91	0.388597	0.195389	1.98884	0.0467184	0.330138
Trpv3	21.7833	0.840957	0.423057	1.98781	0.0468324	0.330258
Scpep1	5062	0.306596	0.154468	1.98485	0.0471612	0.331239
Mapk8ip2	334.39	0.479671	0.241624	1.9852	0.0471222	0.331239
Dfna5	15.456	-0.965955	0.48648	-1.9856	0.0470779	0.331239
Plekhb1	217.358	-0.495146	0.249462	-1.98486	0.0471605	0.331239
Neurl1b	13.4311	-1.4759	0.743333	-1.98551	0.0470874	0.331239
Mrps35	602.675	-0.262452	0.132227	-1.98485	0.0471611	0.331239
Fkbp14	162.721	0.424083	0.213742	1.98409	0.0472459	0.331677
Tspan13	725.839	0.497907	0.251113	1.9828	0.0473896	0.331791
Atp11a	1165.55	0.284399	0.143378	1.98356	0.0473051	0.331791
St6galnac2	49.6616	-1.05611	0.532625	-1.98285	0.0473845	0.331791
Tnni3	269.807	-0.653925	0.329865	-1.9824	0.0474344	0.331807
Wdr19	298.036	0.301846	0.152261	1.98243	0.0474316	0.331807
Psmc5	3277.42	-0.411213	0.207554	-1.98124	0.0475648	0.332317
Gatb	250.687	-0.424299	0.214226	-1.98061	0.047635	0.332317
Zyg11b	1407.33	0.300437	0.151671	1.98085	0.0476085	0.332317
Tuba3b	23.3353	-0.834244	0.421202	-1.98063	0.047633	0.332317
Rragb	183.592	0.433108	0.218739	1.98002	0.0477012	0.332631
Elk3	277.182	-0.297338	0.150221	-1.97934	0.0477782	0.333019
Pxdn	130.277	0.797052	0.402958	1.978	0.0479283	0.333916
Cdkl5	135.269	0.437972	0.22154	1.97694	0.0480484	0.334043
Agpat1	2181.32	0.319828	0.161791	1.9768	0.0480647	0.334043
Mael	82.7759	-0.611984	0.309518	-1.97722	0.048017	0.334043
H2-M6-ps	554.779	-0.717687	0.363072	-1.97671	0.0480749	0.334043
Ska1	381.449	-0.689478	0.348865	-1.97634	0.0481157	0.334179
Wars	2054.07	0.31969	0.161877	1.9749	0.0482797	0.335168
Def6	676.708	-0.474651	0.240381	-1.97457	0.0483164	0.335274
Nelfcd	1340.43	-0.25603	0.129697	-1.97406	0.0483751	0.335384
Cdkn2a	393.237	0.277115	0.140418	1.9735	0.0484386	0.335675
Gosr1	658.504	0.234011	0.118663	1.97206	0.0486022	0.335859
Ndufs2	2881.62	-0.211609	0.107288	-1.97234	0.0485706	0.335859
Pnp	316.614	-0.596905	0.302554	-1.97289	0.0485083	0.335859
Ccdc28b	60.4992	-0.783044	0.397168	-1.97157	0.0486587	0.335859
Ift57	299.261	-0.426887	0.216495	-1.97181	0.0486316	0.335859
Apmap	293.423	0.297355	0.150766	1.97229	0.0485767	0.335859
Lsm3	1201.01	-0.631975	0.320516	-1.97174	0.0486388	0.335859
Nkx6-2	88.6011	-0.721814	0.366058	-1.97186	0.0486257	0.335859
Il18bp	31.8337	-0.775341	0.393108	-1.97234	0.048571	0.335859
Cox8a	3525.15	-0.215335	0.109252	-1.971	0.0487243	0.335866
Cdc25c	510.433	-0.288003	0.146106	-1.97119	0.0487019	0.335866
AC122428.1	11.7851	-1.81469	0.920627	-1.97115	0.0487068	0.335866
B2m	307.318	-0.577121	0.292848	-1.97072	0.0487558	0.335936
Rhbdd1	435.375	0.657267	0.333711	1.96957	0.0488878	0.336548
Snx7	100.931	-0.444218	0.225523	-1.96972	0.0488703	0.336548
Calr3	33.5239	0.632166	0.321035	1.96915	0.048936	0.336732
Zc3hav1l	896.782	0.358201	0.181944	1.96874	0.0489833	0.336742
Acvr2b	202.723	0.54545	0.277079	1.96857	0.0490023	0.336742
Foxd3	333.121	-1.12572	0.571754	-1.96889	0.048966	0.336742
Ddx23	2664.88	-0.378568	0.192341	-1.96821	0.0490434	0.336877
Dctn1	1944.94	-0.312291	0.158696	-1.96785	0.0490848	0.337013
Slc4a2	405.526	-0.489658	0.249005	-1.96646	0.0492454	0.337522
Raet1e	47.9388	-0.606067	0.308179	-1.96661	0.0492286	0.337522
Cpsf3	2197.09	0.180753	0.0919169	1.96648	0.0492431	0.337522
mt-Tp	28.7055	-1.38233	0.702847	-1.96676	0.0492108	0.337522
Ddhd2	505.889	-0.269085	0.136891	-1.96569	0.0493349	0.337794
Nup35	277.075	-0.598083	0.304312	-1.96536	0.0493721	0.337797
Ube2e1	323.217	0.297551	0.151477	1.96433	0.049492	0.338173
Tmem29	136.274	-0.517168	0.26324	-1.96463	0.0494576	0.338173
Cenpm	1008.56	-0.413221	0.210353	-1.96442	0.0494818	0.338173
Fam118a	577.356	-0.263638	0.134315	-1.96283	0.0496661	0.33824
Hdac4	572.326	0.325297	0.165698	1.96319	0.0496238	0.33824
Fut9	542.54	0.633001	0.322507	1.96275	0.0496749	0.33824
Acot1	54.5808	-0.873698	0.44495	-1.96359	0.049578	0.33824
Pgap1	853.516	0.400471	0.203932	1.96374	0.0495598	0.33824
EU599041	262.124	0.367678	0.18723	1.96378	0.0495557	0.33824
Ccne1	1510.88	-0.626521	0.319309	-1.96212	0.0497491	0.338302
Ppp1r8	1454.88	-0.326632	0.166456	-1.96228	0.04973	0.338302
Chd9	1003.54	0.371853	0.189486	1.96244	0.0497116	0.338302
Dppa2	708.084	-1.04651	0.53343	-1.96185	0.0497794	0.338362
Gpatch2l	402.881	0.351006	0.179066	1.96021	0.0499718	0.339262
Dnajc19	674.885	-0.417377	0.212923	-1.96023	0.0499692	0.339262
Phf8	868.837	0.362175	0.184785	1.95997	0.0499988	0.339262
Fxyd6	6217.28	0.459515	0.234438	1.96007	0.0499878	0.339262
Ssbp1	1173.45	-0.594436	0.303363	-1.95948	0.050056	0.339503
Prph	20.1509	-1.07271	0.547585	-1.95898	0.050115	0.339756
Casd1	148.57	0.318104	0.162495	1.95763	0.0502737	0.339946
Pcnx	527.137	0.319114	0.163	1.95776	0.0502585	0.339946
Ndrg3	471.65	-0.358742	0.183181	-1.9584	0.0501826	0.339946
Arhgap39	512.087	0.268952	0.137377	1.95776	0.0502579	0.339946
Efcab11	74.8671	0.537591	0.274757	1.95661	0.0503936	0.340065
Ndufb3	563.415	-0.583907	0.298453	-1.95644	0.0504129	0.340065
Gar1	945.91	-0.357025	0.182413	-1.95724	0.0503196	0.340065
Ppp1r1b	13.903	-1.09077	0.557549	-1.95637	0.0504219	0.340065
Crygd	16.3907	-1.00262	0.512332	-1.95697	0.0503515	0.340065
Eri3	925.112	0.28303	0.144707	1.95588	0.050479	0.340303
Stx1a	105.073	-0.525707	0.269045	-1.95397	0.0507045	0.341676
Cyr61	316.152	0.591126	0.302615	1.95339	0.0507729	0.341783
Asphd2	20.8987	-0.865486	0.443093	-1.95328	0.050786	0.341783
Hsdl1	417.265	-0.381188	0.195142	-1.95339	0.0507738	0.341783
Psma6	2018.65	-0.422261	0.216222	-1.9529	0.0508311	0.341792
Tesc	27.509	-1.14303	0.585253	-1.95306	0.0508127	0.341792
Lpcat3	1349.87	0.279629	0.143339	1.95083	0.0510778	0.341807
St3gal1	25.568	-0.833173	0.426788	-1.95219	0.0509154	0.341807
Ict1	523.377	-0.377032	0.193245	-1.95105	0.0510506	0.341807
Psmd12	2798.94	-0.381774	0.195549	-1.95232	0.0508999	0.341807
F2rl1	564.844	0.440154	0.225527	1.95167	0.0509779	0.341807
Cort	31.0941	-0.97355	0.499084	-1.95067	0.051096	0.341807
Psma4	2628.67	-0.533198	0.273262	-1.95124	0.051029	0.341807
Slc25a20	1505.64	-0.306433	0.156957	-1.95234	0.0508982	0.341807
Pkd2	693.371	0.3546	0.181694	1.95163	0.0509825	0.341807
Gpr161	53.2126	0.594626	0.304639	1.9519	0.0509497	0.341807
Mfsd4	22.5318	-0.911578	0.467235	-1.95101	0.0510563	0.341807
Prdm11	90.5145	-0.628365	0.322245	-1.94996	0.051181	0.342083
Dab1	29.4803	-1.11901	0.574145	-1.949	0.0512951	0.342406
Trp73	110.555	-0.836485	0.429171	-1.94907	0.0512872	0.342406
Col13a1	75.8074	-0.484691	0.248667	-1.94916	0.0512764	0.342406
Tada2a	1336.21	-0.273339	0.140305	-1.94818	0.0513929	0.342619
Snx30	603.647	0.325351	0.167001	1.9482	0.0513915	0.342619
Rogdi	818.355	-0.475145	0.243922	-1.94794	0.0514224	0.342669
Mrpl12	1407	-0.603487	0.309913	-1.94728	0.0515011	0.342818
Eef1d	4772.89	-0.405576	0.208253	-1.94752	0.0514727	0.342818
Rab26	95.1023	-0.445089	0.228619	-1.94686	0.0515517	0.342818
Tcirg1	418.781	-0.539721	0.277339	-1.94607	0.0516465	0.342993
Gpx3	328.154	-0.669746	0.344325	-1.9451	0.0517633	0.343477
Jmjd4	384.301	-0.40449	0.207979	-1.94486	0.051792	0.343477
Vps37c	304.064	0.326777	0.168002	1.94508	0.0517659	0.343477
Trmt6	805.217	-0.49919	0.256783	-1.94402	0.0518932	0.343754
Pmf1	980.593	-0.423994	0.218192	-1.94321	0.0519907	0.343962
Fam179b	895.103	0.349248	0.179727	1.94321	0.0519904	0.343962
Kremen2	26.5933	1.05335	0.542	1.94345	0.0519623	0.343962
Hcn2	320.912	0.385969	0.198907	1.94046	0.0523244	0.344071
Fcf1	808.595	-0.392169	0.202043	-1.94102	0.0522562	0.344071
Synj1	559.3	0.29822	0.15368	1.94052	0.0523163	0.344071
Kif26b	10.0059	1.30894	0.674445	1.94076	0.0522872	0.344071
Cfap126	24.0581	-0.910826	0.469171	-1.94135	0.0522156	0.344071
Myo1d	93.2701	-0.405159	0.208671	-1.94162	0.0521833	0.344071
[truncated: 10,560 more rows]
