# Supplementary material for: The scramblases VMP1 and TMEM41B are required for primitive endoderm specification by targeting WNT signaling
Source: Cell Death Differ. 2024 Dec 18;32(6):1086–98. doi: 10.1038/s41418-024-01435-x (PMC12162860; doi:10.1038/s41418-024-01435-x)
Supplement: Supplementary file 4 — Table_S3-XEN_DSEq2-analysis_DoubleKOvsWT [file 41418_2024_1435_MOESM4_ESM.xlsx]

## Sheet: Sheet1
gene	baseMean	log2FoldChange	lfcSE	stat	pvalue	padj
Inhbe	11.5185	3.59823	0.779276	4.6174	3.88577e-06
Gdf15	97.9233	3.05455	0.242672	12.5872	2.48387e-36	3.4772e-34
Chac1	878.261	2.71089	0.0813729	33.3144	2.3898e-243	1.21553e-239
B4galnt2	30.5584	2.53295	0.411091	6.16154	7.2039e-10	1.5526e-08
Nupr1	307.954	2.46727	0.127127	19.4079	6.62164e-84	4.81141e-81
Slc7a11	54.4014	2.35004	0.2873	8.17972	2.84501e-16	1.28059e-14
Trib3	793.215	2.32969	0.086582	26.9073	1.80256e-159	3.43817e-156
Atf5	2076.27	2.31521	0.063356	36.5429	2.31433e-292	3.53144e-288
Nphs1os	24.7588	2.20851	0.417888	5.28492	1.25759e-07	1.80353e-06
Pkhd1	127.348	2.19284	0.196724	11.1468	7.42368e-29	7.50185e-27
Ubap1l	109.051	2.15884	0.205925	10.4836	1.0272e-25	8.51851e-24
P2rx3	247.202	2.13112	0.13639	15.6252	4.9037e-55	1.41208e-52
Pck2	2001.73	2.12378	0.0612022	34.701	7.6035e-264	5.80109e-260
Xirp2	45.0003	2.09529	0.310398	6.75034	1.47499e-11	4.04799e-10
Trim66	42.7413	2.07809	0.316588	6.56403	5.23727e-11	1.34992e-09
Xlr3c	286.143	1.99419	0.134529	14.8235	1.0329e-49	2.28421e-47
Clca3a1	22.0516	1.93415	0.434929	4.44704	8.70606e-06	8.52668e-05
Pcdhga8	94.7766	1.8978	0.210753	9.00487	2.15926e-19	1.24804e-17
Ddit3	237.576	1.88536	0.135021	13.9635	2.60425e-44	4.78775e-42
Fgf21	16.66	1.86077	0.509582	3.65157	0.000260646	0.00172256
Fut1	30.3674	1.82205	0.362999	5.01943	5.18237e-07	6.59531e-06
Adm2	52.3152	1.7992	0.281061	6.40147	1.53892e-10	3.6922e-09
Xlr4c	21.5445	1.75678	0.428124	4.10345	4.07038e-05	0.000339584
Txlnb	51.2718	1.74612	0.275461	6.33892	2.31375e-10	5.36557e-09
AA543401	45.9455	1.73827	0.306687	5.6679	1.4456e-08	2.46463e-07
Jdp2	189.004	1.71124	0.147388	11.6104	3.64783e-31	4.09281e-29
Clca3a2	14.9728	1.68425	0.527497	3.19291	0.00140848	0.00736277
Stc2	514.165	1.64647	0.0917404	17.9471	5.06077e-72	2.75794e-69
Cox7b2	16.5489	1.62566	0.490342	3.31535	0.000915269	0.0050934
Ddr2	123.476	1.59824	0.181322	8.81438	1.20353e-18	6.53544e-17
Fbxo44	18.6916	1.55734	0.450392	3.45774	0.000544736	0.00327636
Spata31d1d	37.3335	1.55042	0.331589	4.67573	2.92917e-06	3.19944e-05
Slc6a9	388.488	1.5296	0.105249	14.5332	7.46742e-48	1.51927e-45
Foxi3	123.528	1.52343	0.181623	8.38787	4.95041e-17	2.31004e-15
Trim67	559.348	1.51318	0.103749	14.585	3.49791e-48	7.41314e-46
Gabrg3	30.2952	1.50103	0.351441	4.27108	1.94529e-05	0.000176371
Ptpn22	11.2831	1.48623	0.566185	2.62499	0.00866525
Trp53cor1	24.4012	1.4823	0.404188	3.66734	0.000245086	0.00163738
Zic1	43.9684	1.46877	0.306454	4.7928	1.6447e-06	1.91449e-05
Kirrel2	116.51	1.45786	0.180002	8.09913	5.53553e-16	2.4342e-14
Fam129a	657.977	1.45179	0.0818944	17.7275	2.57033e-70	1.30735e-67
Kcnq3	124.495	1.43667	0.178787	8.03567	9.30694e-16	3.978e-14
Aldh1l2	164.491	1.42532	0.15558	9.16132	5.12649e-20	3.06765e-18
Slc2a13	29.3107	1.41956	0.358019	3.96503	7.33857e-05	0.000571906
Xkr4	30.3549	1.41635	0.35067	4.03897	5.36853e-05	0.000432515
Xlr3a	742.984	1.40629	0.0775391	18.1365	1.64097e-73	9.27391e-71
Myb	64.0732	1.40224	0.237637	5.90079	3.61757e-09	6.83175e-08
Vldlr	346.58	1.39902	0.106828	13.096	3.47143e-39	5.63516e-37
Slc1a4	1522.06	1.38758	0.0605542	22.9147	3.31747e-116	4.21844e-113
Glipr2	2445.12	1.3822	0.051307	26.9397	7.5312e-160	1.64169e-156
Cyb5r2	41.1621	1.37542	0.299371	4.59435	4.34094e-06	4.57132e-05
Platr16	29.1532	1.37523	0.353347	3.892	9.94199e-05	0.000744381
Hrk	205.668	1.37337	0.138874	9.88929	4.63323e-23	3.33483e-21
Xlr5c	11.5236	1.36906	0.5694	2.40439	0.0161994
Sgol2b	20.5489	1.36718	0.418921	3.26357	0.00110019	0.0059616
Magea4	15.3675	1.34828	0.527841	2.55432	0.0106395	0.0393475
Scarna2	12.1824	1.33773	0.563375	2.37449	0.0175733
Olfr985	10.0691	1.3276	0.62358	2.129	0.0332539
Cyp4a30-ps	30.8338	1.31784	0.346321	3.80525	0.000141658	0.0010153
Aoah	45.0437	1.31437	0.286818	4.58259	4.59247e-06	4.79648e-05
Nphs1	390.329	1.30047	0.105265	12.3542	4.62122e-35	6.13176e-33
Cldn2	12.8475	1.29937	0.52439	2.47787	0.0132169
Trpc6	11.9989	1.28879	0.592984	2.17339	0.029751
Thsd7a	78.6817	1.28853	0.213757	6.02802	1.6598e-09	3.34569e-08
Pdha2	51.4237	1.27341	0.274267	4.64295	3.43463e-06	3.69806e-05
Creb5	20.9393	1.26821	0.41343	3.06754	0.00215828	0.010576
Grin2c	91.0687	1.24542	0.210844	5.90685	3.4872e-09	6.64309e-08
Xlr4b	42.766	1.23563	0.288259	4.28653	1.81486e-05	0.000165628
Hist1h2be	21.507	1.2176	0.43816	2.7789	0.00545437	0.0227586
Gli1	266.117	1.20931	0.124263	9.73186	2.20527e-22	1.49557e-20
Fbln5	31.4245	1.19504	0.347223	3.44172	0.00057802	0.00344397
G0s2	17.8251	1.19474	0.454198	2.63044	0.00852745	0.0329418
Asic2	51.4037	1.18731	0.26254	4.5224	6.11424e-06	6.21982e-05
Serpinf1	1779.44	1.1843	0.0550912	21.4971	1.65596e-102	1.57927e-99
Clca3b	245.429	1.17874	0.132177	8.91792	4.75109e-19	2.66533e-17
Ccdc171	377.154	1.1765	0.103209	11.3992	4.21743e-30	4.53195e-28
Btnl9	21.3135	1.17182	0.407412	2.87625	0.00402432	0.0176813
Ntng2	24.6526	1.16721	0.412605	2.82889	0.00467096	0.019996
Arhgef38	143.869	1.16014	0.16859	6.88142	5.92608e-12	1.71586e-10
Parvg	38.032	1.14717	0.307275	3.73336	0.000188946	0.00130223
Lrrc8d	1225.14	1.14676	0.0686012	16.7163	9.97067e-63	3.90109e-60
Ephx3	89.0908	1.13899	0.203693	5.59173	2.24818e-08	3.68475e-07
Spta1	280.717	1.13653	0.126309	8.99805	2.29767e-19	1.31311e-17
Cth	1290.53	1.13513	0.0616003	18.4274	7.9267e-76	4.83814e-73
Bdnf	112.772	1.13041	0.180541	6.26124	3.81932e-10	8.58306e-09
Tspan17	216.153	1.11956	0.129168	8.66749	4.41745e-18	2.29272e-16
Hhip	272.25	1.11848	0.115817	9.65729	4.57819e-22	3.06397e-20
Mcf2	361.832	1.11697	0.110749	10.0856	6.40035e-24	4.7874e-22
Dmrtc1b	12.7192	1.11391	0.534727	2.08313	0.0372391
Tmem145	52.0325	1.10407	0.278042	3.97087	7.16119e-05	0.000560594
Kbtbd11	223.761	1.10374	0.128559	8.58546	9.04731e-18	4.49684e-16
Chchd10	1845.41	1.096	0.0559769	19.5795	2.31172e-85	1.76373e-82
Atoh1	20.8034	1.08506	0.452213	2.39946	0.0164194	0.0559499
Celsr3	460.118	1.08071	0.100832	10.7179	8.38889e-27	7.44221e-25
Trim72	11.963	1.08068	0.549143	1.96794	0.0490745
Bcl11a	315.186	1.06877	0.110926	9.63497	5.69063e-22	3.77536e-20
Neat1	1387.51	1.06876	0.295015	3.62273	0.00029151	0.00189364
Otx1	12.0129	1.06825	0.556247	1.92046	0.0547992
Ripply1	14.2144	1.0664	0.505495	2.10961	0.0348917	0.100989
Rab4b	18.6208	1.06389	0.431429	2.46597	0.0136641	0.04829
Slc22a20	14.6924	1.06335	0.497635	2.13681	0.0326135	0.0959972
Platr10	869.224	1.05612	0.0710949	14.8551	6.44901e-50	1.44714e-47
Pla1a	58.4323	1.05354	0.24544	4.29245	1.76713e-05	0.000162208
Vegfa	979.667	1.05201	0.06937	15.1651	6.01783e-52	1.53044e-49
Cd80	46.8698	1.05014	0.273684	3.83705	0.000124522	0.000904369
Txnip	11545.6	1.04901	0.039564	26.5143	6.63306e-155	1.1246e-151
Mroh7	11.3513	1.04717	0.568094	1.8433	0.0652848
Ly6g5c	10.234	1.03694	0.576578	1.79844	0.0721071
Cysltr2	70.3406	1.03216	0.24215	4.26248	2.02173e-05	0.000182434
Dpp6	120.397	1.03159	0.176675	5.83889	5.25509e-09	9.64951e-08
Tdpoz3	81.8049	1.02625	0.207429	4.9475	7.51727e-07	9.28042e-06
Taok3	1099.65	1.02287	0.0663259	15.422	1.16513e-53	3.06529e-51
Znf41-ps	525.933	1.01484	0.0945834	10.7295	7.39672e-27	6.60038e-25
Spp1	511.659	1.01454	0.0928159	10.9307	8.22306e-28	7.74541e-26
Atf4	6681.06	1.0115	0.0370902	27.2713	9.29002e-164	2.65088e-160
Cnih3	41.9094	1.01074	0.294163	3.43597	0.000590435	0.00351109
Cps1	27.5976	1.01074	0.35237	2.86839	0.00412564	0.0180537
Foxj1	38.3571	1.00459	0.298408	3.36649	0.000761308	0.00436558
Obox4-ps16	35.1967	1.00177	0.316196	3.16819	0.00153394	0.0079236
Rpl30-ps3	24.9938	0.993229	0.382773	2.59482	0.00946393	0.0357805
Obox4-ps31	19.0547	0.993081	0.423889	2.34278	0.0191406	0.0629996
Pycr1	1199.04	0.991622	0.0638061	15.5412	1.82606e-54	4.97569e-52
Mme	2195.3	0.991384	0.0514969	19.2513	1.3761e-82	9.54448e-80
Col26a1	85.211	0.990795	0.203219	4.8755	1.08534e-06	1.31125e-05
Astn2	19.4037	0.984042	0.418608	2.35075	0.0187358	0.0618675
Smim22	10.4403	0.983238	0.572423	1.71768	0.0858557
Tsc22d3	184.192	0.981993	0.144053	6.8169	9.30272e-12	2.62871e-10
Wnt4	72.7728	0.975312	0.217751	4.47903	7.49835e-06	7.4297e-05
Atf3	154.44	0.974215	0.153807	6.33401	2.38875e-10	5.51687e-09
Xlr3b	558.978	0.973979	0.0919007	10.5982	3.03861e-26	2.61956e-24
Pdzk1	293.271	0.973973	0.114915	8.4756	2.33863e-17	1.11866e-15
Pax3	14.598	0.973159	0.486794	1.99912	0.0455956	0.124196
Tpo	20.8582	0.972689	0.400456	2.42896	0.0151423	0.0523847
Ap3b2	5036.64	0.970999	0.0393628	24.668	2.36174e-134	3.60378e-131
Gpt2	1862.93	0.969205	0.0548899	17.6573	8.94756e-70	4.26659e-67
Sfrp4	19.6908	0.965133	0.416486	2.31732	0.0204862	0.0664963
Igfals	40.1998	0.961704	0.292534	3.28749	0.00101083	0.00554632
Wdr64	80.6167	0.959439	0.207399	4.62606	3.72696e-06	3.98247e-05
Camk2d	407.475	0.95331	0.0999678	9.53617	1.48202e-21	9.62302e-20
Fgfbp1	869.119	0.953005	0.0766243	12.4374	1.63821e-35	2.19276e-33
Gpa33	325.365	0.952814	0.114554	8.31757	8.97847e-17	4.11419e-15
Gadd45a	639.122	0.951773	0.0804852	11.8254	2.88402e-32	3.41141e-30
Npr2	270.054	0.946586	0.124497	7.60328	2.88711e-14	1.09588e-12
Tspyl4	552.411	0.936292	0.087908	10.6508	1.72836e-26	1.50703e-24
Cldn4	1277.92	0.928757	0.0624499	14.872	5.00683e-50	1.14029e-47
AI429214	16.6481	0.928246	0.481867	1.92636	0.05406	0.14114
Otx2	43.4856	0.927758	0.284437	3.26174	0.00110731	0.00599592
Il3ra	217.425	0.927328	0.128809	7.19924	6.05493e-13	1.96162e-11
Slc7a1	2795.28	0.915605	0.0604341	15.1505	7.52233e-52	1.88169e-49
Ccdc85a	178.966	0.914599	0.143444	6.37601	1.81759e-10	4.28003e-09
Psat1	8432.98	0.914223	0.0386732	23.6397	1.50621e-123	2.08939e-120
Cdhr1	25.9983	0.912534	0.372869	2.44733	0.0143918	0.0502644
Tspan8	18.1543	0.911296	0.463429	1.96642	0.0492502	0.131682
Xkr7	11.5243	0.907853	0.547122	1.65932	0.0970506
Ccdc107	506.663	0.902378	0.0884307	10.2044	1.89584e-24	1.4537e-22
Hist1h3a	29.9972	0.902297	0.347677	2.59522	0.00945305	0.0357544
Ddit4	3119.56	0.895385	0.0533244	16.7913	2.82659e-63	1.13502e-60
Tmod4	20.6249	0.891365	0.409198	2.17832	0.0293819	0.088117
Calml4	26.366	0.8912	0.361503	2.46526	0.0136912	0.0483486
Nos1ap	54.0397	0.890939	0.263642	3.37935	0.000726583	0.004198
Steap2	886.571	0.890938	0.0695797	12.8046	1.54593e-37	2.35894e-35
Pecam1	539.734	0.886214	0.0836969	10.5884	3.37409e-26	2.89243e-24
Ifrd1	1522.58	0.884891	0.0619936	14.2739	3.18244e-46	6.14694e-44
Sparcl1	84.7308	0.879486	0.201899	4.35608	1.32414e-05	0.000124339
Prph	1648.17	0.876677	0.0540549	16.2183	3.74601e-59	1.32931e-56
Pkd2l1	40.9526	0.87612	0.287936	3.04276	0.00234417	0.0113555
Tsga10ip	45.4907	0.875325	0.278157	3.14687	0.00165027	0.00843884
Fbxw4	290.945	0.872416	0.111191	7.84611	4.29152e-15	1.73239e-13
Ddx60	151.272	0.872053	0.151261	5.76523	8.15453e-09	1.46045e-07
Cadps2	83.7223	0.870559	0.208179	4.18177	2.89244e-05	0.000250771
Slc7a3	2023.56	0.869455	0.0559134	15.55	1.58989e-54	4.41093e-52
Crlf2	175.927	0.868586	0.141118	6.15503	7.50655e-10	1.61327e-08
Rps26-ps1	10.8927	0.863863	0.549647	1.57167	0.116027
Gne	630.091	0.863806	0.0796744	10.8417	2.18365e-27	1.99523e-25
Tox2	39.8901	0.862413	0.295835	2.91519	0.00355476	0.0159536
Cyp2j13	28.6172	0.861498	0.353686	2.43577	0.0148602	0.0515814
Platr28	25.6787	0.859352	0.361255	2.37879	0.0173694	0.0584046
Tesk1	1043.92	0.858455	0.0668961	12.8327	1.07608e-37	1.65857e-35
Reck	787.867	0.857972	0.0742572	11.5541	7.04073e-31	7.78511e-29
Eva1c	18.2295	0.856189	0.424282	2.01797	0.0435943	0.120073
Nek10	11.8347	0.8518	0.537075	1.586	0.112739
Sall3	331.367	0.848568	0.109108	7.77735	7.40605e-15	2.92013e-13
Apobec1	154.451	0.847299	0.154811	5.47314	4.42143e-08	6.8494e-07
Hsd17b11	2126.1	0.846932	0.0497306	17.0304	4.8883e-65	2.01596e-62
Obox4-ps33	58.9673	0.8443	0.246121	3.43042	0.000602648	0.00357814
Pdgfc	199.655	0.844292	0.133871	6.30674	2.84971e-10	6.4998e-09
Mthfd2	3477.02	0.843995	0.0491666	17.166	4.76847e-66	2.02117e-63
Glrx	178.6	0.842581	0.139607	6.03539	1.58577e-09	3.20919e-08
Fbxo15	573.684	0.842545	0.0855896	9.84401	7.27495e-23	5.13928e-21
Irx3os	10.3329	0.841791	0.610374	1.37914	0.167852
Spib	16.5561	0.84083	0.449906	1.8689	0.0616364	0.155894
Cfap69	47.7378	0.840008	0.265717	3.16129	0.00157072	0.00809446
Hist1h2bb	13.8044	0.839497	0.507754	1.65336	0.0982585
Cdsn	27.1947	0.839474	0.366926	2.28786	0.0221459	0.0705477
Runx1t1	161.315	0.839318	0.154077	5.4474	5.11105e-08	7.83814e-07
Xlr4a	77.6643	0.838963	0.221654	3.78502	0.000153697	0.00108879
Cftr	33.7328	0.837387	0.314254	2.66468	0.00770617	0.0302907
Inhbc	14.2109	0.837078	0.48368	1.73065	0.0835149	0.196356
Xlr5b	15.2063	0.836513	0.471831	1.77291	0.076244	0.183764
Insm1	233.332	0.836071	0.13136	6.36473	1.95631e-10	4.59958e-09
Csf2ra	312.364	0.835547	0.123286	6.77729	1.22449e-11	3.391e-10
Pcdhgb6	21.0518	0.833465	0.395294	2.10847	0.0349904	0.101178
Tln1	13209.4	0.832498	0.0435754	19.1047	2.30568e-81	1.52967e-78
Pcdhgb5	68.441	0.83028	0.223737	3.71097	0.000206465	0.00140395
Arsg	59.6555	0.830051	0.263736	3.14728	0.00164795	0.00842979
Mss51	55.4611	0.82989	0.25674	3.23241	0.0012275	0.00654451
Nlrp5-ps	54.6824	0.829296	0.250983	3.30419	0.000952504	0.00527177
Amz1	41.7818	0.824489	0.284797	2.895	0.00379154	0.016833
Eldr	39.9122	0.819488	0.297095	2.75834	0.00580958	0.0239267
Psph	995.134	0.818139	0.0714137	11.4563	2.18584e-30	2.36551e-28
Notch3	9505.66	0.809726	0.0467003	17.3388	2.39813e-67	1.07627e-64
Cdh18	15.1734	0.807343	0.483373	1.67023	0.0948741	0.216266
Ccdc159	74.2174	0.804322	0.231119	3.48012	0.000501198	0.00305544
Slc28a1	98.2109	0.801936	0.192598	4.16378	3.13019e-05	0.000268697
Folr2	65.0496	0.801739	0.238407	3.3629	0.000771294	0.00442118
Tsks	19.3658	0.80108	0.428103	1.87123	0.061313	0.155386
Slc1a5	2673.8	0.800919	0.0535121	14.9671	1.2053e-50	2.82948e-48
Junos	12.5898	0.800875	0.538828	1.48633	0.137193
Pcdhgb1	27.6213	0.799059	0.352628	2.26601	0.0234507	0.0740397
Spi1	19.822	0.797869	0.432927	1.84296	0.0653343	0.163245
Aph1c	16.996	0.797719	0.458157	1.74115	0.0816578	0.193211
Xlr5a	20.953	0.797377	0.406335	1.96236	0.0497203	0.132613
Trim52	72.0248	0.796991	0.220332	3.61722	0.000297781	0.00192945
Pcdh8	246.615	0.796296	0.121865	6.53425	6.39285e-11	1.63125e-09
Macrod1	60.6887	0.795847	0.24283	3.27739	0.00104773	0.00571998
Adgrd1	17.8005	0.794325	0.428083	1.85554	0.0635193	0.159783
Rsph4a	57.6138	0.793644	0.251366	3.15733	0.00159223	0.00817765
Srcap	35.1018	0.788474	0.325331	2.42361	0.0153673	0.0530639
Prss33	10.6287	0.788116	0.562604	1.40084	0.161263
Calca	326.872	0.787101	0.105719	7.4452	9.6795e-14	3.49171e-12
Prss41	167.363	0.786659	0.144955	5.42691	5.73377e-08	8.7317e-07
Hist1h4k	16.4719	0.785066	0.478488	1.64072	0.100855	0.226649
Dleu7	100.292	0.784369	0.184406	4.25349	2.10466e-05	0.000188801
Gtsf1	46.1428	0.784018	0.282405	2.77622	0.00549949	0.022903
Cox6b2	480.265	0.782436	0.097984	7.98535	1.40128e-15	5.87423e-14
Unc79	15.0295	0.781854	0.487772	1.60291	0.108955	0.239559
Tmem40	87.4145	0.78105	0.213013	3.66667	0.000245727	0.00164094
Rhox5	921.214	0.780484	0.071449	10.9237	8.88457e-28	8.31716e-26
Rdh5	19.4034	0.780133	0.432477	1.80387	0.0712518	0.174515
Myrf	2925.55	0.776847	0.0467135	16.63	4.22297e-62	1.57167e-59
AC163611.1	26.3448	0.775581	0.355135	2.1839	0.0289693	0.0872052
Creb3	387.658	0.774928	0.104299	7.42984	1.08729e-13	3.89459e-12
Arhgef39	1063.77	0.773267	0.0641807	12.0483	1.98045e-33	2.47702e-31
Platr27	157.109	0.771561	0.150417	5.1295	2.90517e-07	3.91954e-06
Plce1	667.264	0.770363	0.0874614	8.80804	1.27355e-18	6.86682e-17
Pbld2	18.7523	0.769071	0.425356	1.80806	0.0705965	0.173188
Sesn2	2917.71	0.768241	0.0489359	15.6989	1.53853e-55	4.6953e-53
Ulbp1	119.569	0.766996	0.17015	4.50777	6.5513e-06	6.6159e-05
Cyp2r1	10.6858	0.761743	0.568055	1.34097	0.179931
Cux2	108.874	0.761571	0.187465	4.06248	4.8555e-05	0.000395992
Cspg5	53.6539	0.759479	0.264063	2.87613	0.00402588	0.017683
Aldh18a1	3343.05	0.759191	0.0473449	16.0353	7.24241e-58	2.40243e-55
Herpud1	773.351	0.756094	0.0721683	10.4768	1.10405e-25	9.10629e-24
Mmp25	1470.5	0.755136	0.0595626	12.678	7.82666e-37	1.14834e-34
Fam120c	244.358	0.754754	0.125667	6.00598	1.90178e-09	3.78841e-08
Dnase1l2	17.9532	0.753385	0.428169	1.75955	0.0784837	0.18769
Asxl3	397.303	0.752012	0.107936	6.96723	3.23234e-12	9.61448e-11
Klhdc1	16.1742	0.750402	0.465174	1.61316	0.106709	0.236016
Atp2a1	14.694	0.750389	0.476037	1.57633	0.114951	0.248658
Speer4cos	32.4722	0.749024	0.316764	2.36461	0.0180488	0.0599912
Panct2	152.07	0.748656	0.157665	4.74841	2.0502e-06	2.33463e-05
Kctd19	11.6655	0.747181	0.531964	1.40457	0.160149
Tmem8b	194.443	0.746147	0.135714	5.49795	3.84235e-08	6.04438e-07
Mthfr	1002.27	0.745005	0.0670021	11.1191	1.01256e-28	1.00329e-26
Tmem56	140.714	0.743889	0.157858	4.71241	2.44807e-06	2.73865e-05
Jund	2811.75	0.743732	0.120682	6.16276	7.14859e-10	1.54286e-08
Ccdc160	77.8006	0.743493	0.208803	3.56074	0.000369814	0.00233664
Pla2g2e	13.61	0.743084	0.509744	1.45776	0.144907
Rhox2-ps	10.5037	0.742819	0.576572	1.28834	0.197629
Arl14ep	1452.3	0.7419	0.0594845	12.4722	1.05909e-35	1.44291e-33
Atp13a4	17.3266	0.7397	0.436559	1.69439	0.0901915	0.208362
Dcn	17.5467	0.738821	0.440016	1.67908	0.0931371	0.213129
Fhl4	37.5637	0.736964	0.303497	2.42824	0.0151722	0.0524615
Plxdc2	669.085	0.736863	0.0767684	9.59851	8.11068e-22	5.33452e-20
Ppp1r3f	28.8592	0.736218	0.354294	2.07798	0.037711	0.107337
Cpt1a	293.9	0.733927	0.110106	6.66565	2.63503e-11	7.04168e-10
Rimklb	3317.49	0.733038	0.0497737	14.7274	4.29868e-49	9.23854e-47
Mterf1b	27.2214	0.732776	0.35671	2.05426	0.0399504	0.111998
Rprm	165.001	0.732621	0.143173	5.11704	3.10372e-07	4.15071e-06
Rabac1	759.641	0.731936	0.0908416	8.05727	7.80151e-16	3.37233e-14
Gimap8	18.2887	0.730959	0.44339	1.64857	0.0992364	0.224134
Nipal2	19.4839	0.730664	0.426973	1.71127	0.0870318	0.202676
Dnah12	31.2836	0.729377	0.33321	2.18894	0.028601	0.0863691
Epas1	675.416	0.729189	0.0800704	9.10686	8.48038e-20	5.01559e-18
AA543186	15.7967	0.728921	0.454434	1.60402	0.108709	0.239261
Aurkc	221.669	0.725777	0.124238	5.84184	5.16268e-09	9.50269e-08
Arhgef19	174.473	0.724752	0.140443	5.16048	2.46313e-07	3.37994e-06
Cdhr4	11.4023	0.723029	0.612886	1.17971	0.238115
Matn2	168.493	0.722896	0.142159	5.08512	3.67397e-07	4.82454e-06
Kif27	38.8224	0.721892	0.292532	2.46774	0.0135969	0.048194
Tenm4	928.63	0.7212	0.152706	4.72279	2.32633e-06	2.61395e-05
Arntl2	69.2735	0.71874	0.224339	3.20381	0.00135624	0.00711753
Scnn1a	29.5775	0.717691	0.340266	2.1092	0.034927	0.101052
Dtx4	634.153	0.71725	0.0872593	8.21976	2.03916e-16	9.2058e-15
Rpsa-ps5	13.9558	0.714201	0.487507	1.46501	0.142919
Rhbdd1	471.716	0.714127	0.0967666	7.37989	1.5842e-13	5.56989e-12
Kcnq1ot1	214.348	0.713595	0.159355	4.47801	7.53419e-06	7.45553e-05
Oprd1	223.179	0.7124	0.127142	5.60317	2.10468e-08	3.47945e-07
Adgra2	347.421	0.711983	0.101733	6.99852	2.58675e-12	7.76991e-11
Rmrp	13.6051	0.711815	0.51992	1.36909	0.170972
Cxcl12	261.89	0.710951	0.124325	5.71849	1.07477e-08	1.88072e-07
Pcdhga9	37.0262	0.709438	0.307283	2.30875	0.0209575	0.0676807
Zbtb5	613.57	0.708709	0.0882215	8.03329	9.48918e-16	4.04456e-14
Slc38a7	1037.45	0.707786	0.0646236	10.9524	6.46882e-28	6.20803e-26
Kif21a	1183.66	0.706474	0.066521	10.6203	2.39762e-26	2.07871e-24
Syt13	2061.37	0.706014	0.0566275	12.4677	1.12039e-35	1.51292e-33
Cd3e	44.4833	0.705859	0.2842	2.48368	0.0130034	0.0463491
Rtn2	339.831	0.70579	0.107522	6.56413	5.23369e-11	1.34992e-09
Fam110b	248.066	0.704892	0.118516	5.94766	2.71999e-09	5.28718e-08
Cpeb1	2148.67	0.704611	0.050741	13.8864	7.65872e-44	1.35889e-41
Platr22	270.468	0.703845	0.117658	5.9821	2.20274e-09	4.3482e-08
Slco4c1	237.348	0.70337	0.128	5.49509	3.90512e-08	6.12417e-07
Entpd1	13.4975	0.700925	0.495672	1.41409	0.157335
Mmp11	410.562	0.698202	0.0942482	7.40812	1.28103e-13	4.52481e-12
Cplx2	489.655	0.697586	0.0893625	7.80625	5.89145e-15	2.3472e-13
Tmem132b	146.509	0.697547	0.155367	4.48968	7.13303e-06	7.12877e-05
Zbtb20	89.8001	0.696393	0.199142	3.49696	0.000470584	0.00288843
Fmn1	73.134	0.696116	0.21919	3.17585	0.00149397	0.00774336
Ctsk	10.4007	0.696057	0.597588	1.16478	0.244109
AB041806	11.8712	0.694256	0.527181	1.31692	0.187864
Obox4-ps27	26.1715	0.693091	0.378442	1.83143	0.0670356	0.166623
Gbp9	161.216	0.692888	0.146546	4.72812	2.26603e-06	2.5556e-05
Cryzl1	562.232	0.692288	0.0816331	8.48048	2.24271e-17	1.07954e-15
Otud6a	149.239	0.692094	0.150681	4.5931	4.36703e-06	4.59562e-05
Asns	7282.44	0.69168	0.0430777	16.0566	5.14272e-58	1.74384e-55
Fn1	5129.97	0.691263	0.112335	6.15358	7.57516e-10	1.62513e-08
A4galt	168.266	0.690892	0.144793	4.77157	1.828e-06	2.10516e-05
Tnks1bp1	1561.14	0.690712	0.0642153	10.7562	5.54117e-27	5.00312e-25
Izumo1	11.9415	0.690036	0.523742	1.31751	0.187667
Hist1h2bl	16.8651	0.689902	0.449068	1.5363	0.124466	0.263744
Fgf8	688.232	0.688549	0.0859287	8.01302	1.11923e-15	4.744e-14
Ighv3-3	47.8896	0.687656	0.279086	2.46396	0.0137412	0.0484353
Sema3a	27.3936	0.687358	0.356842	1.92623	0.0540763	0.141148
Kcnd2	14.6037	0.684605	0.49588	1.38059	0.167406	0.32423
Cilp2	663.154	0.683081	0.0887588	7.69593	1.40474e-14	5.41285e-13
Cds1	341.612	0.682692	0.103084	6.62267	3.52778e-11	9.2492e-10
Crb1	17.0735	0.682586	0.470953	1.44937	0.147234	0.295805
Rps6-ps3	17.8792	0.681112	0.429135	1.58718	0.112473	0.244825
Pramef6	239.393	0.678742	0.123737	5.48537	4.12594e-08	6.43739e-07
Rn7sk	111.347	0.678354	0.185878	3.64947	0.000262786	0.00173212
Dpep3	52.9081	0.678333	0.260055	2.60842	0.00909621	0.0346737
2008-09-01	2611.86	0.677441	0.0467472	14.4916	1.36957e-47	2.74977e-45
Slc7a5	7910.99	0.675393	0.0424593	15.9068	5.6824e-57	1.80641e-54
Rnf38	2713.19	0.673065	0.0497889	13.5184	1.21831e-41	2.06557e-39
Leng9	24.2273	0.673028	0.366931	1.83421	0.0666235	0.165783
Syt4	45.0936	0.671696	0.278184	2.41457	0.0157536	0.0541407
Mbd6	1858.77	0.671375	0.0569064	11.7979	4.00195e-32	4.6615e-30
Kat2b-ps	79.2963	0.671098	0.208827	3.21366	0.00131056	0.00693163
Tpm2	3280.32	0.670114	0.0498711	13.4369	3.67423e-41	6.161e-39
Gucy1a2	151.109	0.668825	0.151862	4.40417	1.0619e-05	0.000101718
Pfkp	1299.08	0.668135	0.0610541	10.9433	7.15263e-28	6.82137e-26
Mid1ip1	443.504	0.66427	0.0911207	7.29	3.09962e-13	1.0395e-11
Tpk1	369.773	0.663602	0.101309	6.55025	5.7442e-11	1.46819e-09
Hrc	59.9262	0.663048	0.24076	2.75397	0.00588763	0.0242147
Necab1	37.1388	0.66229	0.309877	2.13726	0.0325766	0.095944
Prr22	13.3089	0.66189	0.50524	1.31005	0.190179
Eya4	31.4653	0.661662	0.327422	2.02082	0.0432981	0.119473
Ccdc141	17.2208	0.658684	0.440027	1.49692	0.134414	0.277354
Drd3	36.0971	0.658129	0.322522	2.04057	0.0412933	0.115086
Trim56	1136.76	0.657037	0.0777768	8.44773	2.97012e-17	1.40749e-15
Mup6	289.836	0.656592	0.113012	5.80995	6.24927e-09	1.13792e-07
B4galnt3	665.178	0.655876	0.0824569	7.95417	1.80343e-15	7.47787e-14
Gdf3	1128.58	0.655791	0.0621183	10.5571	4.70768e-26	3.96875e-24
Fam228a	10.009	0.654035	0.56759	1.1523	0.249197
Car9	270	0.653738	0.115536	5.65829	1.52892e-08	2.58645e-07
Fgf4	606.61	0.653202	0.0877106	7.44725	9.5309e-14	3.45551e-12
Tmem47	1578.06	0.652559	0.0584205	11.17	5.71577e-29	5.81446e-27
Chst15	2139.57	0.652453	0.0515192	12.6643	9.32951e-37	1.3558e-34
Unc13a	136.866	0.651612	0.157862	4.12774	3.66348e-05	0.000309986
Foxd3	13.956	0.651453	0.494803	1.31659	0.187976
Miip	236.299	0.651423	0.127088	5.12575	2.96351e-07	3.97715e-06
Tmem221	25.9686	0.6512	0.384782	1.69239	0.0905726	0.208863
Tsix	127.857	0.650021	0.164805	3.94418	8.00721e-05	0.00061833
Cars	3506.18	0.649926	0.0473436	13.7279	6.91474e-43	1.199e-40
Car5a	13.5713	0.649565	0.487663	1.332	0.182861
Olfr787	32.4665	0.648187	0.342741	1.89119	0.0585993	0.150179
Duxf3	92.1343	0.647879	0.192188	3.37107	0.000748764	0.00430011
AA386476	27.028	0.647607	0.38243	1.6934	0.0903795	0.208733
Iqub	30.6508	0.646867	0.338394	1.91158	0.0559302	0.144798
Cebpd	115.502	0.646177	0.175751	3.67667	0.000236299	0.00158701
Pou3f2	29.2677	0.645401	0.336557	1.91766	0.0551542	0.143358
Mei4	66.4437	0.643328	0.226468	2.84069	0.00450154	0.0193818
Cnnm1	45.8009	0.642984	0.283916	2.2647	0.0235312	0.0742323
Tmem81	63.2687	0.642561	0.246419	2.6076	0.00911798	0.0347481
Pcdhga1	185.199	0.642519	0.137208	4.68283	2.82943e-06	3.1083e-05
Mir5125	151.212	0.642476	0.30168	2.12966	0.0331997	0.0973471
Ntn5	18.6032	0.642423	0.440668	1.45784	0.144885	0.292551
Chst8	39.8456	0.642318	0.30151	2.13034	0.0331438	0.0972391
Ctsa	825.878	0.642077	0.0701061	9.15864	5.25548e-20	3.13255e-18
Cct6b	15.4677	0.641939	0.464286	1.38264	0.166776	0.323319
Vax2	13.1067	0.641564	0.496567	1.292	0.196358
Zfp689	156.451	0.641295	0.150751	4.254	2.0999e-05	0.000188528
Diras2	35.6584	0.640231	0.309705	2.06723	0.0387129	0.109312
Rasgrp3	850.214	0.639839	0.0706826	9.05227	1.40022e-19	8.24939e-18
Neb	33.6837	0.639532	0.316049	2.02352	0.0430195	0.118876
Sars	5269.29	0.639293	0.0402403	15.8869	7.81089e-57	2.43237e-54
Ttpa	146.654	0.639018	0.162651	3.92876	8.53835e-05	0.000652086
Tspan18	305.936	0.638869	0.107654	5.93446	2.94816e-09	5.70165e-08
Nfe2l3	67.6768	0.638098	0.234013	2.72676	0.00639586	0.0259009
BC080695	184.537	0.636693	0.142288	4.47467	7.65283e-06	7.56311e-05
Rbbp8nl	39.1151	0.636175	0.290408	2.19063	0.0284788	0.0860681
Hist1h4h	17.5224	0.635757	0.428655	1.48314	0.138037	0.28246
Ahsg	24.7196	0.635188	0.377363	1.68323	0.0923311	0.211894
Jpx	14.4306	0.635093	0.478713	1.32667	0.184619	0.348219
Rabgap1l	394.777	0.63485	0.0988425	6.42284	1.33751e-10	3.23954e-09
Hist1h4n	18.1382	0.634823	0.428788	1.4805	0.138739	0.28344
Myof	1768.65	0.634567	0.0578193	10.975	5.04038e-28	4.8678e-26
Ttll13	30.27	0.634362	0.341925	1.85527	0.0635582	0.159828
Caps2	105.724	0.634237	0.1862	3.40621	0.000658712	0.00386185
Crispld1	38.3765	0.634086	0.30898	2.05219	0.0401511	0.112436
Rgp1	2143.49	0.633079	0.0513854	12.3202	7.0511e-35	9.19596e-33
Sptb	464.179	0.632483	0.105046	6.02104	1.733e-09	3.48404e-08
Ap5z1	491.201	0.632403	0.0930016	6.79992	1.04678e-11	2.92007e-10
Fam3b	12.1657	0.632278	0.52442	1.20567	0.227944
Rnaset2b	10.3071	0.631527	0.572861	1.10241	0.270284
Oasl1	42.7908	0.630993	0.285043	2.21368	0.0268511	0.0822403
Adrb3	115.366	0.630789	0.176328	3.57736	0.000347079	0.00220946
Tmem215	25.9065	0.630263	0.360008	1.75069	0.0799988	0.190259
Slc45a1	98.5654	0.629984	0.185969	3.38757	0.000705144	0.00408652
Wdr78	45.1528	0.629013	0.267941	2.34758	0.0188959	0.0622883
Inpp5d	1763.04	0.628607	0.0531998	11.816	3.22824e-32	3.78921e-30
Dusp8	158.747	0.627689	0.148131	4.2374	2.26127e-05	0.000201546
Clvs2	48.9039	0.627583	0.266867	2.35167	0.0186893	0.0617762
Susd1	223.963	0.626239	0.12571	4.9816	6.30619e-07	7.88738e-06
BC147527	394.675	0.626057	0.100974	6.20016	5.6407e-10	1.23573e-08
Agtrap	1100.8	0.624647	0.0641711	9.73409	2.15737e-22	1.46961e-20
AC140325.4	58.8997	0.624347	0.24593	2.53872	0.0111258	0.0408588
Myh9	9126.7	0.623584	0.0558022	11.1749	5.4115e-29	5.54188e-27
Zfp358	322.257	0.623538	0.112182	5.55827	2.72467e-08	4.39026e-07
Hist1h2bf	17.0693	0.623063	0.456858	1.3638	0.172631	0.331175
Tepp	10.0082	0.622368	0.593097	1.04935	0.294016
Nespas	107.217	0.62175	0.194252	3.20074	0.00137073	0.00718763
Meg3	5528.17	0.619451	0.157445	3.9344	8.34049e-05	0.000639601
Kcnj3	176.314	0.617488	0.142286	4.33975	1.42644e-05	0.000133045
Gdf5	11.0675	0.616837	0.544256	1.13336	0.257064
Eif4ebp1	4245.44	0.61679	0.0465952	13.2372	5.3512e-40	8.77999e-38
Glcci1	12.4771	0.616029	0.512589	1.2018	0.229442
Sntb1	206.974	0.61441	0.12868	4.77472	1.79954e-06	2.07552e-05
Abcc4	2344.19	0.613858	0.0518583	11.8372	2.5066e-32	3.01168e-30
Wisp1	11.7162	0.612746	0.534044	1.14737	0.251228
Fgd4	920.397	0.61242	0.0680339	9.00169	2.22266e-19	1.27983e-17
Tpp1	1241.89	0.611618	0.0626931	9.75575	1.74303e-22	1.19268e-20
Il15	17.7885	0.61157	0.439697	1.39089	0.164259	0.320512
Btnl7-ps	86.4037	0.609709	0.200892	3.03501	0.0024053	0.0116074
Jph1	592.359	0.609614	0.0818615	7.44689	9.55649e-14	3.45551e-12
Platr11	20.7621	0.609524	0.401895	1.51662	0.129362	0.270513
Nars	9337.65	0.608619	0.0390847	15.5718	1.1321e-54	3.19902e-52
Malat1	9044.97	0.608053	0.154509	3.93538	8.30639e-05	0.000638204
Egfr	419.065	0.607808	0.0925883	6.56463	5.21627e-11	1.34907e-09
Tmem238	88.2638	0.607277	0.204666	2.96717	0.00300558	0.0139102
Hist1h3e	49.1037	0.606644	0.269461	2.25132	0.0243653	0.0762176
Cnr1	204.99	0.605824	0.129412	4.68134	2.85006e-06	3.1287e-05
Otub2	245.947	0.605456	0.119418	5.07006	3.97687e-07	5.18215e-06
Camk2n2	68.6706	0.605141	0.227549	2.65938	0.0078284	0.0306763
Ubtfl1	141.191	0.605114	0.155618	3.88847	0.00010088	0.000753095
Platr4	186.223	0.604041	0.136579	4.42264	9.75006e-06	9.41621e-05
Klf11	581.452	0.602716	0.0825232	7.30359	2.80184e-13	9.54315e-12
Ptchd1	107.437	0.602516	0.177121	3.40173	0.000669608	0.00391327
Nrsn1	68.2119	0.601878	0.226494	2.65737	0.00787537	0.0308445
Efhc2	101.961	0.601175	0.186388	3.2254	0.00125796	0.00668592
Gstm3	59.5423	0.600764	0.234863	2.55793	0.0105298	0.0390269
Arsj	14.4392	0.600719	0.492758	1.2191	0.222807	0.396625
Icam4	13.717	0.600462	0.499452	1.20224	0.22927
Kctd21	92.4785	0.60036	0.201477	2.9798	0.0028844	0.0134679
Mylip	184.381	0.599907	0.139512	4.30005	1.70762e-05	0.000157252
Ano4	128.081	0.599851	0.168002	3.5705	0.000356297	0.00226342
Metap1d	393.458	0.598824	0.104166	5.74877	8.98976e-09	1.60251e-07
Tomm6os	10.9499	0.598774	0.555774	1.07737	0.281315
Plxdc1	30.4903	0.597665	0.347536	1.71972	0.0854829	0.200067
Dnajc22	168.358	0.597026	0.145493	4.10347	4.07006e-05	0.000339584
Car11	99.5789	0.596973	0.187956	3.17614	0.00149249	0.00773831
Hck	49.776	0.596739	0.26487	2.25295	0.0242623	0.0760046
Bach2	229.807	0.596646	0.127614	4.67539	2.93393e-06	3.20235e-05
Ccdc142os	15.0361	0.596197	0.466963	1.27676	0.201689	0.371283
Asic3	16.806	0.595814	0.455502	1.30804	0.19086	0.356685
Pcsk2os1	15.9006	0.594401	0.450521	1.31936	0.187047	0.35158
Catsperg2	13.749	0.594211	0.490413	1.21165	0.225645
Gba2	933.515	0.593481	0.0657624	9.02463	1.80306e-19	1.04612e-17
Dtx3	1169.13	0.593124	0.0743595	7.97644	1.50616e-15	6.27936e-14
Zswim2	10.9127	0.592148	0.559207	1.05891	0.289643
H2-Bl	608.76	0.59199	0.0846367	6.99447	2.66254e-12	7.98187e-11
Foxh1	1941.78	0.591892	0.0525336	11.2669	1.91149e-29	1.98418e-27
Pkd2	1331.91	0.590249	0.0583338	10.1185	4.57454e-24	3.45559e-22
Zfp831	20.9606	0.590045	0.404728	1.45788	0.144874	0.292551
Rbms3	11.1981	0.589718	0.577884	1.02048	0.307502
Zfp541	35.9403	0.58959	0.300391	1.96274	0.0496761	0.132542
Bcl3	82.3859	0.589242	0.213814	2.75587	0.00585367	0.0240823
Ccdc64	616.974	0.589217	0.0793779	7.42293	1.14558e-13	4.09376e-12
Abca1	135.201	0.589105	0.163273	3.6081	0.00030845	0.00198928
Dach1	305.384	0.588432	0.110854	5.30815	1.10742e-07	1.61088e-06
AW822073	63.0569	0.588346	0.230522	2.55223	0.0107036	0.0395749
Serpinh1	4577.07	0.587868	0.0466941	12.5898	2.40421e-36	3.39684e-34
Slc25a40	417.765	0.587565	0.0968181	6.06876	1.28906e-09	2.65061e-08
Mfap3l	188.23	0.587228	0.134638	4.36152	1.29164e-05	0.000121688
Stra6l	48.6629	0.585022	0.260562	2.24523	0.0247534	0.0770999
Pcdhgb4	56.8202	0.584716	0.256268	2.28166	0.0225093	0.0715263
Shisa4	111.759	0.583684	0.182041	3.20634	0.00134437	0.00707615
H2-Q4	651.654	0.582824	0.081486	7.15244	8.52468e-13	2.71562e-11
Vrtn	415.535	0.582585	0.0927181	6.2834	3.31243e-10	7.53269e-09
Mirg	460.089	0.581872	0.0978249	5.9481	2.71277e-09	5.27987e-08
Irf2bpl	2895.2	0.581625	0.0551826	10.54	5.6493e-26	4.73641e-24
Cyp2t4	17.1513	0.580686	0.44587	1.30237	0.192791	0.359633
Gng8	25.9203	0.579985	0.365603	1.58638	0.112653	0.245078
Tmtc1	622.553	0.579272	0.0857305	6.75689	1.40988e-11	3.89736e-10
Nr5a2	62.099	0.579139	0.234854	2.46595	0.0136651	0.04829
Kantr	72.7378	0.578518	0.218162	2.65179	0.00800673	0.0312867
BC025920	55.5452	0.577318	0.245781	2.34892	0.0188281	0.0621185
Pcdhga4	33.2195	0.57668	0.312517	1.84528	0.0649971	0.162651
Cd79a	53.9181	0.576659	0.251402	2.29377	0.0218034	0.0698459
Cdk5r2	548.537	0.576633	0.0853841	6.7534	1.4442e-11	3.97065e-10
Ppcdc	308.046	0.575697	0.114083	5.0463	4.50438e-07	5.7953e-06
Tmem151a	53.9188	0.575126	0.247167	2.32687	0.0199723	0.0652254
Usp17ld	251.812	0.574617	0.117661	4.88368	1.04123e-06	1.26096e-05
Accsl	90.2839	0.573495	0.195354	2.93567	0.00332823	0.0151147
Rhox13	85.0969	0.573069	0.208803	2.74455	0.00605941	0.0247817
Brinp1	87.4319	0.57254	0.199801	2.86555	0.00416284	0.0181851
Gtsf1l	207.092	0.571325	0.129181	4.42266	9.74935e-06	9.41621e-05
Bscl2	838.14	0.571295	0.0684622	8.34468	7.14051e-17	3.29175e-15
Nalcn	94.0454	0.571105	0.190647	2.99561	0.00273899	0.0129114
Cabp1	273.512	0.570896	0.120708	4.72956	2.25012e-06	2.53954e-05
Vwf	27.5865	0.570118	0.347997	1.63829	0.101362	0.22742
Ldlrad4	97.8037	0.569644	0.183507	3.10421	0.00190788	0.00952005
Taf7l	266.947	0.568701	0.115195	4.93686	7.93922e-07	9.7776e-06
Dpp7	316.296	0.567852	0.119077	4.76879	1.85339e-06	2.13279e-05
Cdc42ep5	206.721	0.567637	0.134687	4.2145	2.50334e-05	0.000220291
Zfp711	102.849	0.566979	0.182843	3.1009	0.00192932	0.00962076
Prpf40b	1104.26	0.566833	0.0653093	8.67921	3.98528e-18	2.08258e-16
Miat	353.731	0.566174	0.118905	4.76156	1.92099e-06	2.20073e-05
Iqsec3	24.1755	0.565698	0.371497	1.52275	0.12782	0.268355
Rassf10	24.3816	0.56454	0.372835	1.51418	0.129979	0.271395
Hsd17b13	10.3328	0.563681	0.581505	0.969349	0.332371
Idua	117.585	0.563551	0.16889	3.3368	0.000847496	0.00478253
Sox2	1773.16	0.562382	0.053204	10.5703	4.09236e-26	3.48856e-24
Trps1	127.955	0.562068	0.17379	3.23417	0.00121997	0.00651575
Tcstv3	553.173	0.56191	0.107324	5.23563	1.64424e-07	2.31904e-06
Dnaic1	36.5326	0.561473	0.309408	1.81467	0.0695749	0.171482
Wls	1418.53	0.560453	0.0584145	9.59442	8.43943e-22	5.52692e-20
Syt2	26.1073	0.559033	0.36458	1.53336	0.125187	0.264575
Lars	8593.62	0.558928	0.0401822	13.9099	5.51876e-44	9.90715e-42
Rhbdl3	127.681	0.558788	0.161992	3.44948	0.00056167	0.00336627
Pxdc1	178.771	0.558204	0.14757	3.78265	0.000155169	0.00109667
Tlr2	89.1219	0.557236	0.202814	2.74752	0.00600472	0.024591
Sox2ot	15.5347	0.557158	0.461129	1.20825	0.226952	0.401747
Snord70	11.051	0.555549	0.585037	0.949597	0.342317
Glt8d1	359.357	0.555376	0.105818	5.24841	1.53418e-07	2.17768e-06
Clcf1	58.6818	0.554224	0.244253	2.26905	0.023265	0.0735753
Ccl27a	116.208	0.553228	0.168295	3.28726	0.00101168	0.00554898
Pced1c-ps	12.282	0.551842	0.537794	1.02612	0.304835
Ogfod2	111.349	0.551021	0.178637	3.08458	0.00203838	0.0100888
Naaladl1	66.6122	0.55045	0.243095	2.26434	0.0235535	0.0742721
Lrguk	49.3922	0.548671	0.262652	2.08897	0.0367107	0.105117
Pclo	234.439	0.548417	0.120614	4.54688	5.44462e-06	5.5858e-05
Platr12	25.5362	0.547069	0.372233	1.46969	0.141644	0.287643
Stmn2	934.868	0.546979	0.0732588	7.4664	8.24189e-14	3.01009e-12
Slc6a16	18.8351	0.546612	0.435119	1.25624	0.209031	0.38053
Hist1h3h	12.1096	0.546158	0.520612	1.04907	0.294146
Fbxl7	41.2321	0.545373	0.285192	1.9123	0.055838	0.144608
Dos	845.323	0.545322	0.0707843	7.70399	1.31879e-14	5.09453e-13
Fhod3	1976.9	0.544885	0.0552677	9.85901	6.26622e-23	4.48903e-21
Gcnt2	276.924	0.543714	0.118208	4.59964	4.23225e-06	4.47229e-05
Arrdc3	3035.34	0.543491	0.0455897	11.9213	9.16128e-33	1.12735e-30
Aff2	74.2374	0.542904	0.214613	2.52969	0.0114162	0.0417704
Ftl2	55.151	0.542798	0.256464	2.11647	0.0343053	0.0996853
Rims2	756.166	0.542658	0.0803231	6.75595	1.41907e-11	3.91566e-10
Fetub	224.303	0.542131	0.131881	4.11077	3.94337e-05	0.000330797
Ksr2	143.099	0.541828	0.164715	3.28948	0.00100372	0.00551521
Ttc39b	1116.43	0.541605	0.0654553	8.27444	1.29066e-16	5.87884e-15
Lrp2	7775.29	0.541555	0.13483	4.01657	5.90522e-05	0.000472263
Fam173a	220.417	0.541088	0.132139	4.09485	4.2245e-05	0.000349955
Galnt13	23.3053	0.540993	0.378501	1.4293	0.152917	0.303903
Gars	8970.91	0.540225	0.042257	12.7843	2.00702e-37	3.03219e-35
Zbbx	57.2442	0.539412	0.249896	2.15855	0.0308854	0.0919212
Morc1	415.089	0.5386	0.0930487	5.78837	7.10729e-09	1.28648e-07
Thpo	28.2053	0.538481	0.350522	1.53623	0.124483	0.263744
Tmem191c	103.303	0.538271	0.186468	2.88666	0.0038935	0.0172106
Shox2	37.458	0.538217	0.304904	1.7652	0.0775299	0.185968
Auts2	1081.36	0.537701	0.0664729	8.08903	6.0143e-16	2.63713e-14
Hcn2	303.316	0.537639	0.11878	4.52634	6.00148e-06	6.11326e-05
Ly6g5b	10.78	0.537516	0.550688	0.976081	0.329024
Neil2	72.7605	0.536521	0.218682	2.45343	0.0141503	0.0495795
Trpm4	539.637	0.535653	0.0838309	6.38969	1.66226e-10	3.96319e-09
Hist1h4i	128.294	0.53525	0.165504	3.23406	0.00122044	0.00651601
Epha4	405.897	0.533597	0.0993438	5.37122	7.82055e-08	1.16196e-06
Ccdc122	44.534	0.533123	0.283302	1.88182	0.0598609	0.152618
Hist1h2bg	17.9284	0.532621	0.450453	1.18241	0.237042	0.413919
Klf10	1360.25	0.532142	0.0601075	8.85317	8.50702e-19	4.72032e-17
Fbxo43	17.1388	0.53213	0.447915	1.18801	0.234828	0.411346
Hint2	238.754	0.531905	0.12237	4.34671	1.38193e-05	0.000129057
Vsx1	10.5671	0.531515	0.560637	0.948055	0.343102
Plcb1	246.193	0.531336	0.121772	4.36338	1.28068e-05	0.000120853
Klf9	1567.6	0.531266	0.0551325	9.63617	5.62488e-22	3.74804e-20
Idh2	2441.64	0.531125	0.0483242	10.9909	4.22861e-28	4.10983e-26
Gbp4	135.252	0.53072	0.156404	3.39326	0.000690665	0.00402093
Cdh10	61.8381	0.529989	0.235325	2.25216	0.0243121	0.0760981
Spsb2	62.1084	0.529711	0.236653	2.23834	0.0251987	0.0780409
Arrdc4	1109	0.528756	0.062297	8.48766	2.10832e-17	1.0213e-15
Kcnt2	108.337	0.528594	0.188915	2.79805	0.00514129	0.0216592
Madcam1	68.5654	0.528447	0.219395	2.40865	0.0160116	0.0547935
Elmo3	130.728	0.528372	0.164401	3.21392	0.00130937	0.00692793
Steap1	211.313	0.528068	0.129979	4.06271	4.85066e-05	0.000395981
AI838599	68.6292	0.527647	0.230743	2.28673	0.0222117	0.0707133
Adgrf3	13.7531	0.527359	0.502349	1.04979	0.293816
Sh3rf2	18.834	0.526744	0.413484	1.27392	0.202693	0.372683
Snx32	55.5307	0.526042	0.248001	2.12113	0.033911	0.0989384
Bmf	1028.27	0.525921	0.0644095	8.16528	3.20693e-16	1.42252e-14
Il17d	26.6376	0.525662	0.352826	1.48986	0.136261	0.279877
Zfp773	72.1812	0.525509	0.223485	2.35143	0.0187016	0.0617833
Ank2	835.684	0.525386	0.0720007	7.29695	2.94359e-13	9.91527e-12
Cd59b	16.1291	0.525084	0.447676	1.17291	0.240832	0.417881
Tusc5	11.8055	0.525066	0.533481	0.984225	0.325005
Mdfic	169.911	0.524833	0.14408	3.64264	0.000269856	0.00176824
Fam114a1	181.466	0.524683	0.142832	3.67342	0.000239324	0.0016045
Thbs3	983.12	0.523484	0.0809209	6.46907	9.86055e-11	2.44654e-09
Fbxw9	531.861	0.523338	0.0893821	5.85506	4.76845e-09	8.85179e-08
Tmc4	189.56	0.523219	0.152583	3.42909	0.000605619	0.00359438
Zfp827	437.349	0.522798	0.0970867	5.38486	7.25013e-08	1.08567e-06
Chd2	2658.19	0.522619	0.0580743	8.99915	2.27466e-19	1.30485e-17
Dnah11	120.055	0.522388	0.172947	3.02051	0.00252349	0.0120595
AA415398	39.407	0.522298	0.287084	1.81932	0.0688629	0.170167
Calhm3	354.232	0.521677	0.127109	4.10417	4.05768e-05	0.000339081
BC067074	707.616	0.52164	0.0862289	6.04947	1.45319e-09	2.9605e-08
Etnk1	8752.45	0.521	0.0370985	14.0437	8.41997e-45	1.56683e-42
Gpr85	30.0201	0.520727	0.341192	1.5262	0.126961	0.267138
Cfp	95.4867	0.520604	0.197834	2.63152	0.00850045	0.0328625
Tmem178	10.3194	0.520037	0.578252	0.899326	0.368479
Rarg	1719.47	0.518348	0.0598477	8.66111	4.6719e-18	2.41656e-16
Ppp2r3d	308.149	0.518034	0.110312	4.69608	2.65201e-06	2.93452e-05
Clca4b	13.7781	0.517944	0.514594	1.00651	0.31417
Plin4	12.2426	0.517868	0.51779	1.00015	0.317238
Rras	236.142	0.516191	0.121037	4.26475	2.0013e-05	0.000180804
Bcl6	73.2807	0.516071	0.221246	2.33257	0.0196706	0.0643693
Loxl1	70.4063	0.515851	0.218289	2.36316	0.0181201	0.0601597
Pisd-ps2	35.704	0.515517	0.310167	1.66206	0.0965009	0.219058
Clec11a	28.0604	0.515313	0.345954	1.48954	0.136344	0.279898
Pink1	789.541	0.51463	0.0705224	7.29739	2.93393e-13	9.90461e-12
Dmrt3	109.287	0.514154	0.174837	2.94075	0.00327416	0.0149016
Aplp1	898.468	0.513531	0.0687795	7.46634	8.24574e-14	3.01009e-12
Rpl10l	641.531	0.513297	0.0817999	6.27503	3.49567e-10	7.93757e-09
Tdpoz1	40.205	0.512657	0.29327	1.74807	0.0804516	0.191038
Snora41	24.5464	0.5126	0.372937	1.37449	0.169288	0.326901
Hormad2	74.4058	0.511866	0.213696	2.3953	0.0166068	0.0564497
Kif5a	776.192	0.511521	0.0803961	6.36251	1.98481e-10	4.65941e-09
Rps19-ps6	15.2982	0.511221	0.467834	1.09274	0.274507	0.457684
Immp2l	27.9064	0.511133	0.342887	1.49068	0.136046	0.279636
F8	122.513	0.5106	0.174547	2.9253	0.00344128	0.0155422
Ssc4d	124.909	0.51018	0.162231	3.14478	0.00166213	0.00848423
Foxr2	97.0957	0.509902	0.186787	2.72986	0.00633615	0.0257068
Srgap3	293.906	0.508859	0.116363	4.37304	1.22526e-05	0.00011627
Gba	491.337	0.508118	0.0887044	5.72822	1.01489e-08	1.78413e-07
Atrnl1	376.808	0.508096	0.0985766	5.15433	2.54546e-07	3.48039e-06
Mib2	435.119	0.507144	0.0985892	5.14401	2.68939e-07	3.65426e-06
Mir293	25.9011	0.506926	0.375293	1.35075	0.176776	0.336799
Fank1	78.8109	0.506793	0.212049	2.38998	0.0168493	0.0570076
Pi16	21.8579	0.506297	0.392744	1.28913	0.197354	0.366131
Chrnb2	64.421	0.506297	0.225936	2.24088	0.0250336	0.077703
Lamb2	981.414	0.506084	0.06793	7.45009	9.32794e-14	3.39702e-12
Serpina7	22.614	0.504768	0.389848	1.29478	0.195395	0.363291
Mmp9	456.493	0.504284	0.0899207	5.60809	2.04568e-08	3.39663e-07
Vegfc	68.1074	0.504221	0.224885	2.24213	0.0249531	0.0775479
Bnc2	146.68	0.504079	0.163992	3.0738	0.0021135	0.0103898
Cadps	35.6304	0.503292	0.315686	1.59428	0.110873	0.242536
Dusp9	7461.5	0.5029	0.0402238	12.5025	7.22997e-36	9.93893e-34
Stx2	413.859	0.502486	0.0962575	5.22023	1.78702e-07	2.51551e-06
Tmem45a	121.518	0.502477	0.165632	3.03369	0.00241582	0.0116397
Tmcc3	873.225	0.502428	0.0701569	7.1615	7.98e-13	2.54742e-11
Bcat1	4476.56	0.502189	0.044457	11.296	1.37271e-29	1.44457e-27
Tmtc2	98.1509	0.501891	0.203477	2.46658	0.0136412	0.0482614
Hyi	86.3281	0.501829	0.207894	2.41386	0.0157844	0.0542219
Enpp4	132.85	0.501653	0.15902	3.15466	0.00160688	0.0082418
Igsf3	1551.62	0.501625	0.0572282	8.76535	1.86205e-18	9.90002e-17
Pou5f1	7535.42	0.501539	0.0400818	12.5129	6.34689e-36	8.8043e-34
Vmn1r227	11.527	0.501402	0.532036	0.942421	0.345977
Prdm1	453.779	0.501053	0.0903073	5.54831	2.88437e-08	4.62318e-07
Zbed3	427.175	0.500902	0.091366	5.48236	4.19683e-08	6.52133e-07
Mapk1ip1	218.323	0.500591	0.157493	3.17849	0.00148044	0.00768368
Nlrc4	11.2049	0.500388	0.55183	0.906778	0.364524
Dclk2	1010	0.500232	0.0723604	6.91305	4.74331e-12	1.38126e-10
Irx5	135.6	0.499932	0.16257	3.07519	0.00210369	0.0103516
Plp2	2817.35	0.499748	0.048761	10.2489	1.19666e-24	9.26898e-23
Amdhd2	329.37	0.49972	0.106979	4.67121	2.99425e-06	3.25422e-05
Zfr2	39.1899	0.499031	0.304214	1.6404	0.100923	0.226734
Snord83b	20.7946	0.498008	0.407976	1.22068	0.222208	0.395869
Folr1	2266.22	0.497584	0.0502839	9.89549	4.35458e-23	3.14913e-21
Iars	11171.4	0.497507	0.0409609	12.1459	6.03207e-34	7.67028e-32
Cpeb2	235.357	0.497253	0.122145	4.07102	4.68077e-05	0.000383724
Fggy	272.509	0.497123	0.113316	4.38706	1.14893e-05	0.000109641
Hist1h4a	12.3541	0.496875	0.514925	0.964946	0.334572
Adh7	96.4155	0.496854	0.185856	2.67333	0.00751025	0.0296735
Dusp27	482.513	0.496835	0.0940371	5.28339	1.26816e-07	1.81698e-06
Galnt9	23.7702	0.496684	0.372122	1.33473	0.181963	0.344455
Ppic	482.45	0.496514	0.0944658	5.25602	1.47206e-07	2.0923e-06
Lefty2	13214	0.496334	0.0380975	13.028	8.4805e-39	1.36215e-36
Extl1	69.9692	0.496294	0.216373	2.2937	0.0218078	0.0698459
Ebf1	494.593	0.49621	0.0878344	5.64938	1.61028e-08	2.71206e-07
H2-K2	26.6542	0.496164	0.35911	1.38165	0.16708	0.323701
Spon2	23.418	0.495732	0.381232	1.30034	0.193483	0.360616
Tbx15	71.4643	0.495371	0.21952	2.25661	0.0240325	0.075424
Ift43	171.627	0.495352	0.142731	3.47051	0.000519464	0.00314793
Fbxo10	359.306	0.495277	0.099366	4.98437	6.21643e-07	7.79429e-06
Spag16	115.079	0.495102	0.187998	2.63355	0.00844984	0.0327
Calr3	25.7714	0.495052	0.35793	1.3831	0.166635	0.323086
Myl6b	82.0118	0.494199	0.213089	2.31922	0.0203831	0.0662604
Rpl10-ps6	17.3799	0.494134	0.440314	1.12223	0.261764	0.44302
Tjp3	193.828	0.494064	0.135302	3.65155	0.000260658	0.00172256
Mapk11	259.855	0.494046	0.120508	4.09971	4.13677e-05	0.000343994
Nek8	317.961	0.493895	0.112797	4.37863	1.19426e-05	0.000113682
Cnbd2	37.5893	0.492367	0.301071	1.63538	0.101969	0.228358
Dmpk	253.261	0.492105	0.133123	3.69662	0.000218492	0.00147391
Sez6l2	57.0754	0.492085	0.246719	1.99452	0.0460955	0.125221
Gdpd5	385.759	0.491597	0.102111	4.81436	1.47675e-06	1.73738e-05
Tpt1-ps3	608.866	0.491315	0.0879729	5.58484	2.33918e-08	3.80934e-07
Rnf207	170.471	0.490905	0.161153	3.04621	0.00231748	0.0112369
Dgka	408.831	0.490659	0.0990363	4.95434	7.25767e-07	8.97446e-06
Igsf1	55.8565	0.490535	0.255585	1.91926	0.0549511	0.142942
Mir186	17.2552	0.490237	0.451349	1.08616	0.277408	0.460455
Zcchc7	939.544	0.490156	0.0761804	6.43414	1.24172e-10	3.02729e-09
Gadd45g	215.044	0.490076	0.125723	3.89807	9.69635e-05	0.000728851
Rnasel	22.4659	0.489873	0.380991	1.28579	0.198517	0.367573
Arhgef2	2817.79	0.489664	0.0493413	9.92402	3.27303e-23	2.37825e-21
Nfkbiz	110.439	0.488923	0.174603	2.8002	0.00510703	0.0215385
Cep83os	59.9834	0.488652	0.235582	2.07423	0.0380577	0.108021
Zfp78	21.0145	0.487758	0.401781	1.21399	0.224752	0.399103
Npm3-ps1	33.9106	0.487605	0.341007	1.4299	0.152747	0.303715
Lppos	24.6933	0.487195	0.380567	1.28018	0.200482	0.36982
Fxyd1	10.9817	0.487092	0.551329	0.883487	0.376973
Il23a	36.4429	0.486645	0.298412	1.63078	0.102936	0.22977
Pcdhga5	32.744	0.48628	0.319883	1.52018	0.128465	0.26916
Avpi1	2141.74	0.486264	0.0564835	8.60896	7.37263e-18	3.70062e-16
Terc	26.5525	0.486261	0.35425	1.37265	0.169861	0.327675
Eef2	112097	0.485598	0.0377519	12.8629	7.28077e-38	1.13365e-35
Fam169b	11.3082	0.484362	0.536612	0.90263	0.366722
Gpr153	659.193	0.483864	0.0758247	6.38136	1.75527e-10	4.16176e-09
Hist1h4d	48.8834	0.482539	0.272406	1.7714	0.0764945	0.184193
Eml2	1014.42	0.482123	0.0651242	7.40313	1.33008e-13	4.68722e-12
Ptprn	235.842	0.481628	0.127452	3.77891	0.000157514	0.00111016
Glb1l	84.2621	0.481025	0.206738	2.32674	0.0199793	0.0652254
Rpsa-ps1	16.7178	0.48095	0.461033	1.0432	0.296855	0.480723
Prnp	454.65	0.480889	0.0889724	5.40492	6.48358e-08	9.77599e-07
Spaca6	1095.13	0.480692	0.258294	1.86103	0.0627404	0.158162
Bbc3	638.252	0.480428	0.0822288	5.84257	5.14024e-09	9.48427e-08
Arhgap36	114.429	0.4803	0.170856	2.81115	0.00493655	0.0209299
Slc39a2	16.2354	0.480234	0.471179	1.01922	0.3081	0.493861
Ciart	102.767	0.479945	0.186002	2.58033	0.00987071	0.0370249
AC125149.4	70.9092	0.478714	0.215677	2.21959	0.0264464	0.0812455
Caln1	26.3293	0.478597	0.365485	1.30949	0.19037	0.356074
Phgdh	3346.85	0.47856	0.0485964	9.84764	7.01716e-23	4.98022e-21
AI467606	47.6619	0.478225	0.264293	1.80945	0.070381	0.172827
Chd5	499.98	0.478098	0.0911088	5.24755	1.54135e-07	2.18379e-06
Prss8	348.543	0.478087	0.100989	4.73403	2.20103e-06	2.49151e-05
Ptgs2	11.352	0.477361	0.54612	0.874096	0.382066
Diap2	657.376	0.477166	0.0859427	5.55214	2.82188e-08	4.53254e-07
Fam159a	51.8723	0.4771	0.267263	1.78513	0.0742399	0.180136
Lrrn1	144.837	0.477013	0.154882	3.07984	0.00207109	0.0102275
Tmem198	10.412	0.476235	0.567148	0.839701	0.401076
B3galt6	135.366	0.476015	0.168229	2.82957	0.00466107	0.0199616
Irx3	241.766	0.475908	0.121453	3.91846	8.91148e-05	0.000676855
Izumo4	43.7105	0.474855	0.281557	1.68653	0.0916928	0.210814
Hist1h2bp	10.7293	0.474741	0.569975	0.832915	0.404893
Ell2	1518.33	0.474133	0.0554755	8.54671	1.26651e-17	6.21406e-16
Col8a2	569.105	0.474079	0.083594	5.6712	1.418e-08	2.42298e-07
St6galnac3	121.988	0.473481	0.171111	2.76709	0.00565594	0.0234013
Dcaf6	547.698	0.473165	0.0857502	5.51795	3.42984e-08	5.44033e-07
Zbtb4	133.971	0.472591	0.169665	2.78543	0.00534561	0.0223559
F8a	108.439	0.471941	0.181202	2.6045	0.00920097	0.034977
Grn	2109.62	0.47143	0.0494307	9.53719	1.46762e-21	9.57023e-20
Crnde	43.1759	0.471087	0.274623	1.71539	0.0862729	0.201506
Six5	196.728	0.470505	0.136562	3.44537	0.000570278	0.00340472
Lrp1b	23.4903	0.468644	0.373311	1.25537	0.209344	0.380964
Ptms	3838.72	0.468545	0.0477386	9.8148	9.7231e-23	6.77465e-21
BC017158	294.504	0.468367	0.111557	4.19847	2.68721e-05	0.000234846
AI661453	816.241	0.468179	0.0747882	6.26006	3.84819e-10	8.60725e-09
Ifngr1	529.423	0.467477	0.0829198	5.6377	1.72338e-08	2.88434e-07
Dnah6	75.5811	0.467452	0.208215	2.24504	0.0247654	0.0771057
Trp53rkb	116.293	0.466516	0.171683	2.71732	0.00658133	0.0265252
Lcorl	504.82	0.465441	0.0851931	5.46337	4.67187e-08	7.20809e-07
Usp35	170.835	0.464917	0.140019	3.32038	0.000898947	0.00501904
Trim63	63.1941	0.464787	0.232791	1.99658	0.0458707	0.124767
Prdm8	19.703	0.464021	0.403044	1.15129	0.249612	0.42868
Clec10a	25.6518	0.463906	0.366341	1.26632	0.205398	0.375889
Wars2	165.536	0.463799	0.143369	3.23499	0.00121645	0.00649925
Rin1	125.877	0.463641	0.166257	2.7887	0.00529197	0.022172
Dmrtc2	15.9143	0.463581	0.45264	1.02417	0.305754	0.491311
Tmem229b	582.562	0.463495	0.0810128	5.72125	1.05742e-08	1.85249e-07
Tcta	113.293	0.463467	0.189736	2.4427	0.014578	0.0508097
Gtf2ird2	106.554	0.463102	0.179617	2.57828	0.00992945	0.0372086
Dpysl4	282.792	0.462942	0.113424	4.08152	4.47426e-05	0.000369241
Pde11a	19.6436	0.462562	0.452624	1.02196	0.306801	0.492528
Hipk4	41.1415	0.462125	0.285065	1.62112	0.104991	0.233133
Ppm1h	179.702	0.461747	0.139811	3.30265	0.000957768	0.00529898
Marcks	2179.78	0.46163	0.0489426	9.43206	4.02108e-21	2.56727e-19
Gnptg	150.28	0.461203	0.152897	3.01642	0.00255775	0.0122003
Gys1	1803.76	0.461061	0.0516617	8.92462	4.4723e-19	2.51818e-17
Cd59a	91.6033	0.46104	0.193973	2.37683	0.0174621	0.0586517
Pkmyt1	748.201	0.460915	0.0757132	6.08765	1.14581e-09	2.37553e-08
Ubtd1	187.821	0.460008	0.140848	3.26599	0.00109082	0.00592036
Copz2	138.562	0.459666	0.160836	2.85798	0.00426341	0.018566
Xkr6	279.647	0.459269	0.122625	3.7453	0.000180175	0.00124855
Frs3os	14.8051	0.458364	0.486242	0.942667	0.345851	0.531615
Fam134b	319.206	0.458055	0.106495	4.3012	1.69874e-05	0.000156528
Asah1	1568.54	0.457909	0.0548395	8.34998	6.82741e-17	3.16146e-15
Tbx6	27.5962	0.457824	0.341621	1.34015	0.180197	0.341865
Tmed3	261.969	0.457785	0.119503	3.83075	0.000127752	0.000925187
Mttp	418.442	0.457347	0.0959401	4.76701	1.86979e-06	2.14681e-05
P4ha3	32.9311	0.457181	0.331105	1.38078	0.167348	0.32418
Slc11a1	23.7004	0.457176	0.371654	1.23011	0.218655	0.391649
Fam166b	17.1682	0.456818	0.436093	1.04753	0.294857	0.478641
Rasgrf2	58.8022	0.456657	0.25561	1.78654	0.0740123	0.179747
L3hypdh	67.6048	0.456115	0.22059	2.0677	0.0386679	0.109245
Nbeal1	1448.21	0.455984	0.0643761	7.08312	1.40946e-12	4.35365e-11
Ccdc155	93.6918	0.455833	0.193222	2.35912	0.0183184	0.0607256
Dnah5	28.4655	0.455254	0.345959	1.31592	0.188201	0.353018
Clcn2	881.62	0.454763	0.0770133	5.90499	3.52661e-09	6.7098e-08
Gbp8	11.0677	0.454323	0.549824	0.826306	0.40863
Cdkn1b	986.088	0.454225	0.0656383	6.92012	4.51264e-12	1.32166e-10
Katnal1	247.544	0.454225	0.119784	3.79202	0.000149428	0.00106352
Mthfs	43.0022	0.454111	0.279222	1.62634	0.103876	0.231293
Tomm5	938.575	0.453941	0.0732157	6.20005	5.64457e-10	1.23573e-08
Thap2	300.05	0.453848	0.10754	4.22029	2.43988e-05	0.000215577
Ggnbp1	84.8829	0.453726	0.202449	2.24119	0.0250141	0.0776581
Lppr2	304.763	0.453663	0.108295	4.18913	2.80023e-05	0.000243565
Tigd2	437.227	0.453587	0.0927969	4.88795	1.01889e-06	1.23686e-05
Rasgrp4	509.624	0.453582	0.0922667	4.91599	8.83332e-07	1.08176e-05
Cald1	2204.3	0.453466	0.0528458	8.58094	9.41027e-18	4.66205e-16
Mrc2	3300.84	0.452926	0.0452062	10.0191	1.25638e-23	9.30639e-22
Pla2g5	159.34	0.452763	0.146178	3.09734	0.00195265	0.00971486
Vcan	454.08	0.452285	0.096711	4.67666	2.91579e-06	3.18939e-05
Ms4a4d	197.804	0.451691	0.134558	3.35685	0.000788361	0.00450209
Arfgef3	480.03	0.451265	0.0953742	4.73152	2.22842e-06	2.51878e-05
Rdh14	105.7	0.451223	0.18013	2.50499	0.0122454	0.0441837
Scrn1	199.367	0.450925	0.133641	3.37415	0.000740442	0.00426355
Adam23	1562.91	0.450671	0.0593069	7.59896	2.98512e-14	1.13027e-12
Epha2	15674.4	0.450387	0.0335211	13.436	3.72257e-41	6.17421e-39
Ctf1	87.4744	0.45035	0.202438	2.22463	0.0261061	0.0804103
Gpcpd1	664.364	0.450098	0.0764559	5.88703	3.93204e-09	7.40728e-08
Trnp1	44.9593	0.449678	0.273129	1.64639	0.0996826	0.224776
Map7	1516.17	0.449445	0.0590902	7.60608	2.82531e-14	1.0751e-12
Col6a6	23.6063	0.449096	0.396357	1.13306	0.25719	0.437173
AC168977.1	250.719	0.449023	0.127475	3.52244	0.000427597	0.00265016
Klk1b22	16.9715	0.448679	0.440237	1.01918	0.308119	0.493861
Catsperg1	48.3603	0.448654	0.286287	1.56715	0.11708	0.251765
Pard3b	52.1985	0.448297	0.254086	1.76435	0.0776728	0.186169
Ccdc151	19.8563	0.448288	0.406304	1.10333	0.269883	0.452146
Pax6	1026.82	0.44804	0.064657	6.92949	4.22359e-12	1.24177e-10
Prox2os	12.5028	0.448039	0.505517	0.886299	0.375456
Rab11fip2	272.315	0.447881	0.123576	3.62435	0.000289692	0.00188423
Usp17la	863.959	0.447789	0.0722845	6.19482	5.83522e-10	1.26837e-08
Prss44	67.0988	0.447495	0.22854	1.95806	0.0502225	0.133533
Ncoa1	676.679	0.44745	0.0812428	5.50756	3.63847e-08	5.75928e-07
Rian	6366.92	0.447113	0.0577091	7.7477	9.35724e-15	3.67049e-13
Cyp4f13	196.702	0.447003	0.140671	3.17764	0.00148479	0.00770363
Shisa9	15.7631	0.445738	0.457587	0.974104	0.330005	0.515884
Pign	866.096	0.445384	0.0674766	6.60057	4.0958e-11	1.0647e-09
Lamb3	84.0268	0.445341	0.19867	2.24161	0.0249866	0.0776055
Slc39a4	439.377	0.445074	0.0952065	4.67482	2.94205e-06	3.20434e-05
Tarm1	37.1554	0.444721	0.295353	1.50573	0.132137	0.274099
Hcn1	26.7101	0.444274	0.356279	1.24698	0.212403	0.384693
Hist1h2al	10.2097	0.444264	0.582748	0.76236	0.445845
Slc27a1	311.21	0.444179	0.110692	4.01276	6.00141e-05	0.000478701
Adamtsl3	12.0423	0.443677	0.55433	0.800384	0.423488
AC133095.2	204.838	0.44349	0.136963	3.23802	0.00120364	0.00644206
Nhlrc1	58.3097	0.443325	0.24974	1.77515	0.0758733	0.183043
Shcbp1l	12.6924	0.443307	0.521913	0.849388	0.395665
Upk3b	11.4914	0.443276	0.562612	0.787889	0.430761
Nrxn1	36.9553	0.443259	0.321171	1.38013	0.167546	0.324357
D1Pas1	520.378	0.44324	0.094188	4.70591	2.52732e-06	2.81287e-05
Tmem125	184.371	0.443007	0.135422	3.2713	0.00107055	0.00582787
Fam131c	70.7587	0.442883	0.224005	1.97711	0.0480288	0.129095
Fam109b	112.649	0.442368	0.174904	2.5292	0.0114322	0.041803
Slc3a2	6032.24	0.441784	0.0383859	11.509	1.18819e-30	1.30436e-28
Adh1	14.4603	0.441385	0.485138	0.909814	0.362921	0.54808
Prkdc	1163.17	0.441322	0.0717467	6.15112	7.69398e-10	1.64199e-08
Cntln	115.02	0.440974	0.172182	2.56109	0.0104343	0.0387862
Nr0b1	99.3437	0.440865	0.18827	2.34166	0.019198	0.063134
Tmem52	14.1617	0.440748	0.477219	0.923575	0.355707	0.541312
Spef1	56.0234	0.440631	0.242612	1.81619	0.0693408	0.171043
Ccbl1	193.673	0.440575	0.138316	3.18528	0.00144614	0.00753897
Hist1h2ag	13.7105	0.440193	0.489121	0.899968	0.368137
Prrg1	55.4557	0.440175	0.253003	1.7398	0.081894	0.193559
Abcb1a	865.461	0.440127	0.0746825	5.89331	3.78531e-09	7.13969e-08
Cebpb	106.791	0.439948	0.176614	2.49101	0.0127382	0.0455629
Tex26	15.4646	0.439376	0.466769	0.941313	0.346545	0.532236
Lmo4	957.32	0.438956	0.0682293	6.43354	1.24667e-10	3.03395e-09
Pwwp2b	108.522	0.438589	0.182669	2.401	0.0163504	0.0557647
Mbtps2	1155.5	0.438324	0.0611713	7.16551	7.74953e-13	2.47904e-11
Sfrp5	1179.35	0.438286	0.0705039	6.21648	5.08429e-10	1.12112e-08
Ift172	773.604	0.43822	0.0721039	6.07762	1.21977e-09	2.5186e-08
Glb1	789.542	0.437583	0.0769354	5.68767	1.28782e-08	2.22044e-07
Aicda	14.8057	0.437578	0.477294	0.916791	0.359252	0.544589
Pcyt1b	1209.41	0.437101	0.0641696	6.81166	9.64817e-12	2.71626e-10
Zdhhc24	270.949	0.437072	0.122464	3.56898	0.00035838	0.00227382
Plaur	252.204	0.436918	0.122102	3.57831	0.000345821	0.00220286
Rarb	768.931	0.436455	0.0716398	6.09235	1.11265e-09	2.31622e-08
Gabrq	19.1025	0.436342	0.414007	1.05395	0.291907	0.475521
Anxa5	594.109	0.436286	0.0829266	5.26111	1.43189e-07	2.04007e-06
Pycard	179.794	0.435649	0.145344	2.99737	0.00272318	0.0128448
Schip1	12.545	0.435544	0.518613	0.839824	0.401007
Anxa9	49.9577	0.435509	0.258305	1.68602	0.091791	0.211003
Dlec1	23.8821	0.435508	0.375588	1.15954	0.246238	0.424895
Ttc16	23.1612	0.435214	0.371547	1.17136	0.241456	0.418632
Morn1	42.8397	0.435161	0.281399	1.54642	0.122004	0.259862
Cml2	326.395	0.435095	0.119089	3.65353	0.000258657	0.00171368
Ybx2	408.227	0.434807	0.113214	3.84057	0.00012275	0.000893796
Pnma5	1430.08	0.434724	0.0638135	6.81242	9.59729e-12	2.70693e-10
Gadl1	12.137	0.434581	0.526065	0.826097	0.408749
Kiz	270.756	0.434549	0.125506	3.46237	0.000535437	0.00322934
Usp17lb	766.371	0.434381	0.0744501	5.83452	5.39452e-09	9.88176e-08
Ppp1r16a	755.934	0.434088	0.073785	5.88315	4.02532e-09	7.56433e-08
Adamts9	1931.05	0.433846	0.0537313	8.07435	6.78344e-16	2.94896e-14
S100a10	814.888	0.433629	0.0731637	5.92682	3.08848e-09	5.95791e-08
Popdc3	166.746	0.433592	0.163585	2.65055	0.00803606	0.0313692
Aldh2	7443.18	0.432962	0.0416064	10.4062	2.32413e-25	1.85675e-23
Rps15a-ps3	22.6501	0.432926	0.376453	1.15001	0.250138	0.429198
Pdgfd	69.8331	0.432863	0.215222	2.01124	0.0443001	0.121644
Fam219a	137.779	0.432602	0.155721	2.77806	0.00546842	0.0228105
Cnpy2	1579.58	0.432549	0.0559075	7.73687	1.01894e-14	3.96634e-13
Panx2	85.5113	0.432365	0.19703	2.19441	0.0282059	0.0854465
Grhpr	1029.34	0.432348	0.070469	6.13529	8.50028e-10	1.80397e-08
Maats1	24.8516	0.432117	0.378461	1.14177	0.253548	0.433441
Eri3	803.271	0.431277	0.0721379	5.9785	2.25197e-09	4.43965e-08
Dync1h1	11696.9	0.431137	0.11067	3.8957	9.79144e-05	0.000734912
S100a1	16.2184	0.431091	0.475676	0.90627	0.364793	0.550146
Grik5	794.612	0.431063	0.075153	5.73581	9.7049e-09	1.71397e-07
Krt17	20.9704	0.430912	0.398531	1.08125	0.279585	0.462911
Isl1	38.9949	0.430801	0.293019	1.47022	0.141503	0.287471
Plcxd2	380.809	0.430345	0.100316	4.28989	1.78758e-05	0.000163529
Chrnb1	172.066	0.430339	0.148424	2.89938	0.00373902	0.0166435
Myo10	5815.09	0.430195	0.0470782	9.13787	6.36963e-20	3.78187e-18
Tmem28	681.336	0.430103	0.0875731	4.91136	9.04449e-07	1.10496e-05
Capns1	10729.5	0.429845	0.0363212	11.8345	2.58758e-32	3.08468e-30
Tmem203	79.0896	0.428081	0.208616	2.052	0.0401694	0.112467
Rpl10-ps2	11.4623	0.427968	0.532902	0.803089	0.421923
Wdyhv1	233.166	0.427961	0.133015	3.21739	0.00129361	0.00685628
Nova2	309.133	0.427876	0.112456	3.80483	0.000141902	0.00101657
Mag	13.3572	0.427177	0.502232	0.850556	0.395016
Arsk	107.308	0.426825	0.17899	2.38464	0.017096	0.0577268
Ppm1m	514.376	0.426761	0.0848798	5.02782	4.96085e-07	6.33984e-06
Zcchc24	941.012	0.42662	0.0701244	6.08376	1.17396e-09	2.42731e-08
Rnft2	224.563	0.42655	0.13123	3.2504	0.00115243	0.00621597
Mapk8ip2	287.751	0.426347	0.110546	3.85675	0.000114903	0.000844154
Dnajc4	123.426	0.425829	0.175648	2.42433	0.0153365	0.0529697
Rgs22	32.9168	0.424865	0.315821	1.34527	0.178537	0.339391
Usp17le	1525.4	0.424666	0.0554456	7.65915	1.87174e-14	7.1581e-13
Prkab2	592.714	0.424311	0.0818131	5.18635	2.14461e-07	2.98582e-06
Trim7	36.318	0.424237	0.299941	1.4144	0.157244	0.310318
Shmt2	4518.03	0.423833	0.040623	10.4333	1.7468e-25	1.41029e-23
Ankrd42	93.9176	0.4231	0.199103	2.12503	0.0335838	0.098188
Prmt8	48.8335	0.423052	0.274317	1.5422	0.123024	0.261562
Cyp3a13	15.3454	0.422854	0.459461	0.920327	0.357402	0.54297
Nhlrc3	318.538	0.422763	0.109682	3.85445	0.000115989	0.000851308
Mocos	54.4075	0.422353	0.244293	1.72888	0.0838307	0.196947
Ebf4	89.7177	0.422264	0.195138	2.16393	0.03047	0.090882
Spesp1	626.609	0.422232	0.0830373	5.08484	3.67929e-07	4.82737e-06
Isoc2b	17.7251	0.42133	0.46387	0.908294	0.363723	0.548925
Fbxo48	55.6652	0.421244	0.247738	1.70036	0.0890634	0.206412
H2-Q5	40.6012	0.421216	0.301537	1.3969	0.162444	0.31795
N4bp2l1	65.5452	0.421055	0.225037	1.87105	0.0613381	0.155397
BC055111	34.7958	0.420949	0.311733	1.35035	0.176904	0.337
Pgpep1	909.253	0.420765	0.06721	6.26046	3.8385e-10	8.60725e-09
Zfp414	334.741	0.420705	0.106949	3.93372	8.36428e-05	0.000640715
Dst	389.432	0.420569	0.108948	3.86028	0.000113258	0.000832868
AV099323	19.3526	0.420229	0.4243	0.990407	0.321975	0.508103
Map4k4	7427.15	0.420087	0.0392674	10.6981	1.03896e-26	9.16391e-25
Dnah1	186.909	0.420074	0.135255	3.10581	0.00189761	0.00947194
Klf13	1564.63	0.420038	0.0700057	6.00005	1.97252e-09	3.91909e-08
Tspan5	1180.21	0.419961	0.0632753	6.63704	3.20037e-11	8.43426e-10
Prex2	1740.55	0.419937	0.0531399	7.90248	2.73413e-15	1.11551e-13
PISD	9124.63	0.41979	0.130225	3.22357	0.00126605	0.00671953
Trim54	80.1662	0.419769	0.209629	2.00244	0.0452378	0.123375
Tbc1d10c	15.0915	0.419759	0.463538	0.905554	0.365172	0.5505
Trp53inp2	1100.85	0.419539	0.0629587	6.66372	2.66973e-11	7.12194e-10
Ccdc28a	161.52	0.419418	0.152895	2.74318	0.00608466	0.024865
Creld1	230.668	0.419192	0.127338	3.29198	0.000994859	0.00547244
Ddr1	1371.24	0.418728	0.0626004	6.6889	2.24856e-11	6.06287e-10
Smox	249.687	0.418579	0.11804	3.54607	0.000391026	0.00245037
Phf21a	1530.7	0.418437	0.0602607	6.94377	3.81774e-12	1.12679e-10
AU015228	17.7184	0.417723	0.441015	0.947186	0.343544	0.529499
Arl4a	298.146	0.417708	0.108665	3.84399	0.000121051	0.000883787
Sirt5	78.4014	0.417647	0.212919	1.96153	0.0498168	0.132755
Gdap10	118.002	0.417199	0.185048	2.25455	0.0241618	0.0757208
Fv1	12.7592	0.41717	0.548518	0.760541	0.446931
Utrn	4967.57	0.41668	0.102096	4.08127	4.479e-05	0.000369433
Mbnl2	1044.12	0.416658	0.0626559	6.64994	2.93209e-11	7.76749e-10
Herc3	1165.47	0.416515	0.0602044	6.91835	4.56928e-12	1.33568e-10
Ptprk	2962.06	0.416406	0.0561025	7.42223	1.15166e-13	4.1059e-12
Icam1	169.255	0.416296	0.142629	2.91873	0.00351459	0.0158061
Ppp2r5b	645.009	0.416289	0.0766812	5.42883	5.67232e-08	8.65539e-07
Pls3	926.5	0.415845	0.0699817	5.94219	2.81234e-09	5.4528e-08
Snhg14	1157.64	0.415709	0.0800146	5.19541	2.04265e-07	2.85168e-06
Pdk4	44.432	0.415408	0.270769	1.53418	0.124986	0.264332
Cyp2j9	70.3304	0.415207	0.221002	1.87875	0.0602787	0.15335
Reep6	492.218	0.415147	0.0884819	4.69189	2.70696e-06	2.98883e-05
Pigv	370.223	0.415115	0.0987456	4.20388	2.6238e-05	0.000230095
Yipf2	254.398	0.414339	0.117335	3.53125	0.000413599	0.00257281
Fzd7	2401.41	0.41407	0.0507046	8.16632	3.17944e-16	1.41443e-14
Ogdhl	2561.55	0.413609	0.0467273	8.85155	8.63083e-19	4.75673e-17
Ralgps1	716.838	0.413396	0.0738685	5.59638	2.1888e-08	3.59902e-07
Emc10	1112.61	0.412683	0.0611698	6.74652	1.51435e-11	4.14855e-10
Zbtb7a	322.645	0.412674	0.112939	3.65397	0.00025822	0.00171238
Fat1	9257	0.412604	0.117766	3.5036	0.000459009	0.00282648
Zfp523	451.777	0.412313	0.0911096	4.52546	6.02636e-06	6.1345e-05
Six2	72.4358	0.412186	0.21881	1.88376	0.059597	0.152223
Cda	179.033	0.41213	0.137096	3.00615	0.00264578	0.0125613
Aars	13526.4	0.411843	0.0420988	9.78277	1.33501e-22	9.21759e-21
Snord100	19.8057	0.411461	0.404041	1.01837	0.308504	0.494153
Trap1a	1335.47	0.411284	0.0581171	7.07681	1.47514e-12	4.53814e-11
Eid2b	132.339	0.411219	0.158456	2.59516	0.00945469	0.0357544
Vps37c	508.496	0.411036	0.0912288	4.50556	6.61993e-06	6.67196e-05
Hoxc13	47.0169	0.411006	0.267253	1.53789	0.124075	0.263172
Hist1h2bc	66.5967	0.41083	0.227863	1.80297	0.0713935	0.174726
Rhpn2	1720.93	0.410822	0.0530959	7.73736	1.01506e-14	3.96131e-13
Spata24	82.6736	0.410569	0.22081	1.85938	0.0629737	0.158672
Satb2	503.306	0.410344	0.089681	4.5756	4.74868e-06	4.93261e-05
Hist1h2bk	40.8434	0.410304	0.283501	1.44728	0.14782	0.296553
Rax	20.8445	0.410223	0.389901	1.05212	0.292745	0.476276
Plp1	73.4398	0.409964	0.223288	1.83604	0.0663523	0.165301
Slc8a1	39.8598	0.409899	0.295171	1.38868	0.164929	0.321022
Crebrf	488.873	0.409592	0.0896786	4.56734	4.93961e-06	5.11701e-05
Platr21	338.485	0.409575	0.103917	3.94136	8.10219e-05	0.000625348
Reps2	77.523	0.409401	0.206586	1.98175	0.0475072	0.128167
Vwa8	1362.63	0.408633	0.0622754	6.56172	5.31923e-11	1.36806e-09
Olfr815	87.6046	0.408318	0.198914	2.05273	0.0400984	0.11231
Wdr86	386.752	0.408143	0.0980218	4.1638	3.12992e-05	0.000268697
Tspan32os	24.0262	0.407969	0.38057	1.07199	0.283723	0.467227
Pdlim7	2610.12	0.407712	0.0474697	8.58888	8.78221e-18	4.37934e-16
Tmem30b	244.14	0.407424	0.122972	3.31313	0.000922565	0.00512652
AU019990	204.803	0.40712	0.135722	2.99967	0.00270276	0.0127776
Rsph3b	19.5286	0.407088	0.427849	0.951475	0.341363	0.527479
Tfeb	76.7654	0.407063	0.208677	1.95069	0.0510945	0.135403
Rgs9bp	309.902	0.406746	0.119775	3.39593	0.000683955	0.00398491
Impact	5395.74	0.40672	0.0409405	9.9344	2.94959e-23	2.15348e-21
Prima1	33.8914	0.406718	0.328214	1.23919	0.215277	0.38792
Serping1	219.143	0.406528	0.136853	2.97055	0.00297266	0.0137995
Ostm1	576.098	0.406415	0.0839892	4.83889	1.30567e-06	1.55408e-05
Mkrn3	151.821	0.406287	0.165976	2.44787	0.0143705	0.0502243
Ttyh1	129.333	0.406089	0.160558	2.52923	0.0114312	0.041803
Lrrc3	291.422	0.405847	0.112176	3.61795	0.000296949	0.00192487
Mycbpap	20.0523	0.405417	0.410514	0.987585	0.323356	0.509452
Zfp934	163.197	0.405158	0.155254	2.60964	0.00906374	0.0345673
Ctsd	3627.02	0.405111	0.0477695	8.48053	2.24163e-17	1.07954e-15
Ghitm	4938.4	0.404844	0.0403853	10.0245	1.18905e-23	8.85056e-22
Obox4-ps35	14.2531	0.40454	0.486784	0.831046	0.405948	0.590501
Prx	322.654	0.404505	0.107573	3.76028	0.000169725	0.00118203
Rasef	196.937	0.404457	0.131575	3.07397	0.00211232	0.0103873
Ccdc62	19.8993	0.404169	0.418457	0.965857	0.334116	0.52002
Tbc1d9	394.76	0.404121	0.0979953	4.12388	3.72544e-05	0.000314417
Peli2	371.825	0.404007	0.0978812	4.12753	3.66685e-05	0.000309986
Clcn4-2	399.028	0.403942	0.0941858	4.28877	1.79663e-05	0.00016416
Phf2os1	11.3548	0.403722	0.565258	0.714227	0.475087
Psip1	10828.3	0.403652	0.0397883	10.145	3.48773e-24	2.64772e-22
Sec31b	79.3222	0.403557	0.211729	1.90601	0.0566495	0.146168
H2-Q6	322.329	0.403518	0.105066	3.84062	0.000122722	0.000893796
Hcn3	125.74	0.403306	0.162375	2.48379	0.0129993	0.0463491
Lcp1	29.6691	0.403084	0.34263	1.17644	0.239419	0.416567
Klk13	17.0508	0.402751	0.43324	0.929624	0.352566	0.538088
Sgce	355.031	0.4027	0.102399	3.93265	8.40155e-05	0.000642339
Shank3	490.235	0.401899	0.0867192	4.63449	3.57815e-06	3.8342e-05
Sorcs2	217.547	0.401783	0.127356	3.15481	0.00160603	0.00824022
Rps12-ps1	11.8616	0.401761	0.525268	0.764869	0.44435
Sp8	658.572	0.401704	0.0867104	4.63271	3.60918e-06	3.86203e-05
Clta	3946.12	0.401208	0.0455166	8.81455	1.20172e-18	6.53544e-17
Map10	167.596	0.40119	0.147414	2.72152	0.00649822	0.0262457
Htatip2	188.136	0.40108	0.137896	2.90856	0.00363097	0.0162288
Zbtb7b	382.39	0.401055	0.0969959	4.13476	3.55324e-05	0.000301384
Nova1	296.686	0.400681	0.112687	3.55571	0.000376955	0.00237488
Plagl1	1567.88	0.400623	0.0577539	6.93673	4.01286e-12	1.18209e-10
Them4	181.742	0.400108	0.144688	2.76531	0.00568683	0.02351
Klf6	1781.89	0.3999	0.0542411	7.37265	1.6727e-13	5.86753e-12
Med12l	346.481	0.39956	0.100012	3.99514	6.46572e-05	0.000512109
Dpys	49.3342	0.399378	0.260317	1.5342	0.124981	0.264332
Syn1	554.927	0.399366	0.0918111	4.34986	1.36223e-05	0.000127367
Glra1	24.5625	0.398827	0.376849	1.05832	0.28991	0.473583
Mterf1a	66.0583	0.398814	0.224602	1.77564	0.0757915	0.182958
Pnmt	10.4394	0.398684	0.584867	0.681665	0.495451
Ccdc73	83.4047	0.398415	0.204752	1.94584	0.0516738	0.136488
Zfp516	2765	0.398289	0.044445	8.96139	3.20609e-19	1.81865e-17
Intu	672.217	0.398273	0.0801737	4.96762	6.77783e-07	8.42206e-06
Zkscan7	76.3496	0.398137	0.224357	1.77457	0.0759695	0.183218
Tmem120a	418.595	0.398041	0.0930032	4.27986	1.8701e-05	0.000170466
Nsg2	226.577	0.397947	0.129527	3.07231	0.00212412	0.0104386
Cbx7	4077.21	0.397791	0.0497299	7.99904	1.25394e-15	5.27106e-14
Spz1	159.619	0.397503	0.146559	2.71224	0.00668306	0.0268347
Tmem198b	338.886	0.397311	0.103788	3.82809	0.000129141	0.000934799
Cd63	973.814	0.397229	0.0643967	6.16847	6.89535e-10	1.49031e-08
Dtna	403.182	0.39675	0.0933706	4.24919	2.14543e-05	0.000192119
Cdc42ep3	248.685	0.396575	0.124151	3.19428	0.00140179	0.00733283
Abl1	5711.98	0.39648	0.0448131	8.84741	8.9571e-19	4.91642e-17
Stk36	149.733	0.396436	0.151889	2.61004	0.00905322	0.0345531
H2-D1	1122	0.39628	0.0613704	6.45719	1.06667e-10	2.62946e-09
Pde1b	571.716	0.396129	0.0800104	4.95097	7.38428e-07	9.12362e-06
Cacna2d1	266.469	0.396018	0.115187	3.43804	0.00058594	0.00348843
Bfsp1	13.0989	0.396001	0.52048	0.760839	0.446753
Fuca2	291.324	0.395799	0.108385	3.65179	0.000260417	0.00172245
Trerf1	939.436	0.395269	0.0754597	5.23814	1.62202e-07	2.2917e-06
Zfp128	105.15	0.3952	0.18912	2.08967	0.0366472	0.104955
Pigt	1847.6	0.395138	0.0550454	7.1784	7.05306e-13	2.26574e-11
Pabpn1	427.051	0.394875	0.113702	3.47291	0.000514853	0.00312869
Syne4	215.207	0.394734	0.131709	2.99702	0.00272636	0.0128558
Hlf	14.7453	0.394692	0.487528	0.809577	0.418183	0.600705
St3gal3	418.641	0.394281	0.100771	3.91264	9.12926e-05	0.000690646
Adgrl3	326.73	0.394072	0.108735	3.62414	0.000289926	0.00188495
Flywch2	201.677	0.394026	0.131391	2.99888	0.00270976	0.0128013
Gch1	71.2713	0.393871	0.221219	1.78046	0.0750012	0.181456
Fam208a	4302.52	0.393706	0.0416222	9.45904	3.10778e-21	1.9925e-19
Map3k15	869.372	0.393364	0.069335	5.67337	1.40013e-08	2.40322e-07
Abhd14b	108.936	0.393261	0.186229	2.11171	0.0347117	0.100544
Tmub1	109.736	0.393239	0.182995	2.14891	0.0316417	0.0937879
Tsacc	31.4482	0.393039	0.339755	1.15683	0.247342	0.426365
Tcerg1l	75.102	0.393011	0.209185	1.87877	0.0602762	0.15335
Rps27a-ps2	100.152	0.392956	0.185233	2.12142	0.0338864	0.0988855
Ctsf	232.487	0.39295	0.122603	3.20506	0.00135033	0.00710016
Laptm4b	1443.5	0.392349	0.0571615	6.86387	6.70185e-12	1.91505e-10
Pmepa1	842.119	0.392197	0.0698014	5.61875	1.92342e-08	3.20059e-07
Sult6b1	25.5629	0.392086	0.367531	1.06681	0.286057	0.469603
Sulf2	3404.24	0.391374	0.050038	7.82154	5.21824e-15	2.0954e-13
Bmi1	941.259	0.391251	0.0660334	5.92505	3.12207e-09	6.00753e-08
Egln3	795.061	0.391209	0.0745469	5.24782	1.53908e-07	2.1826e-06
Kdm6b	4317.44	0.391167	0.0519066	7.53599	4.84657e-14	1.80375e-12
Gria3	107.902	0.39112	0.175359	2.23039	0.0257212	0.0794013
Pcsk1n	69.9981	0.390533	0.241186	1.61922	0.1054	0.233831
Usp29	228.19	0.390407	0.127686	3.05756	0.0022315	0.0108746
Ust	318.5	0.39034	0.107947	3.61602	0.000299163	0.00193758
Adamtsl1	55.1077	0.390261	0.269954	1.44566	0.148273	0.297189
Sec23a	2354.65	0.390074	0.0517981	7.53067	5.04815e-14	1.86141e-12
Sobp	68.3374	0.389533	0.220388	1.76749	0.077146	0.185294
Ackr4	241.541	0.38951	0.1308	2.97791	0.00290222	0.0135387
Ppef2	41.4711	0.388818	0.290772	1.33719	0.18116	0.343436
Tcf7l2	386.973	0.388492	0.108815	3.57019	0.000356717	0.00226515
Tmem80	181.839	0.387863	0.157231	2.46684	0.0136311	0.0482478
Slc27a2	346.932	0.387832	0.107192	3.6181	0.000296777	0.00192457
Slc16a2	484.019	0.387724	0.0906836	4.27558	1.90644e-05	0.000173467
Kat2b	1219.76	0.387655	0.059812	6.48122	9.09823e-11	2.27217e-09
Acss1	298.116	0.387569	0.112166	3.45533	0.00054962	0.00330313
Nhsl2	195.954	0.387531	0.135703	2.85573	0.00429384	0.018656
Trpc1	172.886	0.387215	0.142911	2.70949	0.00673858	0.0270092
Susd2	160.777	0.387127	0.143309	2.70135	0.00690576	0.0276068
Alkbh6	194.305	0.386884	0.138812	2.78711	0.00531802	0.0222627
Itgb1bp2	22.7056	0.386662	0.410289	0.942413	0.345981	0.531761
Zfp28	61.6012	0.386252	0.238022	1.62275	0.104642	0.232556
Efcab11	78.5177	0.386133	0.207713	1.85897	0.0630312	0.158751
Golga4	3802.83	0.386114	0.0524644	7.35955	1.84537e-13	6.44361e-12
Kdm4a	3226.37	0.386033	0.0462325	8.34981	6.83715e-17	3.16146e-15
Kctd3	1658.16	0.386028	0.0529946	7.28429	3.23378e-13	1.07974e-11
Shank1	236.945	0.385848	0.122713	3.14431	0.00166479	0.00849033
Uckl1	550.522	0.385822	0.0830104	4.64788	3.35359e-06	3.61898e-05
Gulo	158.863	0.385777	0.152031	2.53749	0.011165	0.0409829
Zfp191	1720.47	0.385622	0.0532905	7.23623	4.61325e-13	1.52698e-11
Slc38a1	5636.91	0.384628	0.0452603	8.49812	1.92692e-17	9.36398e-16
Kcnh1	99.8076	0.384534	0.1865	2.06184	0.0392226	0.110465
Adgrl2	2734.35	0.384296	0.0492609	7.80124	6.13009e-15	2.43591e-13
Polr3gl	108.635	0.384147	0.183565	2.09271	0.0363752	0.104313
Tnfaip3	111.87	0.383616	0.182443	2.10267	0.0354949	0.102308
Ikzf4	70.6246	0.383566	0.226035	1.69693	0.0897099	0.207564
Nlrp4a	26.4044	0.383528	0.356431	1.07602	0.281917	0.465579
Nrbp2	211.575	0.383252	0.143762	2.66588	0.0076788	0.030222
Ccdc170	16.0321	0.382899	0.461782	0.829178	0.407003	0.591473
Col5a2	128.137	0.382609	0.160607	2.38227	0.0172065	0.0580122
Tacr3	113.31	0.382444	0.170025	2.24935	0.0244905	0.076484
Lace1	153.481	0.382241	0.151675	2.52013	0.0117311	0.0427017
Hexa	633.323	0.382159	0.0809388	4.72158	2.34024e-06	2.62764e-05
Zfp784	26.5566	0.382147	0.353488	1.08108	0.279664	0.462941
Igdcc4	903.101	0.382143	0.0722482	5.28931	1.22777e-07	1.76908e-06
Dhrs9	17.2522	0.381729	0.445873	0.856138	0.391921	0.57699
Slx1b	521.581	0.381692	0.0901425	4.23432	2.29243e-05	0.000203729
Wdr20rt	24.0204	0.381578	0.376587	1.01325	0.310939	0.496767
Tmem205	191.56	0.38157	0.138797	2.74912	0.00597553	0.024517
Fam187b	48.7972	0.381366	0.25915	1.4716	0.141129	0.286939
Ptchd4	14.858	0.381308	0.47214	0.807617	0.419311	0.601398
Olig3	213.876	0.381069	0.127653	2.9852	0.0028339	0.0132605
Pla2g4c	81.2888	0.380845	0.202925	1.87677	0.060549	0.153909
Jam2	76.2968	0.380744	0.212548	1.79133	0.0732402	0.178213
Plekhb2	419.526	0.380656	0.101068	3.76635	0.000165653	0.00115879
B3gnt4	13.7999	0.380199	0.485953	0.782377	0.433993
Tmem151b	104.538	0.379842	0.182036	2.08662	0.0369221	0.105544
Tmc7	318.711	0.379736	0.107597	3.52924	0.000416759	0.00258825
Smpd3	62.5452	0.379548	0.227054	1.67162	0.0946001	0.215867
Hax1	2409.97	0.379253	0.051612	7.34816	2.00948e-13	6.95299e-12
Cyyr1	132.284	0.379247	0.160257	2.3665	0.0179574	0.0597977
Dhrs7	335.282	0.379193	0.105438	3.59635	0.000322713	0.00207251
Usp49	330.914	0.379159	0.10372	3.65561	0.000256567	0.00170289
Cox7a2l	1912	0.379111	0.0540913	7.00872	2.40502e-12	7.26697e-11
Platr17	319.666	0.378977	0.107741	3.51749	0.000435649	0.0026935
Hnf1a	68.046	0.378692	0.219017	1.72905	0.0838002	0.196944
Aifm2	184.044	0.378655	0.137862	2.74663	0.00602118	0.0246452
Ttc12	373.325	0.377728	0.0981764	3.84745	0.000119356	0.0008735
Tbrg1	2716.03	0.377693	0.0513973	7.3485	2.00444e-13	6.95299e-12
Rab26os	95.8782	0.377629	0.207644	1.81864	0.068967	0.170396
Crtac1	62.7036	0.377606	0.236033	1.5998	0.109643	0.240691
Boll	37.6163	0.377471	0.300286	1.25704	0.208739	0.380309
Hspg2	5865.09	0.377076	0.130555	2.88826	0.00387379	0.0171483
Agrn	11542.6	0.376776	0.0404978	9.30361	1.35752e-20	8.45484e-19
R3hdm2	3090.19	0.376474	0.0526741	7.14722	8.85501e-13	2.79748e-11
Abcd4	799.282	0.376127	0.0727552	5.16976	2.34392e-07	3.23673e-06
Lhfpl4	118.271	0.376124	0.166622	2.25735	0.0239863	0.0753255
Slc4a3	523.738	0.375338	0.0902051	4.16094	3.16941e-05	0.000271533
Itgb5	788.813	0.375279	0.0753638	4.97956	6.37274e-07	7.95758e-06
Ppm1n	76.6098	0.375213	0.248991	1.50693	0.131828	0.273748
Aig1	155.675	0.375039	0.155686	2.40894	0.015999	0.0547795
Odf2	4611.23	0.374846	0.0432425	8.66845	4.38047e-18	2.28129e-16
BC004004	635.136	0.374803	0.0795519	4.71144	2.45977e-06	2.74748e-05
Kantr	39.2443	0.374606	0.2941	1.27374	0.202757	0.372742
Ptpre	63.1886	0.374257	0.231481	1.6168	0.105923	0.234787
Erbb3	810.068	0.373279	0.077386	4.82359	1.40994e-06	1.6652e-05
Ralgapa1	1727.44	0.373197	0.0552513	6.75454	1.43287e-11	3.9466e-10
Kif21b	1150.32	0.372965	0.0678578	5.49626	3.87921e-08	6.08981e-07
Zeb2	361.505	0.372796	0.103798	3.59156	0.000328699	0.00210652
Tppp3	172.913	0.372613	0.14404	2.58687	0.00968525	0.0364457
Nfe2l1	5922.52	0.37194	0.0400975	9.27588	1.76163e-20	1.0839e-18
Clcn1	49.1202	0.371593	0.266257	1.39562	0.162829	0.318458
Rps2-ps6	162.724	0.371237	0.14499	2.56044	0.0104541	0.0388218
Zfp819	68.8832	0.370838	0.217006	1.70888	0.0874723	0.203436
Nup210l	45.5113	0.37078	0.266386	1.39189	0.163956	0.320087
Zfhx2	1252.32	0.370714	0.0736116	5.03609	4.75145e-07	6.09777e-06
Myo6	495.349	0.370685	0.0935627	3.96189	7.43598e-05	0.000578316
Wdr27	15.869	0.370477	0.453923	0.816169	0.414404	0.597664
Zfp959	182.246	0.370457	0.13874	2.67015	0.00758175	0.0299018
Sned1	1082.14	0.370442	0.0739526	5.00918	5.46625e-07	6.92196e-06
Gng3	676.199	0.370407	0.0802366	4.61644	3.90387e-06	4.15406e-05
Tmem136	336.644	0.37039	0.102788	3.60343	0.000314046	0.00202196
App	1160.29	0.370291	0.0622083	5.95244	2.6418e-09	5.1483e-08
Slc12a6	740.305	0.369704	0.071748	5.1528	2.5662e-07	3.50532e-06
AA474331	163.769	0.369651	0.148657	2.4866	0.0128969	0.0460443
Hunk	2298.46	0.369639	0.051778	7.13892	9.40694e-13	2.94744e-11
Gjb2	44.3903	0.369032	0.270258	1.36548	0.172102	0.33041
Pkdcc	1279.09	0.368813	0.0603485	6.11139	9.87664e-10	2.07016e-08
Jun	903.228	0.368687	0.0700053	5.26656	1.39002e-07	1.98413e-06
AI606181	123.145	0.368507	0.1653	2.22932	0.0257924	0.0795406
Vil1	110.298	0.368325	0.184622	1.99502	0.0460404	0.125117
Cdk14	177.524	0.368037	0.140765	2.61454	0.00893468	0.0341776
Gpt	173.188	0.368026	0.147271	2.49898	0.0124552	0.0447682
Gfra1	804.459	0.367977	0.0724333	5.08022	3.76991e-07	4.93778e-06
Phf1	254.131	0.367898	0.125079	2.94133	0.00326808	0.0148814
Supt20-ps	20.8236	0.367867	0.391069	0.94067	0.346874	0.532597
Wdr93	21.5802	0.367077	0.388907	0.943867	0.345237	0.531092
Npas3	21.2002	0.367031	0.39372	0.932213	0.351227	0.537065
Tmprss12	11.3275	0.366961	0.547037	0.670816	0.502338
Bcl11b	88.4814	0.366719	0.195352	1.87722	0.0604879	0.153805
Gria1	18.2979	0.366717	0.446007	0.822222	0.410951	0.594932
Ppap2b	181.824	0.366456	0.138396	2.64788	0.00809975	0.0315532
Cage1	30.2763	0.366265	0.328056	1.11647	0.26422	0.445742
Anp32b-ps1	10.8988	0.365862	0.549506	0.665801	0.505538
Marveld1	5015.9	0.365543	0.0414792	8.81267	1.22199e-18	6.61217e-17
Stk32a	525.858	0.365493	0.0882777	4.14026	3.46914e-05	0.000294906
Gpr20	23.6983	0.364995	0.369894	0.986755	0.323763	0.509729
Lonrf1	329.818	0.364926	0.10791	3.38176	0.000720218	0.00416596
Renbp	419.551	0.364903	0.0917021	3.97922	6.9141e-05	0.000542987
Gdi1	3339.48	0.364899	0.0442679	8.24296	1.67995e-16	7.60662e-15
Scube3	1639.33	0.364827	0.05701	6.39935	1.56043e-10	3.73793e-09
Thbs1	7136.96	0.364788	0.0446295	8.1737	2.9908e-16	1.3344e-14
Apoc1	226.791	0.364679	0.126619	2.88012	0.00397521	0.0175058
Igsf23	522.325	0.364483	0.088973	4.09656	4.19344e-05	0.000347759
Platr3	126.518	0.364407	0.162122	2.24773	0.0245932	0.0767217
Mettl22	264.717	0.364291	0.115357	3.15793	0.00158891	0.00816338
Sdk1	66.6745	0.36429	0.22844	1.59469	0.110782	0.242493
Dnhd1	82.1527	0.363859	0.211849	1.71754	0.0858805	0.200774
AU015836	446.262	0.363671	0.0939022	3.87287	0.000107562	0.000798289
Herc6	16.4786	0.363224	0.444746	0.8167	0.4141	0.597405
Rpsa	51814.3	0.363016	0.0368796	9.84325	7.33009e-23	5.15437e-21
Nfam1	228.232	0.362919	0.128082	2.83348	0.00460439	0.0197466
Etohd2	17.6055	0.362435	0.454678	0.797125	0.425378	0.606606
Itgam	135.85	0.362133	0.170465	2.12438	0.033638	0.0982922
Cyp2j6	61.5852	0.362115	0.237453	1.52499	0.12726	0.267596
Nubpl	282.891	0.361965	0.118019	3.06702	0.00216204	0.0105909
Fbxo27	300.126	0.361785	0.11126	3.25171	0.00114713	0.00618953
Stoml1	294.025	0.361603	0.116079	3.11514	0.00183856	0.0092194
Cracr2a	18.9367	0.361459	0.433352	0.834102	0.404224	0.589014
Hotairm1	209.72	0.361441	0.153206	2.35918	0.0183155	0.0607256
Arhgef18	1520.11	0.361396	0.0553607	6.52802	6.66462e-11	1.69492e-09
Fam69c	32.4788	0.36125	0.320481	1.12721	0.259652	0.440324
Armc5	455.235	0.361093	0.0953598	3.78663	0.000152703	0.00108326
Mir291b	19.0336	0.361079	0.42022	0.859262	0.390196	0.575488
Ubxn10	50.0989	0.360891	0.265009	1.36181	0.173259	0.332047
Zfp839	367.936	0.360821	0.0993259	3.6327	0.000280472	0.00183129
Ercc4	1338.08	0.360654	0.0579315	6.22553	4.79922e-10	1.05979e-08
Slc39a5	12.9802	0.360654	0.510174	0.706923	0.479614
Fkbp1b	133.079	0.360504	0.163108	2.21022	0.0270898	0.0828052
Galc	290.212	0.360315	0.109275	3.29732	0.000976113	0.0053868
Jarid2	6503.96	0.359847	0.0454785	7.91247	2.52329e-15	1.03781e-13
Bmp2k	387.924	0.359788	0.0968529	3.71478	0.000203377	0.00138541
Rbks	76.5335	0.359511	0.21745	1.6533	0.098269	0.222344
Vsig10l	70.5183	0.358819	0.215335	1.66633	0.0956484	0.217706
Syt7	381.414	0.358755	0.100869	3.55664	0.000375632	0.0023685
Irak3	63.1841	0.358717	0.246802	1.45346	0.146096	0.294333
Sertad3	244.218	0.35845	0.119463	3.00052	0.00269521	0.0127523
Fam160a1	119.255	0.358004	0.188634	1.89788	0.0577121	0.148399
Os9	710.526	0.357952	0.0771214	4.64141	3.46046e-06	3.72115e-05
AF067061	216.055	0.357921	0.128323	2.78922	0.00528357	0.0221489
Kcnk5	679.593	0.357769	0.0756134	4.73155	2.22809e-06	2.51878e-05
Ccdc89	27.5419	0.357541	0.339705	1.05251	0.292567	0.476089
Inpp5a	822.833	0.357173	0.0691537	5.16492	2.40541e-07	3.31265e-06
Zfp467	232.614	0.357084	0.126296	2.82737	0.00469327	0.0200545
Cyp4f17	103.682	0.356988	0.177221	2.01437	0.0439709	0.120914
Ugt8a	355.921	0.356863	0.099803	3.57567	0.00034933	0.00222287
Sez6l	33.4591	0.356724	0.31142	1.14548	0.252012	0.431641
Rapsn	13.8386	0.356449	0.498226	0.715437	0.474339
Ptch1	2998.22	0.356325	0.0532959	6.68579	2.29686e-11	6.17037e-10
Zdhhc9	580.652	0.356146	0.0803771	4.43094	9.38225e-06	9.10711e-05
Lrig3	856.675	0.356061	0.0690409	5.15725	2.50605e-07	3.42958e-06
Srrm4	32.4739	0.355965	0.324441	1.09716	0.27257	0.455248
Pramef25	417.345	0.355906	0.0945294	3.76503	0.000166527	0.00116241
Rest	5840.11	0.355839	0.0419674	8.47894	2.27251e-17	1.09045e-15
Vegfb	669.766	0.355796	0.0774891	4.59156	4.39941e-06	4.62332e-05
Ppp4r1l-ps	323.138	0.355389	0.11779	3.01715	0.00255161	0.0121748
Gltscr1l	872.848	0.355305	0.0725111	4.90001	9.58337e-07	1.16799e-05
Slc38a2	9168.37	0.35511	0.0349453	10.1619	2.93395e-24	2.23845e-22
Tead3	648.932	0.355041	0.07989	4.44413	8.82497e-06	8.60999e-05
Snd1	6813.61	0.354965	0.0401023	8.8515	8.63499e-19	4.75673e-17
Ly6e	2039.93	0.354811	0.054555	6.50372	7.83554e-11	1.97624e-09
Oas1g	47.2391	0.354786	0.262015	1.35407	0.175715	0.335362
Kidins220	1405.81	0.354545	0.0579608	6.11698	9.53626e-10	2.00157e-08
Oxld1	23.7467	0.354506	0.367753	0.963979	0.335056	0.520814
Dopey2	1207.48	0.354262	0.0622911	5.6872	1.29136e-08	2.22403e-07
Cd8b1	10.3953	0.354258	0.564234	0.627857	0.530098
Cyb5d2	89.3776	0.354254	0.200241	1.76914	0.0768703	0.184864
Dnah7b	22.6579	0.353894	0.38365	0.922438	0.3563	0.542107
Lman2l	527.104	0.353821	0.0830608	4.25978	2.04625e-05	0.000184429
Mgmt	127.235	0.353492	0.169668	2.08344	0.0372113	0.106192
Fras1	487.745	0.353402	0.109123	3.23855	0.00120137	0.00643445
Stk40	1913.44	0.353091	0.0569877	6.19592	5.79458e-10	1.26253e-08
Gpaa1	958.189	0.352966	0.0708677	4.98064	6.33756e-07	7.92014e-06
Apoe	3569.61	0.352801	0.0554879	6.35816	2.04184e-10	4.7786e-09
Epb4.1l3	943.146	0.352489	0.0669215	5.2672	1.38522e-07	1.97912e-06
Xpot	5851.18	0.352486	0.0407826	8.64305	5.47339e-18	2.7747e-16
Col5a3	124.176	0.352323	0.166477	2.11635	0.0343154	0.0996853
Cela1	21.8992	0.351885	0.416411	0.845043	0.398087	0.582758
Ric3	776.897	0.351811	0.0740754	4.74936	2.0406e-06	2.32543e-05
Mast1	165.063	0.351539	0.141914	2.47712	0.0132446	0.0470656
Tnrc18	1881.64	0.351521	0.0627814	5.59912	2.15439e-08	3.5501e-07
Grip1	627.397	0.351475	0.0800744	4.38936	1.13685e-05	0.000108623
Kansl1l	188.992	0.351185	0.137641	2.55146	0.0107272	0.0396527
Platr7	15.0761	0.351174	0.459534	0.764195	0.444751	0.624789
Nat14	17.2863	0.350991	0.438658	0.800148	0.423625	0.605139
Naa11	280.622	0.350952	0.114445	3.06654	0.00216549	0.0105987
Snord19	20.1165	0.350521	0.448146	0.782157	0.434122	0.61541
Ppap2c	465.764	0.350519	0.0887537	3.94934	7.83672e-05	0.000606392
Mcoln1	717.845	0.350383	0.0749501	4.67488	2.9412e-06	3.20434e-05
Prkcsh	3171.04	0.350205	0.0471151	7.43297	1.06188e-13	3.81252e-12
Zfyve27	837.211	0.350153	0.0766945	4.56556	4.98158e-06	5.15349e-05
B3gat3	574.829	0.35004	0.0853381	4.1018	4.0994e-05	0.000341632
Msrb2	96.7484	0.350039	0.192959	1.81406	0.0696688	0.17151
Fbxl4	220.548	0.350018	0.127752	2.73983	0.00614707	0.0250864
Kdm4dl	219.668	0.349979	0.130064	2.69083	0.00712737	0.0283811
Cables1	301.305	0.34981	0.114312	3.06013	0.00221242	0.0107961
Met	890.1	0.349762	0.0723246	4.836	1.32479e-06	1.57193e-05
Ppp1r15a	920.284	0.34975	0.065381	5.34942	8.82381e-08	1.29839e-06
Rps12l2	19.6587	0.349739	0.434889	0.804203	0.42128	0.603256
Cebpg	1066.27	0.349559	0.0620044	5.63765	1.72391e-08	2.88434e-07
Coro6	279.091	0.349448	0.113906	3.06786	0.00215597	0.0105713
Rfesd	149.83	0.34925	0.156208	2.2358	0.025365	0.0784763
Rps12-ps9	153.649	0.349067	0.156531	2.23002	0.025746	0.0794457
Naalad2	85.347	0.349022	0.197891	1.76371	0.0777811	0.186262
Dleu2	444.19	0.3489	0.102959	3.38873	0.000702181	0.00407089
Lemd2	608.791	0.348498	0.0823354	4.23266	2.3094e-05	0.000204998
Ccdc138	106.09	0.348341	0.180641	1.92836	0.0538108	0.140754
Saysd1	65.476	0.348262	0.221175	1.5746	0.115348	0.249156
Zdhhc1	90.5039	0.347938	0.194468	1.78918	0.0735856	0.178996
Adgrv1	688.449	0.347231	0.0797635	4.35326	1.34129e-05	0.000125717
Lipo1	177.716	0.346893	0.140993	2.46036	0.0138797	0.0487997
Mybl2	4601.75	0.346841	0.0485549	7.14328	9.1132e-13	2.86718e-11
Rgs11	113.279	0.346247	0.197453	1.75357	0.0795048	0.189362
Acot9	441.733	0.346141	0.0981278	3.52745	0.000419576	0.00260468
Nfib	497.005	0.346131	0.0886939	3.90253	9.51909e-05	0.000716939
H6pd	746.069	0.346101	0.075411	4.58952	4.44256e-06	4.66224e-05
Lck	301.067	0.345927	0.109355	3.16334	0.00155969	0.00804301
Zfp125	129.596	0.345687	0.168872	2.04704	0.0406539	0.113615
Foxa1	516.024	0.345665	0.0849973	4.06677	4.76691e-05	0.000389599
Erc2	130.89	0.345434	0.164497	2.09994	0.0357339	0.102919
Dhx57	1000.47	0.345363	0.066782	5.17149	2.32235e-07	3.20985e-06
Pde8a	73.2883	0.345109	0.214794	1.6067	0.108121	0.238241
Gtdc1	390.817	0.345027	0.0962663	3.58409	0.000338257	0.00216141
Dpf3	32.2015	0.344949	0.329781	1.04599	0.295564	0.479578
Inafm1	57.8971	0.344934	0.236888	1.45611	0.145363	0.293127
Ccdc120	933.552	0.34448	0.0673831	5.11226	3.18323e-07	4.24588e-06
Nr2c2ap	298.747	0.344466	0.114063	3.01996	0.00252805	0.0120775
Cped1	15.8767	0.344427	0.449058	0.767	0.443082	0.623477
Tars	5066.63	0.344176	0.0395215	8.70859	3.07686e-18	1.61896e-16
Ggcx	366.538	0.34384	0.103337	3.32737	0.000876711	0.00491286
Rpl18-ps2	47.5064	0.343605	0.282337	1.217	0.223604	0.397527
Raph1	2096.76	0.343585	0.0549291	6.25506	3.97352e-10	8.86433e-09
Stau2	576.296	0.343392	0.080934	4.24286	2.20687e-05	0.000197158
Tceanc2	128.181	0.343389	0.161596	2.12498	0.0335882	0.098188
Plekhm1	1600.46	0.343162	0.0565339	6.07002	1.27897e-09	2.63727e-08
Dlc1	696.766	0.343101	0.0777425	4.4133	1.01808e-05	9.8012e-05
Ift122	405.536	0.34299	0.0948598	3.61576	0.000299471	0.00193875
Etv2	26.8033	0.342928	0.352293	0.973418	0.330346	0.516205
Rpsa-ps12	73.7405	0.342888	0.215775	1.5891	0.112037	0.244143
Ahr	297.694	0.342743	0.11058	3.09951	0.0019384	0.00965343
Armcx4	1079.34	0.342673	0.0704517	4.86395	1.15068e-06	1.38363e-05
Sfi1	180.23	0.342541	0.139537	2.45484	0.0140948	0.0494306
Leng8	3981.4	0.342221	0.129792	2.63669	0.0083719	0.0324642
Rps2	24929.7	0.342136	0.0888845	3.84922	0.000118493	0.000868022
Fgd2	99.1563	0.34197	0.194468	1.75849	0.0786647	0.187936
Dennd1a	652.067	0.341943	0.0810489	4.21898	2.45414e-05	0.000216336
Epb4.1l1	1995.47	0.341691	0.0515858	6.62373	3.50236e-11	9.19837e-10
Ncoa7	887.811	0.341676	0.0680356	5.02202	5.11319e-07	6.51814e-06
Nrip1	1732.62	0.34134	0.0524675	6.50575	7.73079e-11	1.95305e-09
Rnf128	977.301	0.340914	0.0667734	5.10553	3.29868e-07	4.37692e-06
Npnt	389.043	0.340782	0.1029	3.31177	0.000927063	0.00514964
Fam178b	204.118	0.340751	0.130741	2.6063	0.00915257	0.0348451
Zscan2	166.825	0.340619	0.143108	2.38015	0.0173054	0.0582663
Gnao1	214.742	0.340293	0.14192	2.39779	0.0164944	0.0561304
Mfsd6	118.386	0.340277	0.170105	2.00039	0.0454581	0.123887
Fxyd6	584.486	0.340034	0.0815839	4.16791	3.07407e-05	0.000264415
Zfand2b	221.227	0.339975	0.127164	2.67352	0.00750589	0.0296639
Zc2hc1a	699.034	0.339646	0.0779897	4.35501	1.3306e-05	0.000124868
Osgep	912.218	0.339511	0.0674247	5.03541	4.76822e-07	6.11414e-06
Yars	4212.98	0.339424	0.0456174	7.44068	1.00169e-13	3.6049e-12
Slc29a4	631.843	0.339161	0.0777426	4.36261	1.28518e-05	0.000121203
Dync1li1	2514.78	0.339126	0.0507153	6.68685	2.28021e-11	6.13645e-10
Zan	25.956	0.339081	0.369736	0.917088	0.359097	0.54443
Whamm	223.607	0.338564	0.127883	2.64746	0.00810991	0.0315767
Usp11	2193.94	0.338541	0.0539792	6.2717	3.57132e-10	8.04944e-09
Rmst	15.9439	0.338445	0.449849	0.752353	0.451839	0.630638
Ubr5	16389.2	0.338417	0.0456335	7.41598	1.20731e-13	4.29425e-12
Zfp704	1320.89	0.338381	0.0659946	5.12741	2.93753e-07	3.94923e-06
Ccnk	2138.79	0.338219	0.0526842	6.41975	1.36497e-10	3.29559e-09
Ypel5	534.328	0.338204	0.0902698	3.74659	0.000179251	0.00124327
Ehf	28.2027	0.337993	0.351927	0.960407	0.336851	0.522632
Crtap	1081.15	0.337844	0.0625026	5.40527	6.47117e-08	9.76692e-07
Zdhhc4	455.746	0.337801	0.0895978	3.7702	0.00016312	0.00114439
Fars2	228.694	0.337763	0.125132	2.69926	0.00694928	0.0277735
Zfp651	426.504	0.337514	0.091184	3.70147	0.000214357	0.00145179
Rab43	344.016	0.337427	0.1029	3.27918	0.00104108	0.00568568
Rpsa-ps2	314.6	0.337314	0.128504	2.62492	0.00866688	0.0333286
Zfp874a	84.936	0.337168	0.197527	1.70695	0.087832	0.203992
Tmem253	23.0119	0.337156	0.406679	0.829047	0.407078	0.591506
Lhfpl2	225.359	0.336777	0.126613	2.65989	0.00781659	0.0306458
Myom1	33.8891	0.336365	0.310633	1.08283	0.278882	0.462098
Lmf1	351.651	0.336191	0.103524	3.24747	0.00116435	0.00626548
Slc35a2	282.376	0.336133	0.112983	2.97508	0.00292911	0.0136353
Rpl18-ps1	77.328	0.336091	0.207186	1.62217	0.104767	0.232758
Pld5	13.1439	0.336071	0.492941	0.681768	0.495386
Rnf32	54.2994	0.336049	0.246168	1.36512	0.172215	0.330548
Mrm1	266.889	0.336027	0.11374	2.95435	0.00313327	0.0143878
Eef1a1	268826	0.335915	0.0397297	8.455	2.79078e-17	1.33077e-15
Igsf8	794.995	0.3359	0.0758721	4.42718	9.5471e-06	9.25608e-05
Ggh	194.13	0.33587	0.136603	2.45872	0.0139432	0.0490003
Pcdhga3	53.8197	0.335844	0.245408	1.36851	0.171152	0.329287
Flnb	7269.04	0.335735	0.0530057	6.33394	2.38984e-10	5.51687e-09
Gab2	68.3064	0.335713	0.222462	1.50908	0.131278	0.27321
Dok2	1163.69	0.335592	0.0662865	5.06274	4.13265e-07	5.35315e-06
Ppp1r18	837.933	0.335322	0.0711355	4.71385	2.43083e-06	2.72335e-05
Mapk13	618.68	0.335079	0.0791265	4.23472	2.28833e-05	0.000203482
Nxt2	524.827	0.335039	0.0865261	3.87212	0.000107893	0.000798797
Zc3h6	90.578	0.33494	0.192552	1.73947	0.0819515	0.193611
C2	17.7905	0.334592	0.452143	0.740013	0.459292	0.63689
Pkd1	1008.08	0.334293	0.0701065	4.76837	1.85726e-06	2.13564e-05
Rpl18a	18961.1	0.334036	0.0454956	7.34215	2.10185e-13	7.25615e-12
Casp9	521.736	0.333448	0.0829879	4.01803	5.86856e-05	0.00046966
Ece2	560.614	0.333419	0.0861246	3.87136	0.000108232	0.000800149
Nlgn3	19.6815	0.333244	0.430772	0.773596	0.43917	0.619679
Klf12	148.39	0.333235	0.162337	2.05273	0.0400986	0.11231
Jazf1	66.6313	0.333143	0.227993	1.4612	0.14396	0.291222
Rgl2	988.424	0.33302	0.0696399	4.78202	1.73539e-06	2.0131e-05
Dcp1b	250.567	0.33287	0.131422	2.53283	0.0113147	0.041458
Tshz3	265.241	0.332675	0.117289	2.83638	0.00456283	0.0196014
Cnpy3	832.746	0.332518	0.0753215	4.41465	1.01172e-05	9.74613e-05
Cdrt4	16.7409	0.332359	0.448782	0.740579	0.458949	0.636572
Lpp	1292.94	0.331862	0.0696016	4.76803	1.86036e-06	2.13759e-05
Ilvbl	205.007	0.331825	0.146732	2.26144	0.0237323	0.0747433
Klhl8	1390.85	0.331764	0.058614	5.66014	1.51245e-08	2.56428e-07
Zcwpw1	802.71	0.33155	0.073584	4.50574	6.61411e-06	6.67196e-05
Hdac6	2102.63	0.331456	0.0500638	6.62067	3.57579e-11	9.35899e-10
Lmx1b	112.529	0.331387	0.175376	1.88958	0.0588138	0.150577
Myadm	3829.19	0.331295	0.0436645	7.58729	3.26668e-14	1.23382e-12
Cnksr2	112.477	0.331023	0.175074	1.89075	0.0586573	0.150277
Gpr108	429.59	0.330825	0.096243	3.43739	0.000587351	0.00349411
Nlrx1	60.0819	0.33075	0.232689	1.42143	0.155193	0.307497
Rnf170	353.393	0.329982	0.100163	3.29443	0.000986202	0.00543462
Klf3	1669.32	0.329981	0.053121	6.21188	5.23558e-10	1.15115e-08
Melk	2639.18	0.329801	0.0512582	6.43412	1.24195e-10	3.02729e-09
Fignl2	1023.08	0.329738	0.0682034	4.83463	1.33394e-06	1.58075e-05
Il12rb1	27.3505	0.329533	0.341856	0.963953	0.33507	0.520814
Arhgef25	1383.63	0.329417	0.0589585	5.58726	2.30675e-08	3.7686e-07
Kcnv2	20.9791	0.329322	0.403876	0.815403	0.414841	0.597853
Ddah2	1028.77	0.329297	0.065084	5.05956	4.20217e-07	5.43397e-06
Apba3	643.977	0.329045	0.082485	3.98915	6.63095e-05	0.000523986
Nucb2	239.43	0.32902	0.124818	2.636	0.00838889	0.0325136
Celf6	23.6138	0.328958	0.376763	0.873116	0.3826	0.568019
Epdr1	155.692	0.328735	0.154244	2.13126	0.0330676	0.0970531
C2cd2	400.729	0.328524	0.0998931	3.28876	0.0010063	0.00552544
Itga10	40.8524	0.32828	0.279513	1.17447	0.240207	0.417177
Cln6	455.973	0.328244	0.0953609	3.44213	0.00057716	0.00344153
Fastk	1397.04	0.328065	0.0568781	5.76787	8.02816e-09	1.44233e-07
Zfpl1	341.678	0.328023	0.101555	3.23001	0.00123785	0.00659509
Rps20	18966	0.327741	0.0448787	7.30282	2.81808e-13	9.57709e-12
Itga7	51.2526	0.327589	0.254179	1.28881	0.197463	0.366244
Pigc	155.216	0.327565	0.158852	2.06208	0.0392002	0.110442
Ncald	59.0931	0.327471	0.238525	1.3729	0.169785	0.32758
Gbx1	213.284	0.327452	0.126665	2.58519	0.00973264	0.0365789
Sdf4	2182.95	0.327165	0.0489473	6.68402	2.32476e-11	6.22342e-10
Plag1	226.102	0.327076	0.126265	2.59039	0.00958667	0.0361818
Phf10	1997.62	0.32688	0.0493459	6.62425	3.49011e-11	9.182e-10
Anxa11	1572.09	0.326645	0.0586184	5.5724	2.51255e-08	4.06134e-07
Col11a2	101.565	0.326623	0.207808	1.57175	0.116009	0.250174
Sesn3	933.142	0.326593	0.0696659	4.68799	2.75907e-06	3.04195e-05
Ankrd22	89.2631	0.326576	0.197897	1.65023	0.0988949	0.223529
Sox12	3259.89	0.326424	0.0511422	6.38268	1.74019e-10	4.13606e-09
Cass4	34.03	0.326203	0.308718	1.05664	0.290677	0.474075
Sall1	3608.24	0.326197	0.048611	6.71036	1.94144e-11	5.26189e-10
Ltbp3	149.238	0.326167	0.149683	2.17905	0.0293276	0.0879887
Sft2d3	97.4751	0.32571	0.184269	1.76758	0.0771313	0.185287
Rps12	26658.1	0.325303	0.050434	6.45006	1.11806e-10	2.74285e-09
Dusp16	1481.91	0.325253	0.0574336	5.66311	1.48651e-08	2.52872e-07
Pgbd1	62.0996	0.325102	0.231164	1.40637	0.159613	0.313737
Rpl28-ps3	129.291	0.324969	0.15933	2.0396	0.0413902	0.115272
Atf7	764.306	0.324694	0.0726204	4.47112	7.78111e-06	7.67995e-05
Rpl10-ps1	26.3413	0.324453	0.352413	0.920663	0.357226	0.542866
Stox2	1413.03	0.324281	0.0607205	5.34056	9.26616e-08	1.36085e-06
Slc17a9	34.3881	0.324073	0.306641	1.05685	0.290582	0.474021
Heca	736.709	0.324053	0.072524	4.46821	7.88763e-06	7.75499e-05
Hoxa4	484.144	0.323602	0.095886	3.37486	0.000738544	0.00425969
Zfp458	34.5659	0.323185	0.306779	1.05348	0.292121	0.475718
Krt5	21.4895	0.323156	0.38733	0.834317	0.404103	0.588996
Msh5	75.7627	0.322931	0.218087	1.48075	0.138674	0.28339
Fau	7902.56	0.322608	0.0546597	5.90212	3.58856e-09	6.78536e-08
Ppt1	776.277	0.322471	0.0719795	4.48004	7.46299e-06	7.39946e-05
Gsap	143.997	0.322362	0.155482	2.07331	0.0381434	0.108244
Grina	769.97	0.322209	0.0724834	4.44528	8.77768e-06	8.58031e-05
Clcn6	1306.02	0.322181	0.0638211	5.04819	4.46021e-07	5.75303e-06
Ptprg	2285.15	0.322106	0.0537423	5.99352	2.05342e-09	4.06924e-08
Slc30a2	82.7681	0.321953	0.198367	1.62302	0.104585	0.232556
Agap1	1789.75	0.321875	0.0633986	5.077	3.83443e-07	5.01368e-06
Epm2a	323.198	0.321658	0.104723	3.0715	0.00212986	0.0104568
Siah2	183.602	0.321646	0.137604	2.33748	0.0194143	0.0636828
P2ry6	21.156	0.321589	0.397222	0.809595	0.418173	0.600705
Nav2	1006.68	0.321467	0.0724393	4.43774	9.09093e-06	8.84684e-05
Fkbp2	426.818	0.321308	0.0943253	3.40639	0.000658292	0.00386185
Dock6	2727.98	0.321304	0.0513274	6.25988	3.85264e-10	8.60725e-09
Tnfrsf12a	270.574	0.321295	0.122843	2.61549	0.00890992	0.0341085
Stk38	1949.27	0.321193	0.0547054	5.87132	4.32348e-09	8.07491e-08
Gabra3	37.5853	0.320986	0.29884	1.07411	0.282775	0.466421
C8g	24.5684	0.320842	0.362161	0.885909	0.375667	0.561249
Rnf152	32.3919	0.320646	0.321642	0.996902	0.318812	0.505305
Aasdh	437.59	0.320553	0.0955059	3.35637	0.000789727	0.00450484
Pgap3	181.666	0.320358	0.139958	2.28896	0.0220818	0.070432
Ak9	10.3873	0.320055	0.576979	0.554708	0.579094
Sh3gl3	376.873	0.319904	0.103274	3.09763	0.00195076	0.0097086
Fgf1	698.327	0.319825	0.0777143	4.1154	3.86511e-05	0.000324768
Rhoc	1125.34	0.319699	0.0701845	4.55512	5.23554e-06	5.38699e-05
Pnma2	352.593	0.319641	0.102274	3.12534	0.00177599	0.00895604
Plch1	814.402	0.319154	0.0706689	4.51618	6.29652e-06	6.3882e-05
Tspan14	878.604	0.319132	0.0678512	4.70342	2.55843e-06	2.83921e-05
Pex16	153.461	0.318875	0.153031	2.08373	0.0371847	0.106175
Rcan2	112.108	0.318667	0.175545	1.81531	0.0694769	0.171268
Ubxn11	42.0859	0.318578	0.27812	1.14547	0.252015	0.431641
Bcl7c	879.72	0.318243	0.068194	4.66674	3.06022e-06	3.31647e-05
Sestd1	1064.35	0.318078	0.0624201	5.09577	3.47332e-07	4.5768e-06
Ttc17	571.758	0.31786	0.0819087	3.88066	0.000104171	0.00077539
Atg12	938.564	0.317667	0.0667201	4.76119	1.92454e-06	2.20304e-05
Shd	84.3866	0.317373	0.2011	1.57818	0.114523	0.248001
Snhg8	443.022	0.317279	0.108491	2.92448	0.0034503	0.0155718
Rps26	14734.2	0.317218	0.0448312	7.07582	1.48562e-12	4.56119e-11
Npdc1	520.282	0.317139	0.0873706	3.62982	0.000283622	0.00184948
Zbtb34	1167.65	0.317051	0.0634893	4.99378	5.92103e-07	7.47304e-06
Igsf9	1364.95	0.317005	0.0565704	5.60373	2.09792e-08	3.47204e-07
Olfml1	25.7225	0.316819	0.358273	0.884293	0.376538	0.562081
Map1lc3a	379.036	0.316813	0.0998812	3.17189	0.00151449	0.00783906
Rad9b	192.141	0.31651	0.14497	2.18328	0.0290151	0.0872741
Cthrc1	222.258	0.316505	0.127682	2.47886	0.0131804	0.0468591
Tmem241	37.8767	0.316463	0.299907	1.05521	0.291332	0.474837
Gpr19	218.607	0.316376	0.127605	2.47934	0.0131627	0.046829
Dscaml1	65.0564	0.316201	0.23302	1.35697	0.17479	0.334086
Mdfi	413.304	0.316075	0.0931592	3.39285	0.00069169	0.00402449
Fbxl17	291.743	0.316045	0.122468	2.58064	0.00986162	0.0369999
Cd164l2	37.8092	0.315976	0.290586	1.08738	0.276871	0.459914
Ppap2a	255.139	0.315784	0.120537	2.61982	0.00879763	0.0337463
St14	1232.44	0.315679	0.0616534	5.12023	3.05168e-07	4.0847e-06
Rplp1	25655.4	0.315442	0.0469463	6.71921	1.82711e-11	4.96968e-10
Smoc1	1081.67	0.315383	0.061767	5.106	3.29042e-07	4.36975e-06
Man2b2	745.255	0.315218	0.075053	4.19994	2.66986e-05	0.000233463
Nrm	477.066	0.314977	0.0880252	3.57825	0.000345897	0.00220286
Fibp	553.633	0.314952	0.0863778	3.64621	0.000266132	0.00174974
Aup1	1433.96	0.314939	0.0552536	5.69989	1.19888e-08	2.0812e-07
AA623943	186.401	0.314897	0.133918	2.35141	0.0187022	0.0617833
Rfx2	226.735	0.314859	0.125114	2.51658	0.0118501	0.0430448
Phc1	12693.3	0.314757	0.0373242	8.43304	3.36807e-17	1.58621e-15
Mctp2	205.764	0.314744	0.134949	2.33232	0.0196839	0.0643988
Smarca5-ps	141.772	0.314663	0.163133	1.92888	0.0537462	0.14072
Orai3	364.58	0.314574	0.103806	3.0304	0.0024423	0.0117451
Kctd15	556.653	0.314461	0.0831376	3.78241	0.000155316	0.00109721
Oas3	201.013	0.3144	0.131936	2.38297	0.0171736	0.0579634
Mical1	312.541	0.314301	0.109412	2.87264	0.0040706	0.0178486
Dmxl2	1188.5	0.314163	0.0648352	4.84556	1.26256e-06	1.50746e-05
Tmem19	468.775	0.314122	0.0977325	3.2141	0.00130855	0.00692793
Ankrd6	1596.51	0.314033	0.0553811	5.67041	1.42459e-08	2.43152e-07
Samd4	432.73	0.313974	0.0927077	3.38671	0.000707359	0.00409624
L1cam	285.89	0.31381	0.110579	2.83787	0.00454158	0.0195261
Gpr162	136.294	0.313679	0.154607	2.02888	0.042471	0.117659
Pax8	27.0406	0.313649	0.36823	0.851776	0.394339	0.579358
Slc9a1	1576.65	0.313404	0.055397	5.65741	1.53675e-08	2.59394e-07
Atp6v0b	1092.41	0.313139	0.0665467	4.70555	2.5318e-06	2.81453e-05
Sox6	122.21	0.312926	0.168091	1.86165	0.0626526	0.158072
Unc13b	1343.8	0.312899	0.0597871	5.23355	1.66287e-07	2.3429e-06
Slc25a23	658.206	0.312735	0.0819682	3.81532	0.000136004	0.000979832
Ptpmt1	353.1	0.31273	0.103575	3.01936	0.00253306	0.0120939
Matk	51.7547	0.312642	0.26241	1.19142	0.233487	0.409892
H3f3aos	16.734	0.312613	0.445545	0.701642	0.482902	0.658676
Rpl28	18229.4	0.312265	0.0458604	6.80903	9.82609e-12	2.75112e-10
Trmt61a	547.284	0.312172	0.0864651	3.61038	0.000305752	0.00197448
Rpl17-ps10	163.528	0.311728	0.150043	2.0776	0.0377463	0.107417
Sclt1	552.239	0.311699	0.0835689	3.72984	0.000191601	0.00131755
Fam220-ps	13.2131	0.311521	0.504413	0.61759	0.536845
Rpl12	26104.1	0.311406	0.0508334	6.12601	9.01109e-10	1.90444e-08
Tbc1d5	297.538	0.311286	0.108935	2.85755	0.00426923	0.0185808
Rps3	25828.4	0.311054	0.0516991	6.01661	1.78106e-09	3.56656e-08
Atxn2l	7063.94	0.310993	0.043031	7.22717	4.93169e-13	1.62533e-11
Tmem53	13.0389	0.310889	0.520185	0.597652	0.550072
Rpsa-ps10	411.6	0.310486	0.0996467	3.11587	0.00183405	0.00920279
Timp1	207.119	0.310482	0.135006	2.29977	0.0214614	0.0690095
Ovgp1	78.2699	0.310473	0.209034	1.48527	0.137472	0.281412
Golgb1	1800.31	0.310326	0.0662374	4.68506	2.79878e-06	3.07928e-05
Celsr1	760.936	0.310269	0.0849252	3.65344	0.000258753	0.00171368
Rusc2	196.698	0.309962	0.13263	2.33705	0.0194368	0.0637271
Azin2	180.837	0.309868	0.142261	2.17817	0.0293935	0.0881342
Hist1h3c	55.4563	0.309765	0.249796	1.24007	0.214948	0.387454
Dgkg	14.4638	0.309708	0.498316	0.621509	0.534265	0.702667
Sema4b	585.068	0.309571	0.0831641	3.72241	0.000197332	0.00134966
Tfcp2l1	611.394	0.30957	0.0786587	3.93561	8.29844e-05	0.000637914
Spns1	2650.26	0.309547	0.048256	6.41469	1.41108e-10	3.39617e-09
Zfp764	162.571	0.309405	0.144519	2.14093	0.0322795	0.095253
Thap3	161.044	0.309278	0.158901	1.94636	0.0516111	0.136417
Ifrd2	1410.85	0.309274	0.0583321	5.30195	1.14572e-07	1.66184e-06
Rims3	1665.71	0.30924	0.053767	5.75149	8.84619e-09	1.57876e-07
Ctnnd2	171.414	0.308941	0.14621	2.113	0.034601	0.100342
Mafg	2340.89	0.308803	0.0528325	5.84494	5.06738e-09	9.36116e-08
Rps27	8906.95	0.308579	0.0520711	5.9261	3.10207e-09	5.97657e-08
Kbtbd3	47.4602	0.30855	0.261763	1.17874	0.238502	0.41562
Arhgef9	48.9508	0.308549	0.259102	1.19084	0.233716	0.41001
Map1a	313.866	0.308509	0.128921	2.39301	0.0167109	0.0567178
Dapk1	2079.19	0.308153	0.0526931	5.84806	4.97336e-09	9.1986e-08
Map3k10	492.191	0.307873	0.102335	3.0085	0.00262543	0.0124841
Ankrd12	302.753	0.30787	0.110307	2.79103	0.00525412	0.0220315
Trappc9	610.699	0.307857	0.0802268	3.83733	0.000124379	0.000903764
Tfe3	2029.67	0.307732	0.051852	5.93482	2.94171e-09	5.69638e-08
Spopl	379.214	0.307567	0.0998464	3.0804	0.0020672	0.0102115
Echdc3	183.715	0.3072	0.146143	2.10205	0.0355493	0.102426
Pag1	219.698	0.307056	0.124972	2.457	0.0140103	0.0491906
Alg1	401.745	0.30702	0.10378	2.95838	0.00309261	0.0142232
Ptrh1	69.9443	0.306974	0.217861	1.40904	0.158823	0.312485
Map4k2	587.871	0.306943	0.086354	3.55447	0.000378742	0.00238417
Ubl4	560.757	0.306903	0.0816236	3.75998	0.000169925	0.00118289
Nudt16	64.6082	0.306779	0.233811	1.31208	0.189492	0.35478
Ddx41	1871.05	0.306755	0.0547495	5.60288	2.10819e-08	3.48149e-07
Cysltr1	47.1622	0.306434	0.26566	1.15348	0.248713	0.42788
Chd9	3933.62	0.306339	0.0593453	5.16197	2.44367e-07	3.35626e-06
Desi2	1287.77	0.306332	0.0614885	4.98194	6.2949e-07	7.87972e-06
Fkbp9	4036.67	0.306167	0.0430589	7.11043	1.15684e-12	3.60249e-11
Mettl24	10.2615	0.30611	0.578506	0.529139	0.596709
Dynlt3	246.115	0.306022	0.120458	2.54049	0.0110698	0.040761
Atp6ap1	1156.29	0.305654	0.0632551	4.83208	1.35111e-06	1.59943e-05
Rpl13a	19520.6	0.305593	0.0527511	5.79311	6.90964e-09	1.25368e-07
Sec61b	1487.36	0.305528	0.0644041	4.74392	2.09617e-06	2.37987e-05
Igf2bp2	2954.25	0.305378	0.0491627	6.21158	5.24536e-10	1.15164e-08
Cutal	17.2925	0.305116	0.428863	0.711454	0.476803	0.653922
Nbea	1141.25	0.305076	0.0643047	4.74423	2.09297e-06	2.37978e-05
Fam122b	915.865	0.304576	0.0655635	4.64551	3.39232e-06	3.65819e-05
P2rx4	113.087	0.304382	0.170426	1.78601	0.0740978	0.179898
Gng11	28.2807	0.304322	0.347405	0.875986	0.381038	0.56636
Ophn1	164.413	0.304321	0.142975	2.1285	0.0332961	0.0975734
Apopt1	273.947	0.303662	0.111226	2.73014	0.00633084	0.0256921
H2-M3	77.3752	0.303598	0.214237	1.41711	0.15645	0.309231
Rnf165	1156.38	0.303444	0.0687267	4.41522	1.00906e-05	9.72664e-05
Fam83b	76.8073	0.303171	0.210395	1.44096	0.149596	0.29933
E2f1	819.708	0.303129	0.0698877	4.33737	1.44196e-05	0.000134328
Coq10a	146.363	0.303017	0.161896	1.87168	0.0612514	0.155281
Olfr376	118.763	0.302883	0.172831	1.75248	0.0796918	0.189706
Tmem134	638.863	0.302685	0.0783473	3.86338	0.000111829	0.000823554
B4galt2	401.852	0.302419	0.097265	3.10922	0.00187579	0.00937833
Pgc	40.5296	0.302372	0.286647	1.05486	0.29149	0.475045
Mroh6	29.5755	0.302249	0.33693	0.897065	0.369684	0.555312
Zfand1	638.377	0.302129	0.0801343	3.77029	0.000163059	0.00114439
Map2k3os	35.0133	0.302019	0.30552	0.988542	0.322887	0.509086
Zc3h12a	57.2111	0.301926	0.245016	1.23227	0.217848	0.390616
Mia3	1859.31	0.301921	0.0523316	5.76938	7.95657e-09	1.4334e-07
Nyap1	430.313	0.301799	0.0937951	3.21764	0.00129249	0.00685271
Hic2	2206.18	0.301798	0.0510137	5.91603	3.29812e-09	6.32236e-08
Fblim1	1013.58	0.30149	0.0667994	4.51336	6.38083e-06	6.46514e-05
Stxbp2	1447.51	0.301477	0.0556817	5.4143	6.15298e-08	9.32357e-07
Apob	262.525	0.301376	0.117357	2.56803	0.0102279	0.0381303
Baz2b	1035.41	0.301375	0.0717141	4.20245	2.64036e-05	0.000231016
Gprin2	26.7195	0.300848	0.361649	0.831881	0.405476	0.589984
Abcg1	206.778	0.300726	0.128748	2.33577	0.0195034	0.0639317
Fnbp1	1549.93	0.300649	0.0538463	5.58347	2.35762e-08	3.8312e-07
Bves	54.798	0.300137	0.250843	1.19651	0.231496	0.407273
Spidr	904.068	0.29992	0.0680482	4.40747	1.04584e-05	0.000100494
Tgfa	202.513	0.299913	0.144915	2.06958	0.0384917	0.108944
Slc9a9	12.0668	0.29975	0.540375	0.554708	0.579095
Bbs7	131.401	0.299701	0.160578	1.86639	0.0619874	0.156548
Kcnh2	557.784	0.29948	0.0823026	3.63877	0.000273946	0.00179252
Tmem39a	1672.11	0.299431	0.0551738	5.42704	5.72951e-08	8.7317e-07
Dennd3	214.348	0.299314	0.130741	2.28937	0.0220579	0.0704048
Ganab	8761.07	0.299244	0.0387447	7.72348	1.13195e-14	4.38386e-13
Naprt	152.417	0.299145	0.146669	2.0396	0.0413904	0.115272
Nupr1l	15.4988	0.299044	0.46796	0.639037	0.522799	0.693746
Ppfibp2	185.68	0.299036	0.135812	2.20184	0.0276766	0.0842275
Got1l1	197.552	0.299014	0.145244	2.0587	0.0395233	0.111036
Cadm4	163.379	0.299002	0.144453	2.06989	0.0384626	0.108927
Shisa7	338.803	0.298932	0.113278	2.63893	0.00831681	0.032267
Zfp30	125.308	0.29881	0.178956	1.66973	0.0949719	0.216424
Map2k5	438.992	0.298668	0.0976317	3.05913	0.00221981	0.0108287
Nkx2-9	62.7648	0.298526	0.236125	1.26427	0.206134	0.376739
Acp5	224.738	0.298427	0.126845	2.35269	0.0186383	0.061647
Npc2	1975.35	0.298409	0.054729	5.45248	4.96709e-08	7.63271e-07
Rplp0	21254	0.298037	0.0473114	6.29947	2.98667e-10	6.80202e-09
Fam107b	613.631	0.297945	0.0816551	3.64883	0.000263441	0.00173569
Snhg12	456.723	0.297749	0.108736	2.73827	0.00617626	0.0251853
Chrd	100.822	0.297571	0.205191	1.45021	0.146999	0.29557
Nxf2	26.6454	0.297569	0.357685	0.831931	0.405448	0.589984
Unc5d	21.7651	0.297513	0.385973	0.770814	0.440817	0.62115
Sspo	45.838	0.297462	0.27531	1.08046	0.279936	0.463341
Rnf123	446.837	0.297214	0.0932515	3.18724	0.0014364	0.00749076
Rprd1a	1388.4	0.297081	0.0580747	5.1155	3.12919e-07	4.18111e-06
Daam1	1011.98	0.297002	0.0658205	4.51229	6.41306e-06	6.49349e-05
Chrng	18.5491	0.296872	0.422702	0.70232	0.48248	0.658217
Tmem246	514.782	0.296854	0.0855639	3.46939	0.000521649	0.00315867
Psmg4	264.551	0.29684	0.114125	2.601	0.00929515	0.0352523
Ssr4	1263.66	0.296757	0.0695621	4.26607	1.98944e-05	0.000179839
Peg3	9235.72	0.296725	0.0469578	6.31897	2.63313e-10	6.03286e-09
Tsc22d4	799.474	0.296683	0.0702682	4.22216	2.41973e-05	0.000213921
Syt17	116.607	0.296493	0.179237	1.65419	0.0980881	0.221967
Gstt1	145.777	0.296249	0.151664	1.95332	0.0507817	0.134837
Dnajb4	217.606	0.296232	0.131678	2.24967	0.02447	0.0764356
Rps19	14654.4	0.296164	0.0496049	5.97045	2.36607e-09	4.65255e-08
Muc3a	18.31	0.296078	0.45806	0.646374	0.518037	0.68993
Gtpbp2	758.267	0.296057	0.0782828	3.78189	0.000155641	0.001099
Cope	1473.4	0.29573	0.0553053	5.34723	8.93093e-08	1.31288e-06
Rps10	13432.5	0.295598	0.0490061	6.03186	1.62083e-09	3.2758e-08
Zfp513	788.765	0.295492	0.0709886	4.16253	3.14744e-05	0.000269965
Rsrp1	3545.34	0.295411	0.131149	2.25249	0.0242912	0.0760563
Dkkl1	27.4454	0.295352	0.358548	0.823744	0.410085	0.594366
Bet1	407.249	0.295204	0.0980514	3.01071	0.00260636	0.0124096
Ypel3	376.69	0.294954	0.0985074	2.99423	0.00275137	0.0129618
Zfp710	1478.64	0.294872	0.0580998	5.07528	3.86936e-07	5.05069e-06
Krtap4-13	23.6628	0.294709	0.370854	0.794675	0.426802	0.608088
Snx29	257.676	0.294553	0.115301	2.55464	0.0106299	0.0393216
Edem2	745.54	0.294294	0.0784828	3.74979	0.00017698	0.00122863
Cmbl	29.2621	0.294158	0.344376	0.854176	0.393008	0.578116
Spint2	2050.89	0.294152	0.0506619	5.80618	6.39155e-09	1.16244e-07
Cacng5	16.189	0.293619	0.452264	0.649219	0.516197	0.688638
Triml1	224.274	0.293616	0.12394	2.36901	0.0178358	0.0595007
Pate2	32.1777	0.293599	0.329509	0.891019	0.372919	0.558372
Epcam	4473.94	0.293552	0.0447574	6.55875	5.42621e-11	1.39157e-09
Brsk1	656.987	0.293393	0.0783164	3.74625	0.000179495	0.0012444
Pdia5	706.919	0.293234	0.0735663	3.98598	6.72011e-05	0.000530466
Fam98c	324.751	0.293052	0.10389	2.82079	0.0047906	0.0204189
Cyb5r1	2475.11	0.293024	0.142171	2.06106	0.0392974	0.110634
Mtcp1	116.085	0.292909	0.180273	1.6248	0.104204	0.231922
Pou6f1	90.1522	0.292765	0.192232	1.52298	0.127764	0.268275
Cacnb3	2639.11	0.292634	0.0495067	5.911	3.40041e-09	6.48586e-08
Mars	4903.75	0.292583	0.0425769	6.87186	6.33695e-12	1.81759e-10
Kmt2c	1573.48	0.292564	0.133035	2.19915	0.027867	0.0846382
Rbmx	558.873	0.292498	0.0978201	2.99016	0.00278827	0.0130992
Rsrc1	779.917	0.292233	0.0721268	4.05166	5.08554e-05	0.000411454
Rps5	19403.2	0.291945	0.0456345	6.39745	1.57991e-10	3.77865e-09
Rps15	14265.7	0.291789	0.0413617	7.05457	1.73133e-12	5.27311e-11
Artn	67.0628	0.291736	0.237073	1.23057	0.218482	0.391431
Rara	2047.44	0.291656	0.0493964	5.90439	3.53956e-09	6.72604e-08
Nsun3	250.915	0.291568	0.11874	2.45552	0.0140681	0.0493577
Abcg3	51.787	0.291461	0.262564	1.11006	0.266974	0.448826
Zmynd15	52.3485	0.291428	0.258223	1.12859	0.259071	0.439769
Abtb2	311.621	0.291415	0.123053	2.36822	0.0178741	0.0595766
Zglp1	53.6863	0.291206	0.245094	1.18814	0.23478	0.411309
Gabrb3	357.144	0.291036	0.0993447	2.92955	0.00339449	0.0153699
Rps23	19595.3	0.290927	0.040277	7.22316	5.07934e-13	1.66679e-11
Lrfn1	765.13	0.290808	0.0751044	3.87205	0.000107925	0.000798797
Fbxl16	366.908	0.290729	0.102727	2.8301	0.00465339	0.0199455
Capn12	50.9283	0.290707	0.252032	1.15345	0.248725	0.42788
Igbp1	1317.18	0.290517	0.0621409	4.67512	2.93778e-06	3.20426e-05
Arhgap42	635.859	0.290295	0.0814683	3.56329	0.000366239	0.00231598
Nr2f2	28.7071	0.290255	0.349546	0.830378	0.406325	0.590769
Mpnd	1417.06	0.28999	0.0564641	5.13583	2.80906e-07	3.8067e-06
Pex2	432.631	0.289863	0.0944594	3.06866	0.00215023	0.0105466
Fhdc1	203.727	0.289861	0.139319	2.08055	0.037475	0.106771
Fat3	614.87	0.289778	0.0938616	3.0873	0.00201987	0.0100166
Npm3	2400.02	0.289769	0.0523876	5.53125	3.17964e-08	5.07511e-07
Akap8l	1108.41	0.28968	0.0769979	3.76218	0.000168439	0.00117522
Hvcn1	1001.6	0.289593	0.0644285	4.49479	6.96372e-06	6.98616e-05
Kif3c	687.006	0.289461	0.0747019	3.87488	0.000106675	0.000792098
Ccser1	202.448	0.289257	0.132913	2.17629	0.0295335	0.0884671
Cpeb3	181.873	0.289253	0.134744	2.14669	0.0318179	0.0941274
BC048679	86.6075	0.289213	0.198101	1.45993	0.144309	0.291772
Fam57b	159.463	0.288529	0.143672	2.00825	0.0446171	0.122272
Cgref1	251.499	0.288324	0.120487	2.39299	0.0167117	0.0567178
Lrrc36	18.4364	0.288233	0.446662	0.645305	0.51873	0.690435
Gstz1	490.316	0.288055	0.0879877	3.27381	0.00106108	0.00578664
F2	25.8484	0.288043	0.363069	0.793356	0.42757	0.608667
Shb	702.429	0.287974	0.0765535	3.76174	0.000168738	0.00117623
Slc35f6	343.816	0.287758	0.101795	2.82685	0.00470086	0.0200813
Masp2	61.0355	0.287708	0.237963	1.20904	0.226646	0.401485
Large	566.562	0.28763	0.0862901	3.33329	0.000858245	0.00483068
Rab10os	393.619	0.287559	0.104903	2.7412	0.00612148	0.0249954
Gtpbp6	520.261	0.287221	0.0863442	3.32647	0.000879543	0.00492693
Nodal	2469.67	0.287128	0.0507082	5.66237	1.49298e-08	2.5369e-07
BB287469	101.018	0.286923	0.184672	1.55368	0.12026	0.257081
Tmem126b	300.954	0.286878	0.122588	2.34018	0.0192745	0.0633039
Cdon	2946.87	0.286871	0.0502262	5.71158	1.11933e-08	1.95186e-07
Ric8	751.25	0.286655	0.0754887	3.79733	0.000146265	0.00104445
Rab3d	342.115	0.286628	0.101511	2.82363	0.00474834	0.0202728
Nrep	430.696	0.286201	0.092578	3.09146	0.00199177	0.00989013
Dlx6	19.0482	0.286192	0.408983	0.699766	0.484074	0.659802
Prss50	457.173	0.286106	0.0917669	3.11774	0.00182241	0.00915342
Cep162	495.936	0.286066	0.0858937	3.33047	0.000866987	0.0048691
Oraov1	282.521	0.286044	0.110348	2.59221	0.0095362	0.0360181
Laptm5	213.046	0.286034	0.129085	2.21586	0.0267012	0.0818797
Dpm2	484.201	0.286014	0.0894264	3.19831	0.00138235	0.00724106
Ubr2	2320.74	0.286001	0.05026	5.69042	1.26724e-08	2.18743e-07
Rps6kb2	389.084	0.285623	0.0959717	2.97612	0.00291919	0.013597
Paqr3	259.929	0.285447	0.126923	2.24898	0.0245137	0.0765406
Setbp1	239.839	0.285375	0.120607	2.36617	0.0179733	0.0598157
Rpl31-ps11	39.2411	0.285338	0.315571	0.904194	0.365892	0.551313
Drap1	1212.99	0.285176	0.0627649	4.54356	5.53108e-06	5.66055e-05
Ston2	1300.61	0.285101	0.070607	4.03786	5.39409e-05	0.000434345
Ankmy1	10.5278	0.285099	0.551071	0.517355	0.604908
Nudt6	43.4825	0.284919	0.274673	1.0373	0.299594	0.483963
Rab22a	1179.18	0.284918	0.0606684	4.69631	2.64904e-06	2.93335e-05
Zfp273	84.0394	0.284846	0.196241	1.45151	0.146638	0.295191
Csrp2	651.028	0.284428	0.0808332	3.51871	0.000433652	0.00268333
Cacna1s	1143.09	0.284417	0.0719751	3.9516	7.7629e-05	0.000601595
Trim34a	90.7645	0.283929	0.200559	1.41569	0.156865	0.309852
Zfp605	335.125	0.283873	0.10782	2.63284	0.00846738	0.0327596
Cd47	263.7	0.283819	0.115075	2.46637	0.013649	0.0482776
Tmem154	25.6075	0.283644	0.355517	0.797835	0.424966	0.606163
Tcte2	53.9198	0.28347	0.252407	1.12306	0.26141	0.442567
Kcnb1	104.636	0.283361	0.182303	1.55435	0.120102	0.256995
Mios	675.527	0.283232	0.0798347	3.54773	0.000388563	0.00243895
Rft1	253.276	0.28303	0.11764	2.40591	0.0161324	0.055132
Ccna1	18.1413	0.282888	0.424401	0.666558	0.505054	0.678758
Igf2r	3530.92	0.282624	0.0582804	4.84938	1.23846e-06	1.481e-05
Ppp1r14d	21.8727	0.282578	0.388693	0.726994	0.46723	0.64485
Ppp1r15b	3782.98	0.282458	0.0425335	6.64084	3.11896e-11	8.23396e-10
Nckap1l	650.248	0.28245	0.0763229	3.70073	0.00021498	0.00145471
Uts2r	18.8192	0.282436	0.429428	0.657701	0.51073	0.68369
Tpt1	41471.4	0.282176	0.0374783	7.52906	5.1107e-14	1.87914e-12
Ap3b1	2456.48	0.282167	0.0484786	5.82044	5.86931e-09	1.07129e-07
Ascc1	585.879	0.282125	0.0798417	3.53356	0.000410008	0.00255464
Rnls	45.4488	0.281821	0.275913	1.02142	0.307058	0.492732
Gimap9	115.64	0.281704	0.173149	1.62695	0.103748	0.231243
Cry2	570.863	0.281625	0.0819222	3.43772	0.000586643	0.00349126
Slc39a13	230.177	0.28147	0.121556	2.31555	0.0205828	0.0667529
Ginm1	426.752	0.281447	0.0938597	2.9986	0.00271226	0.0128091
Calcoco1	1655.57	0.281399	0.0563799	4.99113	6.00267e-07	7.56982e-06
Dcun1d3	650.441	0.281393	0.0760345	3.70086	0.000214869	0.00145461
Ccdc163	252.811	0.281303	0.126694	2.22033	0.0263965	0.0811085
Adal	414.449	0.280988	0.0942953	2.97988	0.00288364	0.0134679
Lgals4	602.74	0.280901	0.0927359	3.02904	0.00245333	0.0117837
Rundc3b	208.172	0.280864	0.129386	2.17076	0.0299496	0.0895029
Vti1a	240.043	0.280847	0.119142	2.35725	0.0184108	0.0609791
Tmem92	700.432	0.280673	0.0770527	3.64261	0.000269888	0.00176824
Hist1h4b	29.9991	0.280602	0.328276	0.854776	0.392675	0.57786
Aim2	1326.69	0.280456	0.0571153	4.91034	9.0917e-07	1.10984e-05
Wbp2	2796.41	0.280453	0.0488552	5.74049	9.44018e-09	1.67497e-07
Taz	527.865	0.280427	0.0995007	2.81835	0.00482718	0.0205347
Loxl4	13.1049	0.280411	0.493642	0.568046	0.570004
Itga5	3027.76	0.280374	0.044147	6.3509	2.14053e-10	4.98663e-09
Satb1	789.494	0.280307	0.0760282	3.68688	0.000227022	0.00152739
Sap30	690.969	0.280296	0.0773747	3.62258	0.000291682	0.00189394
Ubr4	5950.46	0.280186	0.107359	2.60981	0.00905917	0.0345636
Cntnap3	174.547	0.280176	0.151185	1.8532	0.0638537	0.160439
DHRSX	270.59	0.280096	0.117457	2.38466	0.017095	0.0577268
Peg13	155.354	0.28001	0.149645	1.87116	0.0613233	0.155386
Snta1	358.666	0.279937	0.106704	2.6235	0.00870308	0.0334425
Slamf9	15.1603	0.279641	0.465029	0.601342	0.547612	0.713153
Pla2g2c	11.8131	0.279454	0.528973	0.528297	0.597293
Mgat5b	187.058	0.279301	0.135846	2.05601	0.0397812	0.111667
C87436	273.555	0.279264	0.11363	2.45766	0.0139847	0.0491348
Prrg2	119.776	0.279215	0.167021	1.67174	0.0945761	0.215867
Focad	958.546	0.279141	0.069109	4.03914	5.36474e-05	0.000432438
Vps8	708.696	0.279128	0.0730226	3.82249	0.000132111	0.000954039
Sycp2	182.853	0.279104	0.137658	2.02752	0.0426097	0.117936
Foxn2	1559.13	0.278968	0.0586077	4.75992	1.93671e-06	2.21366e-05
Lrp11	1059.73	0.278953	0.0671006	4.15724	3.22112e-05	0.00027551
Pced1b	1410.95	0.278816	0.0583557	4.77788	1.77156e-06	2.04635e-05
Cntfr	2740.1	0.278711	0.0560945	4.9686	6.74369e-07	8.38647e-06
Eef1b2	18125.6	0.278616	0.0453075	6.14944	7.77583e-10	1.65714e-08
Dlx5	14.0163	0.278496	0.493166	0.56471	0.572271
Ttc9	87.8297	0.278417	0.191705	1.45232	0.146412	0.294776
Rufy3	802.249	0.278395	0.0710143	3.92027	8.84505e-05	0.000672144
Zfp853	62.4969	0.278378	0.231205	1.20403	0.228577	0.403513
Zbtb21	943.151	0.278375	0.0671073	4.14821	3.35082e-05	0.000285643
Atl3	1944.25	0.278009	0.0525228	5.29311	1.20251e-07	1.73761e-06
Psenen	359.375	0.277949	0.0992936	2.79926	0.00512199	0.0215842
Trp53inp1	7037.91	0.277924	0.0362397	7.66905	1.73273e-14	6.64313e-13
Nr1h2	1599.58	0.277887	0.0530152	5.24166	1.59143e-07	2.25265e-06
Mir22hg	96.7154	0.277839	0.187	1.48577	0.13734	0.28125
Prdx4	1178.2	0.27775	0.0619634	4.48249	7.3778e-06	7.32929e-05
Ltbp4	5229.18	0.277678	0.0421371	6.58987	4.40203e-11	1.14042e-09
Eml6	111.257	0.277595	0.175519	1.58157	0.113749	0.247074
Nfkbia	373.256	0.27747	0.0988979	2.80562	0.00502196	0.0212241
Rps3a2	1400.8	0.277327	0.0744637	3.72432	0.000195839	0.00134125
Dand5	40.6631	0.277311	0.285521	0.971246	0.331426	0.517258
Use1	861.152	0.277286	0.0818629	3.3872	0.000706091	0.00409045
Naga	175.848	0.277194	0.139537	1.98652	0.0469755	0.12707
Ccdc150	45.8012	0.276923	0.278532	0.994225	0.320113	0.506441
Pikfyve	1559.04	0.276853	0.0577616	4.79302	1.64285e-06	1.91449e-05
Pde4dip	864.272	0.276423	0.0681212	4.05781	4.95355e-05	0.000402911
Cadm1	2032.53	0.276283	0.0536446	5.15024	2.60154e-07	3.54436e-06
Spata6	366.147	0.276031	0.0978879	2.81987	0.00480433	0.020466
Chrm3	119.046	0.275957	0.166594	1.65647	0.0976276	0.221089
Ctf2	117.932	0.275921	0.180413	1.52939	0.126168	0.265911
S100a16	45.0283	0.275907	0.267834	1.03014	0.302943	0.487882
Plbd2	1494.79	0.275612	0.0574194	4.79997	1.58685e-06	1.85263e-05
Mllt10	2928.92	0.275569	0.0455791	6.04595	1.48535e-09	3.022e-08
Prkcb	241.786	0.275396	0.133669	2.06029	0.0393708	0.110746
Nynrin	1067.68	0.275369	0.0625235	4.40424	1.06155e-05	0.000101718
Tmem63b	2978.19	0.275166	0.0484954	5.67407	1.39448e-08	2.39621e-07
Abhd14a	480.995	0.275033	0.0924689	2.97433	0.00293627	0.0136576
Zfp395	1110.47	0.275018	0.0612669	4.48885	7.16094e-06	7.15084e-05
Man2c1	1591.98	0.274937	0.0588359	4.67294	2.96918e-06	3.22928e-05
Hcn4	42.2114	0.274804	0.293759	0.935474	0.349544	0.535316
Usp17lc	934.239	0.274696	0.0671692	4.08961	4.32103e-05	0.000357563
Tfpi	576.416	0.274691	0.0811412	3.38534	0.00071089	0.00411356
Mfsd4	28.2636	0.274597	0.343508	0.799392	0.424063	0.605556
Prkg1	14.6335	0.27458	0.487326	0.563441	0.573135	0.732081
Zfp580	214.029	0.274532	0.127259	2.15728	0.0309839	0.0921322
Pold4	58.1753	0.274463	0.241348	1.1372	0.255453	0.435476
Phf11d	439.107	0.274327	0.0947221	2.89613	0.00377798	0.016785
Map4	10126.2	0.274322	0.0380797	7.20387	5.85252e-13	1.90008e-11
Pld3	1086.47	0.274234	0.0622612	4.40458	1.0599e-05	0.000101653
Eno2	98.644	0.274084	0.185749	1.47556	0.140062	0.285417
C86695	39.7102	0.273954	0.28623	0.957112	0.338511	0.524594
Il17b	18.2974	0.27394	0.423651	0.646617	0.51788	0.689904
Snhg6	408.079	0.273916	0.104849	2.61247	0.00898905	0.0343468
Tmem263	776.819	0.273837	0.0712815	3.84162	0.000122225	0.000891507
Ccdc166	62.1878	0.273824	0.240613	1.13802	0.25511	0.435038
Arid5b	501.028	0.273687	0.088634	3.08783	0.00201621	0.0100018
Slc1a6	66.9364	0.273654	0.219113	1.24892	0.211694	0.383897
Zfp507	1609.12	0.273558	0.0569166	4.80629	1.53755e-06	1.80196e-05
Sumf1	339.303	0.273554	0.105938	2.5822	0.00981728	0.0368516
Rhox1	56.8103	0.273418	0.239759	1.14039	0.254125	0.43399
Pik3ip1	153.1	0.273266	0.157406	1.73605	0.0825545	0.194578
Ubash3a	291.499	0.273266	0.117866	2.31844	0.0204255	0.0663451
Tdrp	175.811	0.273237	0.140434	1.94566	0.0516955	0.136517
Pogk	325.272	0.273204	0.105758	2.58329	0.00978629	0.0367624
Snx21	115.651	0.273177	0.170807	1.59933	0.109747	0.240885
Plet1	111.295	0.273104	0.171675	1.59082	0.111651	0.243557
Slc20a1	4007.1	0.27306	0.0437798	6.23713	4.45665e-10	9.91312e-09
Ankrd23	10.8636	0.27299	0.538787	0.506675	0.612383
Pbxip1	416.674	0.272926	0.0929753	2.93547	0.00333046	0.0151159
Triqk	32.6056	0.272913	0.313308	0.871069	0.383717	0.569216
Sypl2	61.368	0.272677	0.234283	1.16388	0.244474	0.422808
Ddx17	11757.5	0.272593	0.043877	6.21267	5.20931e-10	1.14702e-08
Iah1	376.818	0.272575	0.097344	2.80012	0.00510833	0.0215385
Lman1	4405.03	0.272428	0.0406417	6.70317	2.03951e-11	5.51789e-10
Gak	2307.11	0.272381	0.0503344	5.41143	6.25229e-08	9.46465e-07
Tiparp	2328.98	0.272355	0.050212	5.4241	5.82479e-08	8.85263e-07
Dyrk1b	468.898	0.27233	0.0871038	3.1265	0.001769	0.00893124
Abcb9	18.748	0.271576	0.451194	0.601905	0.547237	0.71293
Plcb4	1519.27	0.271327	0.0566906	4.78611	1.70048e-06	1.9747e-05
Casq1	64.1858	0.271326	0.224151	1.21046	0.226103	0.400756
Stt3a	5459.05	0.271031	0.0394089	6.87741	6.09512e-12	1.75814e-10
Mtus2	525.278	0.270806	0.0865591	3.12857	0.00175657	0.00887827
Lrp12	380.641	0.270749	0.099895	2.71033	0.0067216	0.0269553
BC027072	13.2756	0.270699	0.512876	0.527805	0.597634
Zfp771	176.678	0.270601	0.149574	1.80915	0.0704276	0.172913
Sv2a	464.159	0.27052	0.092209	2.93377	0.00334876	0.0151899
Gpr107	1312.38	0.270241	0.0594689	4.54424	5.51325e-06	5.64609e-05
Usp28	1400.21	0.27019	0.0565958	4.77403	1.80573e-06	2.08109e-05
Coro1b	2220.46	0.270057	0.051085	5.28643	1.24724e-07	1.79206e-06
AU020206	414.074	0.269794	0.0927148	2.90994	0.00361499	0.0161889
Zfp629	481.317	0.269593	0.0897688	3.00319	0.00267167	0.0126684
Ucma	41.1916	0.26947	0.281205	0.95827	0.337927	0.523921
Dppa5a	18137.7	0.269354	0.0537617	5.01014	5.43903e-07	6.89321e-06
Cdkn2c	48.2663	0.26925	0.261114	1.03116	0.302466	0.487363
Capn5	909.557	0.269145	0.0680225	3.95671	7.59882e-05	0.000589778
Kctd13	380.097	0.26906	0.0961938	2.79706	0.00515702	0.0217019
Ssr2	3360.85	0.269041	0.0447653	6.01005	1.8547e-09	3.69945e-08
Csrnp1	2123.97	0.268916	0.0523796	5.13397	2.83686e-07	3.84096e-06
Smtnl1	44.0183	0.268916	0.273357	0.983751	0.325238	0.510892
Syn2	23.5031	0.26861	0.383492	0.700433	0.483657	0.659474
Rab15	709.949	0.268604	0.0791817	3.39225	0.000693214	0.00403116
Mtss1	1821.56	0.268588	0.0522889	5.13661	2.79738e-07	3.79424e-06
Vimp	1083.33	0.268576	0.0627995	4.27672	1.8967e-05	0.000172684
Ppp4r1	2623.68	0.268548	0.0475819	5.64391	1.66227e-08	2.79346e-07
Kras	2893.18	0.26848	0.0474175	5.66205	1.49578e-08	2.53884e-07
Ctbs	182.75	0.268451	0.136472	1.96708	0.0491736	0.131569
Pnck	35.744	0.268281	0.341805	0.784896	0.432514	0.613694
Cep126	324.708	0.268042	0.112884	2.37448	0.0175735	0.0588961
Dnajb14	438.087	0.268006	0.0915979	2.9259	0.00343458	0.0155192
Ankrd45	146.728	0.267858	0.152511	1.75632	0.0790334	0.18858
Tmem106b	777.489	0.267815	0.0716971	3.73537	0.000187439	0.00129301
Dhx34	532.765	0.267815	0.0825401	3.24466	0.00117591	0.00631803
Shkbp1	942.103	0.267662	0.0663028	4.03696	5.41478e-05	0.000435782
Smyd3	522.113	0.267637	0.0852623	3.13899	0.00169533	0.00862304
Stx11	65.2222	0.267485	0.226646	1.18019	0.237925	0.414867
Rassf9	66.2254	0.267324	0.221748	1.20553	0.227998	0.402804
Otud1	252.561	0.267224	0.118392	2.25712	0.0240007	0.0753552
Syt9	958.03	0.267026	0.0648221	4.11936	3.79924e-05	0.000319761
Clstn2	40.0665	0.266879	0.296372	0.900486	0.367862	0.553516
Mroh1	935.31	0.266872	0.0676236	3.94643	7.9324e-05	0.000612863
Man2b1	841.974	0.266816	0.0718803	3.71194	0.000205674	0.00139919
Myo9a	1510	0.266775	0.059433	4.48867	7.16679e-06	7.15084e-05
Nhsl1	1287.14	0.266769	0.059013	4.52052	6.16881e-06	6.26697e-05
Pias3	877.165	0.266654	0.0727284	3.66643	0.000245963	0.00164175
Ostc	2208.64	0.266626	0.0569202	4.68422	2.81034e-06	3.08956e-05
Cacna1a	835.382	0.266568	0.0716232	3.72182	0.000197793	0.0013516
Mfsd10	1192.28	0.266338	0.0616698	4.31878	1.56893e-05	0.000145357
Rpl9-ps4	32.9972	0.266158	0.321356	0.828233	0.407538	0.591799
Phlpp1	666.024	0.265968	0.0795717	3.34249	0.000830298	0.00469937
Tgfb1i1	156.13	0.265916	0.15126	1.75801	0.0787467	0.188102
[truncated: 11,942 more rows]
