# Supplementary material for: The scramblases VMP1 and TMEM41B are required for primitive endoderm specification by targeting WNT signaling
Source: Cell Death Differ. 2024 Dec 18;32(6):1086–98. doi: 10.1038/s41418-024-01435-x (PMC12162860; doi:10.1038/s41418-024-01435-x)
Supplement: Supplementary file 5 — Table_S4-MS_plasma_membrane [file 41418_2024_1435_MOESM5_ESM.xlsx]

## Sheet: LEGEND
Cell surface protein profiling
Table	Description
Raw file list
MQ output	Output from MaxQuant analysis
Protein abundance and statistical analysis	Protein abundance (log2) and differential analysis (Vmp1KO versus KO)
GO Analysis_global	Characterization of proteins by gene ontology enrichment analysis
GO Analysis_differential_proteins	Characterization of significant proteins by gene ontology enrichment analysis

## Sheet: Raw file
Filename	Fractionation
221221_EXP_IBC_ulianaf_EXT_10_11	1
221221_EXP_IBC_ulianaf_EXT_10_12	2
221221_EXP_IBC_ulianaf_EXT_10_13	3
221221_EXP_IBC_ulianaf_EXT_10_14	4
221221_EXP_IBC_ulianaf_EXT_10_15	5
221221_EXP_IBC_ulianaf_EXT_10_16	6
221221_EXP_IBC_ulianaf_EXT_10_17	7
221221_EXP_IBC_ulianaf_EXT_10_18	8
TMT_channel	Condition
126_TMT	Vmp1KO_001
127_TMT	Vmp1KO_002
128_TMT	Vmp1KO_003
129_TMT	WT_001
130_TMT	WT_002
131_TMT	WT_003

## Sheet: MQ output
Protein IDs	Majority protein IDs	Peptide counts (all)	Peptide counts (razor+unique)	Peptide counts (unique)	Fasta headers	Number of proteins	Peptides	Razor + unique peptides	Unique peptides	Peptides EXT_10_30	Razor + unique peptides EXT_10_30	Unique peptides EXT_10_30	Sequence coverage [%]	Unique + razor sequence coverage [%]	Unique sequence coverage [%]	Mol. weight [kDa]	Sequence length	Sequence lengths	Fraction average	Fraction 1	Fraction 2	Fraction 3	Fraction 4	Fraction 5	Fraction 6	Fraction 7	Fraction 8	Q-value	Score	Reporter intensity corrected 1 EXT_10_30	Reporter intensity corrected 2 EXT_10_30	Reporter intensity corrected 3 EXT_10_30	Reporter intensity corrected 4 EXT_10_30	Reporter intensity corrected 5 EXT_10_30	Reporter intensity corrected 6 EXT_10_30	Reporter intensity 1 EXT_10_30	Reporter intensity 2 EXT_10_30	Reporter intensity 3 EXT_10_30	Reporter intensity 4 EXT_10_30	Reporter intensity 5 EXT_10_30	Reporter intensity 6 EXT_10_30	Reporter intensity count 1 EXT_10_30	Reporter intensity count 2 EXT_10_30	Reporter intensity count 3 EXT_10_30	Reporter intensity count 4 EXT_10_30	Reporter intensity count 5 EXT_10_30	Reporter intensity count 6 EXT_10_30	Sequence coverage EXT_10_30 [%]	Intensity
sp|Q61765|K1H1_MOUSE;CON__A2A5Y0	sp|Q61765|K1H1_MOUSE;CON__A2A5Y0	10;10	2;2	1;1	sp|Q61765|K1H1_MOUSE Keratin, type I cuticular Ha1 OS=Mus musculus OX=10090 GN=Krt31 PE=1 SV=2;	2	10	2	1	10	2	1	22.8	4.8	1.9	47.117	416	416;416	5.6				1	1	2	1		0	86.113	22032	33718	19803	9930.6	1042700	6798	20545	32979	20936	33215	977190	29242	7	7	7	4	7	4	22.8	818910000
sp|Q62168|K1H2_MOUSE;CON__A2AB72	sp|Q62168|K1H2_MOUSE;CON__A2AB72	3;3	1;1	1;1	sp|Q62168|K1H2_MOUSE Keratin, type I cuticular Ha2 OS=Mus musculus OX=10090 GN=Krt32 PE=1 SV=2;	2	3	1	1	3	1	1	5.7	2.2	2.2	46.422	407	407;453	3.5			1	1					0	8.2206	4657.6	6833.3	3432.4	3564.2	90172	3147.7	4343	6689.7	3741.5	5886.7	84769	5722.3	2	2	2	1	2	1	5.7	26883000
CON__A3EZ79;CON__A3EZ82	CON__A3EZ79;CON__A3EZ82	1;1	1;1	1;1	;	2	1	1	1	1	1	1	2	2	2	45.048	449	449;476	5.5					1	1			0.0070373	6.084	203410	186070	154360	85386	132910	197260	189570	188170	158620	92002	134740	189270	2	2	2	2	2	2	2	42622000
CON__ENSEMBL:ENSBTAP00000032840	CON__ENSEMBL:ENSBTAP00000032840	17	17	17		1	17	17	17	17	17	17	23	23	23	92.273	825	825	6.42			1	3	3	5	5	9	0	149.31	670860	1259800	599750	692240	777000	882900	625800	1220000	660130	701610	790080	853550	25	25	25	25	25	25	23	1023099999.9999999
CON__ENSEMBL:ENSBTAP00000034412	CON__ENSEMBL:ENSBTAP00000034412	3	3	3		1	3	3	3	3	3	3	16.6	16.6	16.6	22.336	199	199	5.8			1		1	1	1	1	0	19.724	87653	153780	70270	71340	74155	92992	81756	149280	77654	72607	75944	89640	5	5	5	5	5	5	16.6	219850000
CON__O76009;CON__Q6NTB9;CON__Q6IFU6	CON__O76009;CON__Q6NTB9	11;10;1	2;2;0	0;0;0	;	3	11	2	0	11	2	0	28.2	4.5	0	45.935	404	404;404;491	3.5		1	1	1	1				0	30.548	66092	84989	42738	60363	556100	46419	61617	83766	46850	74803	525610	58185	8	8	8	8	8	7	28.2	1111100000
CON__O76013	CON__O76013	7	2	2		1	7	2	2	7	2	2	13.9	3.6	3.6	52.247	467	467	4.25		1	1	1				1	0	13.772	28133	46392	33037	22053	584120	17900	26237	45295	34459	38111	549090	36487	3	3	3	2	3	3	13.9	733480000
CON__O95678	CON__O95678	14	1	1		1	14	1	1	14	1	1	19.6	2	2	59.504	551	551	7							1		0	7.3895	4190	7739.8	4050.1	0	322590	0	3908.5	7504.3	4288	6320.4	302040	6968.5	1	1	1	0	1	0	19.6	941140000
CON__P00711	CON__P00711	1	1	1		1	1	1	1	1	1	1	8.1	8.1	8.1	14.186	123	123	8								1	0.0051095	6.3309	13022	25673	12624	15913	19056	19144	12148	24822	13853	16097	19248	18583	1	1	1	1	1	1	8.1	25647000
CON__P00761	CON__P00761	4	4	4		1	4	4	4	4	4	4	25.1	25.1	25.1	24.409	231	231	7.57	1				1	3	6	40	0	134.65	5188200	5414000	3565300	4199400	5659800	4169400	4835700	5413600	3775600	4276700	5647400	4098800	47	46	47	47	47	47	25.1	105030000000
CON__P01966	CON__P01966	2	2	2		1	2	2	2	2	2	2	16.9	16.9	16.9	15.184	142	142	5.5			1					1	0	11.29	269940	22544	26241	39843	29080	27653	251360	39791	26664	39419	30170	26911	2	2	2	2	2	2	16.9	69746000
CON__P02533;CON__Q61782;sp|Q9D312|K1C20_MOUSE;CON__Q9D312	CON__P02533	34;4;3;3	30;4;3;3	3;1;0;0		4	34	30	3	34	30	3	58.1	52.8	9.3	51.621	472	472;93;431;431	5.78	1	3	4	9	14	22	22	10	0	323.31	2702000	2315000	2948600	3133900	3074500	4117800	2518000	2365500	2961600	3172800	3165200	3962200	86	86	86	86	86	86	58.1	15778000000
CON__P02538;CON__H-INV:HIT000292931;CON__REFSEQ:XP_932229;sp|Q99M73|KRT84_MOUSE;sp|P03995|GFAP_MOUSE;sp|P19246|NFH_MOUSE	CON__P02538	37;4;2;2;1;1	28;2;1;2;1;0	2;0;0;0;0;0		6	37	28	2	36	27	2	48.8	39.7	3.5	60.044	564	564;443;345;603;430;1090	6.05	1	2	2	3	9	15	15	11	0	323.31	3288600	2410100	3201600	3390200	4473600	4980300	3064200	2497000	3208000	3466700	4514000	4817300	60	60	60	60	60	60	47.5	14521000000
sp|P62962|PROF1_MOUSE;CON__P02584	sp|P62962|PROF1_MOUSE;CON__P02584	1;1	1;1	1;1	sp|P62962|PROF1_MOUSE Profilin-1 OS=Mus musculus OX=10090 GN=Pfn1 PE=1 SV=2;	2	1	1	1	1	1	1	8.6	8.6	8.6	14.957	140	140;140	8								1	0.0036873	6.3826	40931	58069	32977	43435	54235	54627	38165	56987	35564	43914	54681	53019	1	1	1	1	1	1	8.6	34375000
CON__P02662	CON__P02662	3	3	3		1	3	3	3	3	3	3	15.1	15.1	15.1	22.975	199	199	5.44	1	1			1	2	3	1	0	35.32	221450	632710	352500	429190	544480	453510	206780	605380	380520	435560	546060	443410	13	13	13	13	13	13	15.1	5092600000
CON__P02663	CON__P02663	3	3	3		1	3	3	3	3	3	3	12.6	12.6	12.6	24.348	207	207	7.4						1	1	3	0	36.854	206020	546550	254320	317090	451110	385290	192330	523340	281140	323010	450560	376280	5	5	5	5	5	5	12.6	956850000
CON__P02666	CON__P02666	3	3	3		1	3	3	3	3	3	3	14.4	14.4	14.4	23.583	209	209	5		1	1	1	1	1	1	1	0	31.476	202410	666740	409530	505370	592420	547460	189080	636260	437240	511110	597700	533060	10	10	10	10	10	10	14.4	4344900000
CON__P02668	CON__P02668	2	2	2		1	2	2	2	2	2	2	13	13	13	18.974	169	169	7.67							1	2	0	14.461	63802	175510	77929	105470	101820	128850	59568	167850	86845	105680	104680	124180	3	3	3	3	3	3	13	417870000
CON__P02754	CON__P02754	6	6	6		1	6	6	6	6	6	6	30.9	30.9	30.9	18.281	162	162	6		1	1	1	1	1	2	4	0	46.139	295090	831820	462730	566760	721940	631200	275530	796140	499650	575140	724720	615900	13	13	13	13	13	13	30.9	1375900000
CON__P02768-1	CON__P02768-1	10	6	6		1	10	6	6	10	6	6	13.1	8.4	8.4	69.366	609	609	5.75		1	1		1	1	2	2	0	43.421	509310	209210	222610	220170	410790	260650	474410	231510	225850	229400	404180	258120	8	8	8	8	8	8	13.1	356390000
CON__P02769	CON__P02769	20	20	16		1	20	20	16	20	20	16	31.5	31.5	26.7	69.293	607	607	6.43			1	6	11	13	14	20	0	225.69	1330600	35114000	333380	7330700	1502800	1849800	1271500	32588000	1388800	6838600	1845600	1789600	88	88	37	88	88	88	31.5	114760000000
CON__P04259	CON__P04259	36	2	2		1	36	2	2	35	2	2	45.7	1.6	1.6	59.998	564	564	7.5							1	1	0	20.282	44345	64938	66742	52874	39702	88316	41349	63992	67688	54121	42540	84082	2	2	2	2	2	2	44.5	299490000
CON__P04264;sp|P04104|K2C1_MOUSE;CON__H-INV:HIT000016045	CON__P04264	48;6;4	44;3;2	34;3;0		3	48	44	34	48	44	34	55.4	52.3	43	66.017	644	644;637;99	5.72	5	10	12	25	26	42	40	40	0	323.31	11337000	8556700	11295000	10150000	10981000	11432000	10564000	8841000	11296000	10397000	11162000	11084000	216	216	216	216	216	216	55.4	203440000000
CON__P05787;sp|P11679|K2C8_MOUSE;CON__Q9H552	CON__P05787;sp|P11679|K2C8_MOUSE	7;7;3	1;1;1	0;0;0	;sp|P11679|K2C8_MOUSE Keratin, type II cytoskeletal 8 OS=Mus musculus OX=10090 GN=Krt8 PE=1 SV=4	3	7	1	0	7	1	0	7	1.7	0	53.704	483	483;490;499	3.5			1	1					0	11.429	36503	27069	32181	40661	46941	26534	34013	27969	32543	41020	46934	26466	2	2	2	2	2	2	7	47006000
CON__P08727;sp|P05784|K1C18_MOUSE;CON__P05784	CON__P08727	14;3;3	2;1;1	1;0;0		3	14	2	1	14	2	1	22.8	4.5	2.2	44.091	400	400;423;423	7.5							1	1	0	15.837	113290	55370	93850	98881	46397	69452	105530	60213	92928	98608	50798	66688	2	2	2	2	2	2	22.8	87515000
CON__P08779;sp|Q9Z2K1|K1C16_MOUSE;CON__Q9Z2K1;CON__Q3ZAW8	CON__P08779	33;12;12;12	19;4;4;4	14;4;4;4		4	33	19	14	33	19	14	61.1	41.2	35.5	51.267	473	473;469;469;474	5.11		1	6	11	10	7	6	4	0	323.31	782260	706890	1087500	1389100	1006100	2024100	729020	721610	1084900	1384200	1073700	1930500	45	45	45	45	45	45	61.1	5534500000
CON__P12763;sp|P29699|FETUA_MOUSE	CON__P12763	10;1	10;1	10;1		2	10	10	10	10	10	10	30.6	30.6	30.6	38.418	359	359;345	4.88	1	2	2	2	4	1	2	3	0	181.17	774330	1470700	978760	675790	725310	752230	722340	1427000	1028700	704990	737910	729430	18	18	18	18	18	18	30.6	1963199999.9999998
CON__P13645;sp|P02535|K1C10_MOUSE;CON__P02535-1;CON__Q7Z3Y7;CON__Q7Z3Y8;CON__Q2M2I5;sp|A6BLY7|K1C28_MOUSE;CON__Q148H6;sp|A1L317|K1C24_MOUSE;CON__Q7Z3Z0;sp|Q8VCW2|K1C25_MOUSE;sp|Q9Z320|K1C27_MOUSE;CON__Q7Z3Y9	CON__P13645	34;10;10;6;4;4;3;3;3;2;1;1;1	34;10;10;6;4;4;3;3;3;2;1;1;1	26;6;6;2;1;0;0;1;0;1;0;0;0		13	34	34	26	34	34	26	52.4	52.4	45.4	59.51	593	593;570;570;486;459;525;462;464;512;450;446;448;468	5.27	9	7	13	20	33	37	24	21	0	323.31	11694000	8172800	14755000	6397600	9796000	10625000	10896000	8552100	14444000	7049000	9836800	10285000	195	195	195	195	195	195	52.4	168270000000
CON__P13646-1	CON__P13646-1	18	10	3		1	18	10	3	18	10	3	30.8	19.7	6.6	49.586	458	458	5.57		2	1	1	1	4	2	3	0	85.276	739820	161190	543850	159510	846180	185930	688990	206100	520880	185010	806010	182810	14	11	14	13	14	13	30.8	2963099999.9999995
CON__P13647	CON__P13647	37	22	6		1	37	22	6	37	22	6	49.3	33.2	9.5	62.378	590	590	6.12		1	2	4	10	8	14	10	0	323.31	3283600	2330500	3370400	2803000	2866800	3621200	3059600	2425000	3351500	2880400	2940300	3489900	51	51	51	51	51	51	49.3	11235000000
CON__P15497;sp|Q00623|APOA1_MOUSE	CON__P15497	4;1	4;1	4;1		2	4	4	4	4	4	4	14	14	14	30.276	265	265;264	5.6				1	1	2	1		0	24.764	67650	111700	64526	72410	77944	77239	63093	108870	69272	73355	79114	75019	5	5	5	5	5	5	14	79929000
CON__P15636	CON__P15636	7	7	7		1	7	7	7	7	7	7	13.6	13.6	13.6	68.124	653	653	6.36	1				6	11	7	8	0	323.31	3392700	4107500	3530400	3051200	3433800	3981000	3162700	4079800	3632600	3138600	3494900	3846200	52	52	52	52	52	52	13.6	63940000000
CON__P17690	CON__P17690	2	2	2		1	2	2	2	2	2	2	7.8	7.8	7.8	38.252	345	345	7						1		1	0	38.013	4614.6	9175.8	6295	8426.4	6855.6	7057.1	4305.1	8890.4	6652.7	8402.1	7076.2	6846.9	1	1	1	1	1	1	7.8	41223000
CON__P19013	CON__P19013	12	8	7		1	12	8	7	12	8	7	18.4	13.5	11.6	63.91	594	594	6.33			1	1		2	2	3	0	55.076	522030	255140	285450	237570	200860	186420	486300	275460	288010	242830	206470	181550	8	7	8	8	8	8	18.4	133350000
CON__P20930	CON__P20930	11	11	11		1	11	11	11	11	11	11	3.8	3.8	3.8	435.16	4061	4061	5.65			1	2	5	4	4	1	0	85.277	354800	277560	245120	249760	243010	277420	330610	284410	252190	253380	249010	268190	16	16	16	16	16	16	3.8	1452100000
CON__P34955	CON__P34955	5	5	5		1	5	5	5	5	5	5	10.8	10.8	10.8	46.103	416	416	6.43					1	2	4		0	33.684	173410	343360	151430	152550	164570	199680	161780	331710	168190	155510	168050	192660	7	7	7	7	7	7	10.8	113410000
CON__P35527	CON__P35527	31	30	30		1	31	30	30	31	30	30	62	60.8	60.8	62.129	623	623	6.04	3	4	4	12	27	39	37	32	0	323.31	12961000	12993000	16578000	22602000	15983000	15604000	12080000	13125000	16719000	22437000	16635000	15171000	195	195	195	195	195	195	62	147310000000
CON__P35908;sp|Q6NXH9|K2C73_MOUSE;CON__Q6NXH9	CON__P35908	50;3;3	1;0;0	1;0;0		3	50	1	1	50	1	1	75.7	5.6	5.6	65.865	645	645;539;539	8								1	0	131.55	25206	34836	20382	62452	19282	27990	23501	34239	22402	59906	22187	26917	1	1	1	1	1	1	75.7	168020000
CON__P35908v2	CON__P35908v2	50	50	1		1	50	50	1	50	50	1	75.4	75.4	4.7	65.432	639	639	6.04		6	10	16	25	41	41	39	0	323.31	11516000	9214400	17340000	8768700	11590000	13207000	10731000	9535600	16963000	9451700	11719000	12765000	202	202	202	202	202	202	75.4	115000000000
CON__P41361	CON__P41361	2	2	2		1	2	2	2	2	2	2	4.1	4.1	4.1	52.347	465	465	4.5				1	1				0	12.154	10516	24779	9877.7	9016.2	14184	16060	9814.3	23788	11130	9378	14226	15524	1	1	1	1	1	1	4.1	10661000
CON__P48668	CON__P48668	37	2	0		1	37	2	0	36	2	0	48.8	3.5	0	60.024	564	564	7						1	1	1	0	13.906	280830	246460	431160	461240	407470	567350	261710	252780	426450	465380	422600	545400	4	4	4	4	4	4	47.5	316930000
CON__P78386	CON__P78386	15	1	1		1	15	1	1	15	1	1	24.9	2.8	2.8	55.802	507	507	8								1	0	13.541	69246	108480	63805	66997	838040	37306	64575	105980	68291	90315	790110	63268	1	1	1	1	1	1	24.9	179240000
CON__Q03247	CON__Q03247	10	10	10		1	10	10	10	10	10	10	36.4	36.4	36.4	35.979	316	316	5.64				3	5	3		3	0	82.022	546720	986160	474400	485620	440890	515880	509960	956530	520550	492010	453890	498360	14	14	14	14	14	14	36.4	657350000
CON__Q04695	CON__Q04695	32	15	3		1	32	15	3	32	15	3	54.9	31.9	6.5	48.105	432	432	5.21			4	6	6	7	5	1	0	175.34	833740	891210	1091900	1241000	933050	1169700	777120	895880	1100300	1243600	974180	1127900	30	30	30	30	30	30	54.9	1561899999.9999998
CON__Q29443;CON__Q0IIK2	CON__Q29443;CON__Q0IIK2	3;3	3;3	3;3	;	2	3	3	3	3	3	3	5.8	5.8	5.8	75.829	685	685;704	5				1	1	1			0	18.33	23753	41694	18934	28590	23967	24617	22155	40472	21074	28409	24685	23885	3	3	3	3	3	3	5.8	38727000
CON__Q14525;sp|Q6IFX3|K1C40_MOUSE	CON__Q14525	10;3	2;0	2;0		2	10	2	2	10	2	2	23.5	3	3	46.213	404	404;439	6.2					1	2	2		0	33.266	37994	57779	32543	31908	839560	21079	35430	56512	34966	55219	789040	45061	5	5	5	4	5	4	23.5	664460000
CON__Q14532	CON__Q14532	6	1	1		1	6	1	1	6	1	1	13.6	2	2	50.319	448	448	4.5				1	1				0	8.3925	15136	20728	12191	12725	177750	10693	14112	20383	13047	17701	167580	16021	2	2	2	2	2	2	13.6	38803000
CON__Q14CN4-1;sp|Q6IME9|K2C72_MOUSE;CON__Q6IME9	CON__Q14CN4-1;sp|Q6IME9|K2C72_MOUSE;CON__Q6IME9	4;4;4	1;1;1	0;0;0	;sp|Q6IME9|K2C72_MOUSE Keratin, type II cytoskeletal 72 OS=Mus musculus OX=10090 GN=Krt72 PE=3 SV=1;	3	4	1	0	4	1	0	7.8	2.2	0	55.877	511	511;520;520	7							1		0.0022814	6.5621	5232.7	9155	4869.5	0	312000	0	4880.7	8896.4	5187.6	8260.2	292290	8259.1	1	1	1	0	1	0	7.8	176940000
CON__Q9UE12;CON__Q15323	CON__Q9UE12;CON__Q15323	12;12	10;10	0;0	;	2	12	10	0	12	10	0	30.5	27.2	0	47.237	416	416;416	6.06			1	1	8	10	7	4	0	294.87	206870	318760	182980	82969	8245800	76588	192910	311620	193900	262160	7728400	255180	33	33	33	20	33	17	30.5	5695300000
CON__Q1RMK2;CON__ENSEMBL:ENSBTAP00000011227;CON__ENSEMBL:ENSBTAP00000033053	CON__Q1RMK2	3;1;1	3;1;1	3;1;1		3	3	3	3	3	3	3	4.7	4.7	4.7	65.056	597	597;137;139	6.33						2	1		0	20.124	52932	91595	45514	52434	67805	73941	49370	89010	49805	53411	68426	71570	3	3	3	3	3	3	4.7	107070000
CON__Q28065	CON__Q28065	7	7	7		1	7	7	7	7	7	7	12	12	12	68.886	610	610	7.14						2	2	3	0	63.603	246100	417720	202270	179750	191880	225790	229530	406190	221370	184450	195880	218060	7	7	7	7	7	7	12	359650000
CON__Q28107;sp|O88783|FA5_MOUSE	CON__Q28107	7;2	7;2	7;2		2	7	7	7	7	7	7	3.9	3.9	3.9	248.98	2211	2211;2183	4.9		1	1	3	2		2	1	0	141	179720	325640	176640	159320	154910	198770	167640	316050	190520	162870	159370	191490	10	10	10	10	10	10	3.9	238260000
CON__Q32MB2;CON__Q7RTS7;CON__Q3SY84	CON__Q32MB2;CON__Q7RTS7;CON__Q3SY84	4;4;3	1;1;1	0;0;0	;;	3	4	1	0	4	1	0	7	2.2	0	58.923	540	540;529;523	7.2							4	1	0	189.14	101660	145310	139180	164040	115540	134470	94793	143230	142620	163890	120910	129960	7	7	7	7	7	7	7	361360000
sp|P00688|AMYP_MOUSE;sp|P00687|AMY1_MOUSE;CON__Q3MHH8	sp|P00688|AMYP_MOUSE;sp|P00687|AMY1_MOUSE;CON__Q3MHH8	1;1;1	1;1;1	1;1;1	sp|P00688|AMYP_MOUSE Pancreatic alpha-amylase OS=Mus musculus OX=10090 GN=Amy2 PE=1 SV=2;sp|P00687|AMY1_MOUSE Alpha-amylase 1 OS=Mus musculus OX=10090 GN=Amy1 PE=1 SV=2;	3	1	1	1	1	1	1	2.4	2.4	2.4	57.318	508	508;511;511	7							1		0	6.7351	0	0	0	0	0	0	0	0	0	0	0	0	0	0	0	0	0	0	2.4	0
CON__Q3SX09;CON__P02070;sp|P02089|HBB2_MOUSE;sp|P02088|HBB1_MOUSE;sp|P02104|HBE_MOUSE	CON__Q3SX09;CON__P02070;sp|P02089|HBB2_MOUSE;sp|P02088|HBB1_MOUSE	4;2;2;2;1	4;2;2;2;1	4;2;2;2;1	;;sp|P02089|HBB2_MOUSE Hemoglobin subunit beta-2 OS=Mus musculus OX=10090 GN=Hbb-b2 PE=1 SV=2;sp|P02088|HBB1_MOUSE Hemoglobin subunit beta-1 OS=Mus musculus OX=10090 GN=Hbb-b1 PE=1 SV=2	5	4	4	4	4	4	4	20.9	20.9	20.9	22.06	201	201;145;147;147;147	6.6				1		1	1	2	0	103.71	373010	103890	58252	69387	64036	67419	347400	118820	62518	69779	65641	65352	5	4	5	5	5	5	20.9	238590000
CON__Q3SZR3	CON__Q3SZR3	4	4	4		1	4	4	4	4	4	4	23.8	23.8	23.8	23.182	202	202	6.12			1	1	1		3	2	0	107.04	100690	2019600	25078	389950	186070	191880	95621	1876700	131790	369770	200270	186300	9	9	2	9	9	9	23.8	725350000
sp|Q3TTY5|K22E_MOUSE;CON__Q3TTY5	sp|Q3TTY5|K22E_MOUSE;CON__Q3TTY5	11;11	1;1	1;1	sp|Q3TTY5|K22E_MOUSE Keratin, type II cytoskeletal 2 epidermal OS=Mus musculus OX=10090 GN=Krt2 PE=1 SV=1;	2	11	1	1	11	1	1	10.9	2	2	70.922	707	707;707	3			1						0	8.8863	11395	11574	9582.3	30657	7231.8	12245	10621	11618	10203	29313	8756.6	11737	1	1	1	1	1	1	10.9	14391000
CON__Q3ZBS7;sp|P29788|VTNC_MOUSE	CON__Q3ZBS7	9;1	9;1	9;1		2	9	9	9	9	9	9	19.2	19.2	19.2	54.099	484	484;478	7.08					2	2	1	7	0	66.146	954330	1717300	750880	786540	855450	772330	890170	1664900	835470	800130	865890	752750	9	9	9	9	9	9	19.2	784220000
sp|Q497I4|KRT35_MOUSE;CON__Q497I4	sp|Q497I4|KRT35_MOUSE;CON__Q497I4	8;8	1;1	0;0	sp|Q497I4|KRT35_MOUSE Keratin, type I cuticular Ha5 OS=Mus musculus OX=10090 GN=Krt35 PE=1 SV=1;	2	8	1	0	8	1	0	16.7	2.4	0	50.529	455	455;455	6.5						1	1		0	32.781	10749	20937	10501	9968.4	247710	13362	10028	20254	11448	17077	233070	20878	2	2	2	2	2	2	16.7	128130000
CON__Q5D862;sp|Q2VIS4|FILA2_MOUSE	CON__Q5D862	11;1	11;1	11;1		2	11	11	11	11	11	11	7.7	7.7	7.7	248.07	2391	2391;2362	5.2		1		6	6	3	2	2	0	93.783	129860	143610	116390	108450	102530	137260	121050	143330	120460	110510	105800	132080	15	15	15	15	15	15	7.7	196750000
CON__Q5XKE5	CON__Q5XKE5	10	1	0		1	10	1	0	10	1	0	12.9	1.7	0	57.809	535	535	3			1						1	-2	1678.8	2527.3	1971.6	0	278490	0	1565.5	2479.7	1933.9	2338	260490	3020.5	1	1	1	0	1	0	12.9	332060000
CON__Q61726;sp|Q9ERE2|KRT81_MOUSE	CON__Q61726;sp|Q9ERE2|KRT81_MOUSE	18;16	17;15	1;1	;sp|Q9ERE2|KRT81_MOUSE Keratin, type II cuticular Hb1 OS=Mus musculus OX=10090 GN=Krt81 PE=2 SV=2	2	18	17	1	18	17	1	31.1	29.6	3.3	52.809	479	479;481	4.57	3	8	7	8	8	8	6	5	0	319.95	371380	565750	349670	240010	11103000	206070	346320	553670	368700	451690	10414000	412810	59	59	59	34	59	30	31.1	14343000000
sp|Q6IFX2|K1C42_MOUSE;CON__Q6IFX2	sp|Q6IFX2|K1C42_MOUSE;CON__Q6IFX2	22;22	1;1	0;0	sp|Q6IFX2|K1C42_MOUSE Keratin, type I cytoskeletal 42 OS=Mus musculus OX=10090 GN=Krt42 PE=1 SV=1;	2	22	1	0	22	1	0	34.7	1.8	0	50.133	452	452;452	6						1			0.0070771	6.1213	16942	2690.9	2956.7	2832.4	2574.4	6350.8	15777	3694.8	2992.1	2880.2	2741.2	6035.9	1	1	1	1	1	1	34.7	15080000
CON__Q6KB66-1;sp|Q0VBK2|K2C80_MOUSE;CON__Q0VBK2	CON__Q6KB66-1	5;1;1	5;1;1	5;1;1		3	5	5	5	5	5	5	11.7	11.7	11.7	50.525	452	452;452;452	2.9	1	3	3	2	1				0	46.835	164650	139260	191710	212640	151560	183150	153430	142610	191860	213070	158670	176800	9	9	9	9	9	9	11.7	245270000
CON__Q6NT21;CON__P78385;CON__Q14533	CON__Q6NT21;CON__P78385;CON__Q14533	18;17;15	6;5;4	1;0;0	;;	3	18	6	1	18	6	1	27	9.5	2.4	54.195	493	493;493;505	5.16		2	2	2	3	6	3	1	0	47.733	153070	196210	147980	221760	2404000	70038	142700	194020	155150	274000	2266600	133570	19	19	19	16	20	14	27	3926199999.9999995
CON__Q8N1N4-2;CON__Q7RTT2	CON__Q8N1N4-2;CON__Q7RTT2	17;17	14;14	13;13	;	2	17	14	13	17	14	13	33.8	28.8	26.9	56.964	521	521;521	5.44	2	1	1	2	4	6	7	2	0	175.83	736240	628900	762540	782300	672720	735450	686090	642290	767680	790440	693420	712050	28	28	28	28	28	28	33.8	907970000
CON__Q7Z794	CON__Q7Z794	17	14	10		1	17	14	10	17	14	10	27.7	24.2	18.7	61.802	578	578	5.91			1	1	6	7	5	2	0	195.89	700170	886120	473320	441850	554030	641340	652750	874460	511710	454480	561010	619610	23	23	23	23	23	23	27.7	805110000
CON__Q86YZ3	CON__Q86YZ3	23	23	23		1	23	23	23	23	23	23	25.7	25.7	25.7	282.39	2850	2850	4.57	2	9	12	9	13	8	11	3	0	323.31	987940	1108600	1394200	1843200	1075800	1127400	920900	1111500	1406400	1825300	1139300	1093600	66	66	66	66	64	66	25.7	5395900000
CON__Q92764	CON__Q92764	9	4	2		1	9	4	2	9	4	2	21.4	10.6	5.2	47.596	425	425	5.18		1	2	2	1	1	2	2	0	71.791	80357	136780	73104	44067	2761500	44866	74947	133070	78280	98094	2589300	100820	12	12	12	9	12	7	21.4	757150000
sp|Q99PS0|K1C23_MOUSE;CON__Q99PS0	sp|Q99PS0|K1C23_MOUSE;CON__Q99PS0	2;2	1;1	1;1	sp|Q99PS0|K1C23_MOUSE Keratin, type I cytoskeletal 23 OS=Mus musculus OX=10090 GN=Krt23 PE=1 SV=1;	2	2	1	1	2	1	1	7.1	5	5	48.026	422	422;422	2		1							1	-2	1336.8	1545	1251.1	1663.6	1575.2	1862.2	1246.1	1537.8	1302	1665.9	1617.5	1798.3	1	1	1	1	1	1	7.1	34483000
CON__Q9BYR9	CON__Q9BYR9	2	2	2		1	2	2	2	2	2	2	20.3	20.3	20.3	13.48	128	128	5.75					2	1	1		0	27.962	17604	26237	15121	21210	329050	10910	16415	25690	16297	30165	309820	20909	4	4	4	4	4	3	20.3	356770000
CON__Q9C075	CON__Q9C075	4	2	2		1	4	2	2	4	2	2	9.2	5.5	5.5	48.131	422	422	5.5					1	1			0	11.873	35524	60457	26473	24649	26954	40974	33133	58748	29406	25257	27733	39298	2	2	2	2	2	2	9.2	20124000
CON__Q9NSB4;sp|Q99M74|KRT82_MOUSE	CON__Q9NSB4;sp|Q99M74|KRT82_MOUSE	4;3	1;1	1;1	;sp|Q99M74|KRT82_MOUSE Keratin, type II cuticular Hb2 OS=Mus musculus OX=10090 GN=Krt82 PE=1 SV=2	2	4	1	1	4	1	1	7	1.9	1.9	56.682	513	513;516	8								1	0	6.7508	16243	20770	16926	0	1028400	0	15143	20556	17208	25351	963160	23102	1	1	1	0	1	0	7	1979399999.9999998
sp|Q61897|KT33B_MOUSE;CON__REFSEQ:XP_986630;CON__O76015;CON__O76014	sp|Q61897|KT33B_MOUSE;CON__REFSEQ:XP_986630	10;10;3;3	3;3;0;0	3;3;0;0	sp|Q61897|KT33B_MOUSE Keratin, type I cuticular Ha3-II OS=Mus musculus OX=10090 GN=Krt33b PE=1 SV=2;	4	10	3	3	10	3	3	22.8	5.7	5.7	45.863	404	404;476;456;471	4.83		2			1	1	2		0	37.019	57117	83182	49835	54195	830800	47652	53259	81561	53218	75045	782620	67680	7	7	7	6	7	5	22.8	752090000
CON__Streptavidin	CON__Streptavidin	4	4	4		1	4	4	4	4	4	4	43.1	43.1	43.1	16.622	160	160	7.03	6	2	3	9	26	61	111	209	0	323.31	61647000	106520000	31130000	69081000	74384000	48708000	57498000	103260000	37697000	68342000	74764000	48181000	739	739	738	739	739	738	43.1	1249500000000
REV__sp|A6H630|ARMT1_MOUSE	REV__sp|A6H630|ARMT1_MOUSE	1	1	1	sp|A6H630|ARMT1_MOUSE Damage-control phosphatase ARMT1 OS=Mus musculus OX=10090 GN=Armt1 PE=1 SV=1	1	1	1	1	1	1	1	0	0	0	50.548	439	439	8								1	0.0077085	6.0438	84779	71476	109860	127060	105330	170670	79004	73356	109420	127540	110310	163480	1	1	1	1	1	1	0	302940000
REV__sp|E9Q4Z2|ACACB_MOUSE	REV__sp|E9Q4Z2|ACACB_MOUSE	1	1	1	sp|E9Q4Z2|ACACB_MOUSE Acetyl-CoA carboxylase 2 OS=Mus musculus OX=10090 GN=Acacb PE=1 SV=1	1	1	1	1	1	1	1	0	0	0	275.75	2448	2448	6						1			1	-2	82800	90319	91584	165920	58157	169030	77178	90444	94276	161440	68080	160380	1	1	1	1	1	1	0	138540000
REV__sp|E9Q9R9|DLG5_MOUSE	REV__sp|E9Q9R9|DLG5_MOUSE	1	1	1	sp|E9Q9R9|DLG5_MOUSE Disks large homolog 5 OS=Mus musculus OX=10090 GN=Dlg5 PE=1 SV=1	1	1	1	1	1	1	1	0	0	0	214.38	1921	1921	4				1					0.0084093	6.0437	54949	79485	49490	69353	84656	53659	51237	77983	52876	69849	84574	53163	1	1	1	1	1	1	0	449030000
REV__sp|O88704|HCN1_MOUSE	REV__sp|O88704|HCN1_MOUSE	1	1	1	sp|O88704|HCN1_MOUSE Potassium/sodium hyperpolarization-activated cyclic nucleotide-gated channel 1 OS=Mus musculus OX=10090 GN=Hcn1 PE=1 SV=1	1	1	1	1	1	1	1	0	0	0	102.43	910	910	8								1	0.0022866	6.5765	36054	67818	20124	45777	40457	38651	33633	65522	24310	45007	41436	37598	1	1	1	1	1	1	0	362960000
REV__sp|P08032|SPTA1_MOUSE	REV__sp|P08032|SPTA1_MOUSE	1	1	1	sp|P08032|SPTA1_MOUSE Spectrin alpha chain, erythrocytic 1 OS=Mus musculus OX=10090 GN=Spta1 PE=1 SV=3	1	1	1	1	1	1	1	0	0	0	279.86	2415	2415	4.5				1	1				0.0071327	6.1787	37879	17375	15555	16903	14001	18669	35285	18886	16002	17020	14555	17969	2	2	2	2	2	2	0	59186000
REV__sp|P17717|UDB17_MOUSE	REV__sp|P17717|UDB17_MOUSE	1	1	1	sp|P17717|UDB17_MOUSE UDP-glucuronosyltransferase 2B17 OS=Mus musculus OX=10090 GN=Ugt2b17 PE=1 SV=1	1	1	1	1	1	1	1	0	0	0	60.855	530	530	8								1	0.0097222	6.0197	73396	118880	62309	74184	120140	96035	68449	115890	67747	76140	119260	94043	1	1	1	1	1	1	0	911980000
REV__sp|P24063|ITAL_MOUSE	REV__sp|P24063|ITAL_MOUSE	1	1	1	sp|P24063|ITAL_MOUSE Integrin alpha-L OS=Mus musculus OX=10090 GN=Itgal PE=1 SV=2	1	1	1	1	1	1	1	0	0	0	128.33	1163	1163	7							1		1	-2	30674	24584	52706	14156	19215	18887	28583	25515	51139	16594	19371	18346	1	1	1	1	1	1	0	22666000
REV__sp|P83510|TNIK_MOUSE	REV__sp|P83510|TNIK_MOUSE	1	1	1	sp|P83510|TNIK_MOUSE Traf2 and NCK-interacting protein kinase OS=Mus musculus OX=10090 GN=Tnik PE=1 SV=2	1	1	1	1	1	1	1	0	0	0	150.37	1323	1323	5					1				1	-2	3262	4373	3241.7	3899.3	2792	4260.5	3041.3	4313.2	3394.3	3895.5	2945.5	4087	1	1	1	1	1	1	0	2814800
REV__sp|Q02566|MYH6_MOUSE	REV__sp|Q02566|MYH6_MOUSE	1	1	1	sp|Q02566|MYH6_MOUSE Myosin-6 OS=Mus musculus OX=10090 GN=Myh6 PE=1 SV=2	1	1	1	1	1	1	1	0	0	0	223.56	1938	1938	6.5						1	1		0.0090466	6.0272	27901	51360	24771	23569	31189	34879	26026	49778	27146	24269	31476	33732	2	2	2	2	2	2	0	89485000
REV__sp|Q52KG5|KI26A_MOUSE	REV__sp|Q52KG5|KI26A_MOUSE	1	1	1	sp|Q52KG5|KI26A_MOUSE Kinesin-like protein KIF26A OS=Mus musculus OX=10090 GN=Kif26a PE=1 SV=2	1	1	1	1	1	1	1	0	0	0	196.31	1881	1881	4.58		2	1	2	4	2		1	1	-2	199330	242820	95187	228200	205190	122090	185820	239720	109520	224040	207920	121450	12	12	12	12	12	12	0	3612799999.9999995
REV__sp|Q62261|SPTB2_MOUSE	REV__sp|Q62261|SPTB2_MOUSE	1	1	1	sp|Q62261|SPTB2_MOUSE Spectrin beta chain, non-erythrocytic 1 OS=Mus musculus OX=10090 GN=Sptbn1 PE=1 SV=2	1	1	1	1	1	1	1	0	0	0	274.22	2363	2363	4.5				1	1				0.0065076	6.2703	8471.4	18258	6960.8	3612.9	225120	2722	7904.6	17574	7862.4	10297	211260	10148	2	2	2	2	2	2	0	58272000
REV__sp|Q8BH52|CR3L2_MOUSE	REV__sp|Q8BH52|CR3L2_MOUSE	1	1	1	sp|Q8BH52|CR3L2_MOUSE Cyclic AMP-responsive element-binding protein 3-like protein 2 OS=Mus musculus OX=10090 GN=Creb3l2 PE=1 SV=1	1	1	1	1	1	1	1	0	0	0	57.468	521	521	7							1		0.0007758	6.6547	23105	37559	20728	26967	33926	29528	21548	36620	22425	27283	34069	28818	1	1	1	1	1	1	0	95866000
REV__sp|Q8BI22|CE128_MOUSE	REV__sp|Q8BI22|CE128_MOUSE	1	1	1	sp|Q8BI22|CE128_MOUSE Centrosomal protein of 128 kDa OS=Mus musculus OX=10090 GN=Cep128 PE=1 SV=2	1	1	1	1	1	1	1	0	0	0	128.5	1102	1102	8								1	0.0015396	6.6203	28901	21313	28397	19872	53240	32925	26929	22070	28307	21627	51899	32644	1	1	1	1	1	1	0	67542000
REV__sp|Q8C407|YIPF4_MOUSE	REV__sp|Q8C407|YIPF4_MOUSE	1	1	1	sp|Q8C407|YIPF4_MOUSE Protein YIPF4 OS=Mus musculus OX=10090 GN=Yipf4 PE=1 SV=1	1	1	1	1	1	1	1	0	0	0	27.283	246	246	4				2					1	-2	2316.4	4139.8	2654.6	411.69	115870	656.59	2160.7	4024.9	2781.1	3895.8	108640	4524.6	2	2	2	2	2	2	0	36191000
REV__sp|Q8CAA7|PGM2L_MOUSE	REV__sp|Q8CAA7|PGM2L_MOUSE	1	1	1	sp|Q8CAA7|PGM2L_MOUSE Glucose 1,6-bisphosphate synthase OS=Mus musculus OX=10090 GN=Pgm2l1 PE=1 SV=1	1	1	1	1	1	1	1	0	0	0	70.279	621	621	8								1	0.0058097	6.299	417140	676720	312860	374400	545440	401390	389020	659130	345960	382420	542560	394580	2	2	2	2	2	2	0	1254700000
REV__sp|Q8QZT1|THIL_MOUSE	REV__sp|Q8QZT1|THIL_MOUSE	1	1	1	sp|Q8QZT1|THIL_MOUSE Acetyl-CoA acetyltransferase, mitochondrial OS=Mus musculus OX=10090 GN=Acat1 PE=1 SV=1	1	1	1	1	1	1	1	0	0	0	44.816	424	424	8								1	0.0051433	6.3623	167420	279570	138620	184630	281960	222560	156150	272080	152080	188100	280360	218070	1	1	1	1	1	1	0	380780000
REV__sp|Q91XD6|VPS36_MOUSE	REV__sp|Q91XD6|VPS36_MOUSE	1	1	1	sp|Q91XD6|VPS36_MOUSE Vacuolar protein-sorting-associated protein 36 OS=Mus musculus OX=10090 GN=Vps36 PE=1 SV=1	1	1	1	1	1	1	1	0	0	0	43.735	386	386	6.5						1	1		0.00369	6.3857	71804	159160	66586	53418	74944	98392	67004	153120	74355	55741	75871	94705	2	2	2	2	2	2	0	144470000
REV__sp|Q921N8|GPS2_MOUSE	REV__sp|Q921N8|GPS2_MOUSE	1	1	1	sp|Q921N8|GPS2_MOUSE G protein pathway suppressor 2 OS=Mus musculus OX=10090 GN=Gps2 PE=1 SV=1	1	1	1	1	1	1	1	0	0	0	36.737	327	327	8								1	1	-2	5236.8	75051	28174	56332	1688.3	5061.8	4945.5	70194	32490	54121	4764.7	4849	1	1	1	1	1	1	0	257170000
REV__sp|Q9R1X5|MRP5_MOUSE	REV__sp|Q9R1X5|MRP5_MOUSE	1	1	1	sp|Q9R1X5|MRP5_MOUSE Multidrug resistance-associated protein 5 OS=Mus musculus OX=10090 GN=Abcc5 PE=1 SV=2	1	1	1	1	1	1	1	0	0	0	161.12	1436	1436	6.43					2	1	3	1	0.0029918	6.4567	339700	318450	234210	274070	325440	293960	316580	321110	245310	277900	327990	286480	8	8	8	8	8	8	0	8041099999.999999
REV__sp|Q9Z1N9|UN13B_MOUSE	REV__sp|Q9Z1N9|UN13B_MOUSE	1	1	1	sp|Q9Z1N9|UN13B_MOUSE Protein unc-13 homolog B OS=Mus musculus OX=10090 GN=Unc13b PE=1 SV=2	1	1	1	1	1	1	1	0	0	0	181.81	1602	1602	6.5						1	1		0.0044215	6.3701	126550	202720	130830	178330	200410	179360	118010	198010	139170	179330	202410	174870	2	2	2	2	2	2	0	313580000
sp|A2A432|CUL4B_MOUSE	sp|A2A432|CUL4B_MOUSE	1	1	1	sp|A2A432|CUL4B_MOUSE Cullin-4B OS=Mus musculus OX=10090 GN=Cul4b PE=1 SV=1	1	1	1	1	1	1	1	1	1	1	110.7	970	970	7							1		0.006424	6.1961	6398.8	12419	7279.7	9425.2	7186.9	10176	5969.5	12028	7819.5	9400.9	7526.2	9779.5	1	1	1	1	1	1	1	6584300
sp|A2A863|ITB4_MOUSE	sp|A2A863|ITB4_MOUSE	7	7	7	sp|A2A863|ITB4_MOUSE Integrin beta-4 OS=Mus musculus OX=10090 GN=Itgb4 PE=1 SV=1	1	7	7	7	7	7	7	5.4	5.4	5.4	201.65	1818	1818	4.67	1		1	1	3	2	1		0	89.75	53412	101410	51452	45075	43090	49981	49826	98205	55950	46137	44232	48295	7	7	7	7	7	7	5.4	69889000
sp|A2A8L5|PTPRF_MOUSE;sp|Q64487|PTPRD_MOUSE;sp|B0V2N1|PTPRS_MOUSE	sp|A2A8L5|PTPRF_MOUSE	25;2;1	25;2;1	25;2;1	sp|A2A8L5|PTPRF_MOUSE Receptor-type tyrosine-protein phosphatase F OS=Mus musculus OX=10090 GN=Ptprf PE=1 SV=1	3	25	25	25	25	25	25	16.6	16.6	16.6	211.49	1898	1898;1912;1907	5.38		3	1	8	9	7	9	3	0	280.97	501540	995980	462890	480210	492380	566960	467910	962380	510450	487910	503230	547920	41	41	41	41	41	41	16.6	913950000
sp|A2AGT5|CKAP5_MOUSE	sp|A2AGT5|CKAP5_MOUSE	1	1	1	sp|A2AGT5|CKAP5_MOUSE Cytoskeleton-associated protein 5 OS=Mus musculus OX=10090 GN=Ckap5 PE=1 SV=1	1	1	1	1	1	1	1	0.6	0.6	0.6	225.63	2032	2032	4				1					0.0070671	6.116	4538.7	8350.8	4411	5058.1	5225.6	5553.9	4233.7	8098.5	4788.6	5113.3	5325.2	5381.3	1	1	1	1	1	1	0.6	4237900
sp|A2AJ15|MA1B1_MOUSE	sp|A2AJ15|MA1B1_MOUSE	5	5	5	sp|A2AJ15|MA1B1_MOUSE Endoplasmic reticulum mannosyl-oligosaccharide 1,2-alpha-mannosidase OS=Mus musculus OX=10090 GN=Man1b1 PE=1 SV=1	1	5	5	5	5	5	5	9	9	9	75.149	658	658	5.5		1	1			2		2	0	36.327	83513	139060	74602	97426	76263	95220	77887	135420	80996	97198	79374	91821	5	5	5	5	5	5	9	120230000
sp|A2AJN7|S4A11_MOUSE	sp|A2AJN7|S4A11_MOUSE	4	4	4	sp|A2AJN7|S4A11_MOUSE Sodium bicarbonate transporter-like protein 11 OS=Mus musculus OX=10090 GN=Slc4a11 PE=2 SV=1	1	4	4	4	4	4	4	4.4	4.4	4.4	96.75	862	862	4		1		2		1			0	23.827	53879	97313	44837	35180	29792	36430	50257	94361	49345	36160	30863	35148	4	4	4	4	4	4	4.4	76765000
sp|A2AJT4|PNISR_MOUSE	sp|A2AJT4|PNISR_MOUSE	2	2	2	sp|A2AJT4|PNISR_MOUSE Arginine/serine-rich protein PNISR OS=Mus musculus OX=10090 GN=Pnisr PE=1 SV=1	1	2	2	2	2	2	2	2.6	2.6	2.6	92.114	805	805	4	1						1		0	12.407	16972	25808	15434	17283	17256	19961	15827	25253	16503	17471	17662	19288	2	2	2	2	2	2	2.6	14605000
sp|A2AN08|UBR4_MOUSE	sp|A2AN08|UBR4_MOUSE	3	3	3	sp|A2AN08|UBR4_MOUSE E3 ubiquitin-protein ligase UBR4 OS=Mus musculus OX=10090 GN=Ubr4 PE=1 SV=1	1	3	3	3	3	3	3	0.6	0.6	0.6	572.28	5180	5180	5.67				1		1	1		0	18.686	6826.9	14147	6993	9483.4	6575.5	7976.7	6369.6	13654	7677.6	9421.6	6896	7699.5	1	1	1	1	1	1	0.6	8636900
sp|A2AQ19|RTF1_MOUSE	sp|A2AQ19|RTF1_MOUSE	1	1	1	sp|A2AQ19|RTF1_MOUSE RNA polymerase-associated protein RTF1 homolog OS=Mus musculus OX=10090 GN=Rtf1 PE=1 SV=1	1	1	1	1	1	1	1	1.4	1.4	1.4	80.796	715	715	6						1			1	-2	5593.2	7631.5	4999.8	4979.1	4627.3	5756.9	5214.9	7512.2	5284.8	5053.1	4766.9	5551.1	1	1	1	1	1	1	1.4	4830400
sp|A2AR02|PPIG_MOUSE	sp|A2AR02|PPIG_MOUSE	1	1	1	sp|A2AR02|PPIG_MOUSE Peptidyl-prolyl cis-trans isomerase G OS=Mus musculus OX=10090 GN=Ppig PE=1 SV=1	1	1	1	1	1	1	1	1.2	1.2	1.2	88.324	752	752	4				1					0	8.8822	15140	32725	13272	17502	20412	26526	14127	31505	14989	17665	20805	25542	1	1	1	1	1	1	1.2	15092000
sp|A2AR95|LRAD3_MOUSE	sp|A2AR95|LRAD3_MOUSE	1	1	1	sp|A2AR95|LRAD3_MOUSE Low-density lipoprotein receptor class A domain-containing protein 3 OS=Mus musculus OX=10090 GN=Ldlrad3 PE=1 SV=1	1	1	1	1	1	1	1	3.2	3.2	3.2	37.466	345	345	1	1								0.0058055	6.2961	927.91	1493.1	706.41	705.38	777.18	933.02	865.36	1455	776.66	719.79	792.51	900.49	1	1	1	1	1	1	3.2	3329700
sp|A2ARI4|LGR4_MOUSE	sp|A2ARI4|LGR4_MOUSE	2	2	2	sp|A2ARI4|LGR4_MOUSE Leucine-rich repeat-containing G-protein coupled receptor 4 OS=Mus musculus OX=10090 GN=Lgr4 PE=1 SV=1	1	2	2	2	2	2	2	2	2	2	104.15	951	951	6						2			0	13.435	27063	55377	29557	22709	20744	25039	25249	53498	31888	23413	21383	24166	2	2	2	2	2	2	2	27357000
sp|A2ARV4|LRP2_MOUSE	sp|A2ARV4|LRP2_MOUSE	41	41	41	sp|A2ARV4|LRP2_MOUSE Low-density lipoprotein receptor-related protein 2 OS=Mus musculus OX=10090 GN=Lrp2 PE=1 SV=1	1	41	41	41	41	41	41	9.5	9.5	9.5	519.2	4660	4660	5.39	3	5		5	10	13	14	4	0	323.31	775420	1348800	777500	545240	489150	586930	723240	1311700	830320	565500	504790	566570	52	52	52	52	52	52	9.5	1010299999.9999999
sp|A2ASQ1|AGRIN_MOUSE	sp|A2ASQ1|AGRIN_MOUSE	1	1	1	sp|A2ASQ1|AGRIN_MOUSE Agrin OS=Mus musculus OX=10090 GN=Agrn PE=1 SV=1	1	1	1	1	1	1	1	0.7	0.7	0.7	207.54	1950	1950	6						1			0	9.9007	5795	11835	6348	9062.2	8111.8	10234	5406.7	11435	6903.1	9039.4	8373.5	9864.1	1	1	1	1	1	1	0.7	13485000
sp|A2AVZ9|S43A3_MOUSE	sp|A2AVZ9|S43A3_MOUSE	2	2	2	sp|A2AVZ9|S43A3_MOUSE Solute carrier family 43 member 3 OS=Mus musculus OX=10090 GN=Slc43a3 PE=1 SV=1	1	2	2	2	2	2	2	3.4	3.4	3.4	56.033	502	502	5.67				1	1			1	0	11.369	75861	148150	59659	45666	46640	55464	70771	143130	66991	47275	47754	53549	3	3	3	3	3	3	3.4	86192000
sp|A2TJV2|PALM3_MOUSE	sp|A2TJV2|PALM3_MOUSE	2	2	2	sp|A2TJV2|PALM3_MOUSE Paralemmin-3 OS=Mus musculus OX=10090 GN=Palm3 PE=1 SV=1	1	2	2	2	2	2	2	3.3	3.3	3.3	78.787	734	734	2.5		1	1						0	12.735	14400	27555	14409	12116	12852	16695	13434	26681	15600	12472	13169	16077	2	2	2	2	2	2	3.3	12235000
sp|B1AVD1|XPP2_MOUSE	sp|B1AVD1|XPP2_MOUSE	2	2	2	sp|B1AVD1|XPP2_MOUSE Xaa-Pro aminopeptidase 2 OS=Mus musculus OX=10090 GN=Xpnpep2 PE=1 SV=1	1	2	2	2	2	2	2	3.9	3.9	3.9	76.433	674	674	5.5				1			1		0	19.536	2232	5442.5	1785.1	2410	2367.8	2329.9	2083.2	5214.8	2092	2417	2413.8	2263.7	1	1	1	1	1	1	3.9	4960000
sp|B2RQC6|PYR1_MOUSE	sp|B2RQC6|PYR1_MOUSE	7	7	7	sp|B2RQC6|PYR1_MOUSE CAD protein OS=Mus musculus OX=10090 GN=Cad PE=1 SV=1	1	7	7	7	7	7	7	3.9	3.9	3.9	243.24	2225	2225	5.1			1	3	3	1	1	1	0	55.794	68116	137310	63837	77973	73837	80640	63549	132610	70489	78410	75629	78070	9	10	8	10	9	10	3.9	114380000
sp|B2RQR8|ECE2_MOUSE;sp|P0DPD9|EFCE2_MOUSE	sp|B2RQR8|ECE2_MOUSE;sp|P0DPD9|EFCE2_MOUSE	5;4	5;4	5;4	sp|B2RQR8|ECE2_MOUSE Endothelin-converting enzyme 2 OS=Mus musculus OX=10090 GN=Ece2 PE=1 SV=1;sp|P0DPD9|EFCE2_MOUSE EEF1AKMT4-ECE2 readthrough transcript protein OS=Mus musculus OX=10090 GN=Eef1akmt4-Ece2 PE=1 SV=1	2	5	5	5	5	5	5	7.6	7.6	7.6	86.23	763	763;881	4.33		1	1	2		1	1		0	34.834	62353	111970	58215	44983	54678	50072	58160	108670	63021	46758	55102	48771	7	7	7	7	7	7	7.6	88868000
sp|B2RXS4|PLXB2_MOUSE	sp|B2RXS4|PLXB2_MOUSE	42	42	42	sp|B2RXS4|PLXB2_MOUSE Plexin-B2 OS=Mus musculus OX=10090 GN=Plxnb2 PE=1 SV=1	1	42	42	42	42	42	42	26.5	26.5	26.5	206.23	1842	1842	5.84		4	5	10	12	14	18	16	0	323.31	2169700	3880600	1966000	1812700	1932100	2165200	2023800	3766500	2139600	1855700	1969500	2094200	88	88	88	88	88	88	26.5	6257499999.999999
sp|B2RXV4|FLVC1_MOUSE	sp|B2RXV4|FLVC1_MOUSE	4	4	4	sp|B2RXV4|FLVC1_MOUSE Feline leukemia virus subgroup C receptor-related protein 1 OS=Mus musculus OX=10090 GN=Flvcr1 PE=2 SV=1	1	4	4	4	4	4	4	7.9	7.9	7.9	60.468	560	560	3.86	1	1		2	2	1			0	45.216	269530	466190	218090	178530	187840	249620	251390	452870	239610	184100	192710	240230	8	8	8	8	8	8	7.9	473420000
sp|B2RY56|RBM25_MOUSE	sp|B2RY56|RBM25_MOUSE	2	2	2	sp|B2RY56|RBM25_MOUSE RNA-binding protein 25 OS=Mus musculus OX=10090 GN=Rbm25 PE=1 SV=2	1	2	2	2	2	2	2	3.1	3.1	3.1	99.551	838	838	2.5	1			1					0	15.702	7843.5	19312	8442.5	10335	17260	10151	7321	18524	9414.7	10609	17017	10097	2	2	2	2	2	2	3.1	21783000
sp|B8JK39|ITA9_MOUSE	sp|B8JK39|ITA9_MOUSE	9	9	9	sp|B8JK39|ITA9_MOUSE Integrin alpha-9 OS=Mus musculus OX=10090 GN=Itga9 PE=1 SV=1	1	9	9	9	9	9	9	8.3	8.3	8.3	114.41	1036	1036	5.79			1	2	5	1	1	4	0	72.497	342920	626090	282080	278780	268110	300870	319880	606770	312250	283460	274780	291020	14	14	14	14	14	14	8.3	542910000
sp|B9EKR1|PTPRZ_MOUSE	sp|B9EKR1|PTPRZ_MOUSE	3	3	3	sp|B9EKR1|PTPRZ_MOUSE Receptor-type tyrosine-protein phosphatase zeta OS=Mus musculus OX=10090 GN=Ptprz1 PE=1 SV=1	1	3	3	3	3	3	3	1.3	1.3	1.3	254.4	2312	2312	6.5						2	2		0	17.956	32854	57141	29567	48310	48508	50641	30643	55531	32383	48105	49459	49099	3	3	3	3	3	3	1.3	27956000
sp|D3YX43|VSI10_MOUSE	sp|D3YX43|VSI10_MOUSE	1	1	1	sp|D3YX43|VSI10_MOUSE V-set and immunoglobulin domain-containing protein 10 OS=Mus musculus OX=10090 GN=Vsig10 PE=3 SV=2	1	1	1	1	1	1	1	1.8	1.8	1.8	60.521	558	558	7							1		0.0007722	6.6322	15073	28932	13697	14084	13629	18201	14062	27994	15064	14294	14041	17515	1	1	1	1	1	1	1.8	32545000
sp|D3YZV8|CCDC8_MOUSE	sp|D3YZV8|CCDC8_MOUSE	1	1	1	sp|D3YZV8|CCDC8_MOUSE Coiled-coil domain-containing protein 8 homolog OS=Mus musculus OX=10090 GN=Ccdc8 PE=1 SV=2	1	1	1	1	1	1	1	1.9	1.9	1.9	73.937	685	685	2		1							1	-2	0	0	0	0	0	0	0	0	0	0	0	0	0	0	0	0	0	0	1.9	0
sp|E2JF22|PIEZ1_MOUSE	sp|E2JF22|PIEZ1_MOUSE	26	26	26	sp|E2JF22|PIEZ1_MOUSE Piezo-type mechanosensitive ion channel component 1 OS=Mus musculus OX=10090 GN=Piezo1 PE=1 SV=1	1	26	26	26	26	26	26	11.4	11.4	11.4	292	2547	2547	5.24	1	4	2	3	9	5	4	6	0	253.31	796500	1569500	695840	644490	737400	819580	743080	1516600	771430	661290	748890	792880	32	32	31	32	32	32	11.4	1390100000
sp|E9PVA8|GCN1_MOUSE	sp|E9PVA8|GCN1_MOUSE	1	1	1	sp|E9PVA8|GCN1_MOUSE eIF-2-alpha kinase activator GCN1 OS=Mus musculus OX=10090 GN=Gcn1 PE=1 SV=1	1	1	1	1	1	1	1	0.4	0.4	0.4	293.02	2671	2671	2		1							0	7.9947	5002.1	10597	5738.3	4392.6	5304.1	6061.7	4667.3	10226	6179.6	4568.5	5379.7	5858.8	1	1	1	1	1	1	0.4	9228900
sp|E9PZ19|TUTLB_MOUSE	sp|E9PZ19|TUTLB_MOUSE	1	1	1	sp|E9PZ19|TUTLB_MOUSE Protein turtle homolog B OS=Mus musculus OX=10090 GN=Igsf9b PE=1 SV=1	1	1	1	1	1	1	1	0.7	0.7	0.7	144.95	1328	1328	2		1							0	6.7331	0	0	0	0	0	0	0	0	0	0	0	0	0	0	0	0	0	0	0.7	0
sp|E9Q309|CE350_MOUSE	sp|E9Q309|CE350_MOUSE	1	1	1	sp|E9Q309|CE350_MOUSE Centrosome-associated protein 350 OS=Mus musculus OX=10090 GN=Cep350 PE=1 SV=1	1	1	1	1	1	1	1	0.4	0.4	0.4	346.45	3095	3095	7						1	1	1	0.0070621	6.114	55793	116550	77414	63076	68100	129100	52057	112700	81513	65108	70825	123230	3	3	3	3	3	3	0.4	1101200000
sp|E9Q414|APOB_MOUSE	sp|E9Q414|APOB_MOUSE	1	1	1	sp|E9Q414|APOB_MOUSE Apolipoprotein B-100 OS=Mus musculus OX=10090 GN=Apob PE=1 SV=1	1	1	1	1	1	1	1	0.2	0.2	0.2	509.43	4505	4505	6.5						1	1		0.0022762	6.5512	63077	131250	60592	64982	93479	86254	58853	126610	66910	66701	93516	83976	2	2	2	2	2	2	0.2	78776000
sp|E9Q4Z2|ACACB_MOUSE	sp|E9Q4Z2|ACACB_MOUSE	49	33	33	sp|E9Q4Z2|ACACB_MOUSE Acetyl-CoA carboxylase 2 OS=Mus musculus OX=10090 GN=Acacb PE=1 SV=1	1	49	33	33	49	33	33	21.5	15	15	275.75	2448	2448	5.72	2	5	4	2	6	8	8	15	0	322.53	1308600	2136900	1244500	1060400	1450600	1186300	1220400	2083900	1330000	1099600	1450400	1160700	45	45	45	45	45	45	21.5	3274699999.9999995
sp|E9Q555|RN213_MOUSE	sp|E9Q555|RN213_MOUSE	1	1	1	sp|E9Q555|RN213_MOUSE E3 ubiquitin-protein ligase RNF213 OS=Mus musculus OX=10090 GN=Rnf213 PE=1 SV=2	1	1	1	1	1	1	1	0.2	0.2	0.2	584.78	5152	5152	3.25	1	1	1				1		0	7.1576	552230	570900	435700	522780	485870	378210	514710	571940	454980	525380	494210	371010	6	6	6	6	6	6	0.2	7089599999.999999
sp|E9Q557|DESP_MOUSE	sp|E9Q557|DESP_MOUSE	46	46	46	sp|E9Q557|DESP_MOUSE Desmoplakin OS=Mus musculus OX=10090 GN=Dsp PE=1 SV=1	1	46	46	46	46	46	46	12.8	12.8	12.8	332.91	2883	2883	5.51	1	3	5	11	13	13	8	13	0	323.31	1997100	1896900	2225000	2739500	2136100	2577300	1861200	1921000	2250800	2737700	2221600	2487800	60	60	60	60	60	60	12.8	2750400000
sp|E9Q5C9|NOLC1_MOUSE	sp|E9Q5C9|NOLC1_MOUSE	5	5	5	sp|E9Q5C9|NOLC1_MOUSE Nucleolar and coiled-body phosphoprotein 1 OS=Mus musculus OX=10090 GN=Nolc1 PE=1 SV=1	1	5	5	5	5	5	5	5.8	5.8	5.8	73.697	702	702	4.29	2	1			1	1	1	1	0	41.235	51033	85701	46821	50375	47876	64524	47596	83437	50570	50968	49385	62078	6	6	6	6	6	6	5.8	96212000
sp|E9Q612|PTPRO_MOUSE	sp|E9Q612|PTPRO_MOUSE	1	1	1	sp|E9Q612|PTPRO_MOUSE Receptor-type tyrosine-protein phosphatase O OS=Mus musculus OX=10090 GN=Ptpro PE=1 SV=1	1	1	1	1	1	1	1	0.7	0.7	0.7	138.59	1226	1226	7.5							1	1	0.0022693	6.5366	130810	226300	106260	103830	82586	102650	122010	219840	116920	105120	85901	98999	2	2	2	2	2	2	0.7	408150000
sp|F8VQB6|MYO10_MOUSE	sp|F8VQB6|MYO10_MOUSE	1	1	1	sp|F8VQB6|MYO10_MOUSE Unconventional myosin-X OS=Mus musculus OX=10090 GN=Myo10 PE=1 SV=1	1	1	1	1	1	1	1	0.7	0.7	0.7	237.32	2062	2062	7							1		0	7.715	925.05	2148	1005.1	1411.4	1066.3	1673.2	863.3	2064.8	1112.4	1403.4	1121.6	1604	1	1	1	1	1	1	0.7	15126000
sp|G3X9C2|FBX50_MOUSE	sp|G3X9C2|FBX50_MOUSE	1	1	1	sp|G3X9C2|FBX50_MOUSE F-box only protein 50 OS=Mus musculus OX=10090 GN=Nccrp1 PE=1 SV=2	1	1	1	1	1	1	1	4.1	4.1	4.1	30.407	266	266	8								1	0	6.8265	10441	13432	12422	9846.3	10119	8575.6	9733.7	13307	12695	10151	10263	8380.2	1	1	1	1	1	1	4.1	67770000
sp|G5E829|AT2B1_MOUSE;sp|Q9R0K7|AT2B2_MOUSE	sp|G5E829|AT2B1_MOUSE	20;4	20;4	16;2	sp|G5E829|AT2B1_MOUSE Plasma membrane calcium-transporting ATPase 1 OS=Mus musculus OX=10090 GN=Atp2b1 PE=1 SV=1	2	20	20	16	20	20	16	19.7	19.7	15.1	134.75	1220	1220;1198	5.48	1		2	4	5	11	8		0	207.8	463720	974880	357350	446200	489070	568150	432670	938950	410000	450490	498160	548890	30	30	30	30	30	30	19.7	914890000
sp|O08528|HXK2_MOUSE;sp|Q91W97|HKDC1_MOUSE;sp|P17710|HXK1_MOUSE	sp|O08528|HXK2_MOUSE	12;2;1	12;2;1	12;2;1	sp|O08528|HXK2_MOUSE Hexokinase-2 OS=Mus musculus OX=10090 GN=Hk2 PE=1 SV=1	3	12	12	12	12	12	12	13.2	13.2	13.2	102.53	917	917;915;974	5.31	2	1	2		1	2	6	2	0	77.405	170020	345490	157060	234010	269120	287140	158630	333520	174740	234850	272750	278160	16	16	16	16	16	16	13.2	234190000
sp|O08530|S1PR1_MOUSE	sp|O08530|S1PR1_MOUSE	2	2	2	sp|O08530|S1PR1_MOUSE Sphingosine 1-phosphate receptor 1 OS=Mus musculus OX=10090 GN=S1pr1 PE=1 SV=3	1	2	2	2	2	2	2	6.5	6.5	6.5	42.639	382	382	6.5					1			1	0	18.685	24370	40425	20641	29816	20931	27510	22728	39360	22591	29557	21986	26493	2	2	2	2	2	2	6.5	30557000
sp|O08545|EFNA3_MOUSE	sp|O08545|EFNA3_MOUSE	2	2	2	sp|O08545|EFNA3_MOUSE Ephrin-A3 OS=Mus musculus OX=10090 GN=Efna3 PE=1 SV=4	1	2	2	2	2	2	2	10.9	10.9	10.9	25.632	230	230	6.67						1	2		0	17.467	30246	57172	26407	37114	34695	35719	28215	55341	29281	37088	35507	34650	3	3	3	3	3	3	10.9	75249000
sp|O08579|EMD_MOUSE	sp|O08579|EMD_MOUSE	2	2	2	sp|O08579|EMD_MOUSE Emerin OS=Mus musculus OX=10090 GN=Emd PE=1 SV=1	1	2	2	2	2	2	2	7.7	7.7	7.7	29.435	259	259	5.33					2	1			0	13.521	41588	76012	42398	51798	48423	56205	38793	73761	45764	52058	49739	54309	3	3	3	3	3	3	7.7	33334000
sp|O08602|RAE1A_MOUSE;sp|O08603|RAE1B_MOUSE	sp|O08602|RAE1A_MOUSE;sp|O08603|RAE1B_MOUSE	3;2	3;2	2;1	sp|O08602|RAE1A_MOUSE Retinoic acid early-inducible protein 1-alpha OS=Mus musculus OX=10090 GN=Raet1a PE=1 SV=1;sp|O08603|RAE1B_MOUSE Retinoic acid early-inducible protein 1-beta OS=Mus musculus OX=10090 GN=Raet1b PE=1 SV=1	2	3	3	2	3	3	2	13	13	8.3	28.616	253	253;253	5.57					3	4			0	23.417	128600	297890	123510	86956	109070	137720	120010	286190	137940	91181	110810	132710	6	6	6	6	6	6	13	137550000
sp|O08604|RAE1C_MOUSE;sp|Q9JI58|RAE1D_MOUSE;sp|Q9CZQ6|RAE1E_MOUSE	sp|O08604|RAE1C_MOUSE	3;1;1	2;0;0	2;0;0	sp|O08604|RAE1C_MOUSE Retinoic acid early-inducible protein 1-gamma OS=Mus musculus OX=10090 GN=Raet1c PE=1 SV=1	3	3	2	2	3	2	2	13.8	9.1	9.1	28.507	253	253;249;251	5.33				1	1		1		0	14.759	42860	84148	38515	25876	33576	29644	39985	81335	42367	27245	33719	28913	3	3	3	3	3	3	13.8	80067000
sp|O08688|CAN5_MOUSE	sp|O08688|CAN5_MOUSE	2	2	2	sp|O08688|CAN5_MOUSE Calpain-5 OS=Mus musculus OX=10090 GN=Capn5 PE=1 SV=1	1	2	2	2	2	2	2	4.2	4.2	4.2	72.954	640	640	4.5				1	1				0	14.383	14667	21511	14192	11299	11119	13935	13676	21101	14951	11641	11426	13434	2	2	2	2	2	2	4.2	19229000
sp|O08709|PRDX6_MOUSE	sp|O08709|PRDX6_MOUSE	1	1	1	sp|O08709|PRDX6_MOUSE Peroxiredoxin-6 OS=Mus musculus OX=10090 GN=Prdx6 PE=1 SV=3	1	1	1	1	1	1	1	3.1	3.1	3.1	24.87	224	224	7							1		0.0083682	6.0311	8494.1	10201	7291.9	9134.1	21760	6389	7918.3	10119	7666.6	9548	21065	6724.8	1	1	1	1	1	1	3.1	9442500
sp|O08715|AKAP1_MOUSE	sp|O08715|AKAP1_MOUSE	3	3	3	sp|O08715|AKAP1_MOUSE A-kinase anchor protein 1, mitochondrial OS=Mus musculus OX=10090 GN=Akap1 PE=1 SV=4	1	3	3	3	3	3	3	4.2	4.2	4.2	92.194	857	857	4.8			1	2	1			1	0	24.095	27311	47713	26717	33764	27635	36834	25474	46384	28840	33769	28744	35453	3	3	3	3	3	3	4.2	52740000
sp|O08749|DLDH_MOUSE	sp|O08749|DLDH_MOUSE	2	2	2	sp|O08749|DLDH_MOUSE Dihydrolipoyl dehydrogenase, mitochondrial OS=Mus musculus OX=10090 GN=Dld PE=1 SV=2	1	2	2	2	2	2	2	3.9	3.9	3.9	54.272	509	509	6.5						1	1		0	12.646	19761	38610	24728	41740	72161	44811	18435	37412	26439	42389	71110	44431	2	2	2	2	2	2	3.9	15744000
sp|O08784|TCOF_MOUSE	sp|O08784|TCOF_MOUSE	23	23	23	sp|O08784|TCOF_MOUSE Treacle protein OS=Mus musculus OX=10090 GN=Tcof1 PE=1 SV=1	1	23	23	23	23	23	23	18.7	18.7	18.7	135	1320	1320	6.09	2	1	1	2	1	6	13	6	0	224.96	886790	1792700	701250	918380	995200	1263500	827350	1729600	796460	924940	1017100	1217500	31	31	31	31	31	31	18.7	1277700000
sp|O08795|GLU2B_MOUSE	sp|O08795|GLU2B_MOUSE	8	8	8	sp|O08795|GLU2B_MOUSE Glucosidase 2 subunit beta OS=Mus musculus OX=10090 GN=Prkcsh PE=1 SV=1	1	8	8	8	8	8	8	17.1	17.1	17.1	58.792	521	521	5	1		1	3	4	2	2	1	0	121.34	65327	138080	66015	253590	235460	283060	60953	133160	75099	247080	241960	273220	13	13	13	13	13	13	17.1	270870000
sp|O08807|PRDX4_MOUSE	sp|O08807|PRDX4_MOUSE	4	3	3	sp|O08807|PRDX4_MOUSE Peroxiredoxin-4 OS=Mus musculus OX=10090 GN=Prdx4 PE=1 SV=1	1	4	3	3	4	3	3	15.3	11.7	11.7	31.052	274	274	5.4			1	1	1		1	1	0	24.11	114390	172330	115070	112410	107690	127600	106670	168840	121360	114290	110580	123220	5	5	5	5	5	5	15.3	466680000
sp|O08912|GALT1_MOUSE	sp|O08912|GALT1_MOUSE	5	5	5	sp|O08912|GALT1_MOUSE Polypeptide N-acetylgalactosaminyltransferase 1 OS=Mus musculus OX=10090 GN=Galnt1 PE=1 SV=1	1	5	5	5	5	5	5	9.8	9.8	9.8	64.254	559	559	4.56		1	1	2	3	1	1		0	31.921	112270	222940	114610	137220	122970	180350	104740	215550	124930	137930	127650	173140	10	10	10	10	10	10	9.8	144850000
sp|O09005|DEGS1_MOUSE	sp|O09005|DEGS1_MOUSE	1	1	1	sp|O09005|DEGS1_MOUSE Sphingolipid delta(4)-desaturase DES1 OS=Mus musculus OX=10090 GN=Degs1 PE=1 SV=1	1	1	1	1	1	1	1	4.6	4.6	4.6	38.241	323	323	5				1	1	1			0	18.555	16955	27120	15281	20147	17893	22905	15812	26464	16495	20156	18490	22069	4	4	4	4	4	4	4.6	79907000
sp|O09044|SNP23_MOUSE	sp|O09044|SNP23_MOUSE	2	2	2	sp|O09044|SNP23_MOUSE Synaptosomal-associated protein 23 OS=Mus musculus OX=10090 GN=Snap23 PE=1 SV=1	1	2	2	2	2	2	2	11.9	11.9	11.9	23.261	210	210	2.5		1	1						0	13.14	8014.8	6092.8	3370.5	5176	3924.9	4922	7468.2	6234.6	3656.5	5127.4	4093.4	4745.9	2	2	2	2	2	2	11.9	15006000
sp|O09061|PSB1_MOUSE	sp|O09061|PSB1_MOUSE	2	2	2	sp|O09061|PSB1_MOUSE Proteasome subunit beta type-1 OS=Mus musculus OX=10090 GN=Psmb1 PE=1 SV=1	1	2	2	2	2	2	2	7.5	7.5	7.5	26.372	240	240	5				1		1			0	14.485	13006	11993	13524	17280	17566	13747	12121	12165	13723	17358	17779	13481	1	1	1	1	1	1	7.5	17178000
sp|O09117|SYPL1_MOUSE	sp|O09117|SYPL1_MOUSE	3	3	3	sp|O09117|SYPL1_MOUSE Synaptophysin-like protein 1 OS=Mus musculus OX=10090 GN=Sypl1 PE=1 SV=2	1	3	3	3	3	3	3	15.7	15.7	15.7	28.899	261	261	6				1	1	1	1	1	0	41.324	290200	514050	233170	176210	188510	224780	270680	498800	257100	182780	192570	216990	5	5	5	5	5	5	15.7	615350000
sp|O09126|SEM4D_MOUSE	sp|O09126|SEM4D_MOUSE	22	22	22	sp|O09126|SEM4D_MOUSE Semaphorin-4D OS=Mus musculus OX=10090 GN=Sema4d PE=1 SV=2	1	22	22	22	22	22	22	28.7	28.7	28.7	95.639	861	861	5.48	1	3	2	4	10	11	8	5	0	261.2	1385500	2770000	1139400	855970	949530	1117000	1292600	2674100	1274900	889520	967840	1078700	45	45	45	45	45	45	28.7	3143399999.9999995
sp|O35114|SCRB2_MOUSE	sp|O35114|SCRB2_MOUSE	3	3	3	sp|O35114|SCRB2_MOUSE Lysosome membrane protein 2 OS=Mus musculus OX=10090 GN=Scarb2 PE=1 SV=3	1	3	3	3	3	3	3	5.6	5.6	5.6	54.043	478	478	6.25						3	1		0	20.421	76279	168830	71690	63916	66167	91604	71180	162450	79961	65544	68029	88063	3	3	3	3	3	3	5.6	102730000
sp|O35129|PHB2_MOUSE	sp|O35129|PHB2_MOUSE	4	4	4	sp|O35129|PHB2_MOUSE Prohibitin-2 OS=Mus musculus OX=10090 GN=Phb2 PE=1 SV=1	1	4	4	4	4	4	4	13	13	13	33.296	299	299	6.8					1	1	1	2	0	41.064	74146	108620	71092	97276	114880	108300	69137	106540	75522	97978	115910	105370	3	3	3	3	3	3	13	51592000
sp|O35143|ATIF1_MOUSE	sp|O35143|ATIF1_MOUSE	1	1	1	sp|O35143|ATIF1_MOUSE ATPase inhibitor, mitochondrial OS=Mus musculus OX=10090 GN=ATP5IF1 PE=1 SV=2	1	1	1	1	1	1	1	7.5	7.5	7.5	12.159	106	106	7							1		0	7.4398	0	0	0	0	0	0	0	0	0	0	0	0	0	0	0	0	0	0	7.5	0
sp|O35161|CELR1_MOUSE	sp|O35161|CELR1_MOUSE	3	3	3	sp|O35161|CELR1_MOUSE Cadherin EGF LAG seven-pass G-type receptor 1 OS=Mus musculus OX=10090 GN=Celsr1 PE=1 SV=3	1	3	3	3	3	3	3	1.2	1.2	1.2	330.47	3034	3034	5.67				1		1	1		0	17.808	7854.1	13849	8109.4	6796.1	6696.9	7763.8	7325.8	13463	8660	6979.5	6863.3	7501.8	2	2	2	2	2	2	1.2	19321000
sp|O35188|X3CL1_MOUSE	sp|O35188|X3CL1_MOUSE	1	1	1	sp|O35188|X3CL1_MOUSE Fractalkine OS=Mus musculus OX=10090 GN=Cx3cl1 PE=1 SV=3	1	1	1	1	1	1	1	4.6	4.6	4.6	42.098	395	395	4.5				1	1				0	43.926	28875	64771	31087	34867	36065	39966	26946	62339	34165	35293	36796	38671	2	2	2	2	2	2	4.6	84849000
sp|O35245|PKD2_MOUSE	sp|O35245|PKD2_MOUSE	1	1	1	sp|O35245|PKD2_MOUSE Polycystin-2 OS=Mus musculus OX=10090 GN=Pkd2 PE=1 SV=2	1	1	1	1	1	1	1	1.2	1.2	1.2	108.98	966	966	1	1								0.0070822	6.1253	2238.4	5005.2	2230.6	2767.5	2717.5	2920.3	2088.8	4815.7	2480.9	2784.1	2777.3	2828.6	1	1	1	1	1	1	1.2	2213100
sp|O35316|SC6A6_MOUSE	sp|O35316|SC6A6_MOUSE	7	7	7	sp|O35316|SC6A6_MOUSE Sodium- and chloride-dependent taurine transporter OS=Mus musculus OX=10090 GN=Slc6a6 PE=1 SV=2	1	7	7	7	7	7	7	14.8	14.8	14.8	69.855	621	621	6.07			1	4	5	8	6	6	0	116.98	935370	1642600	696860	499730	528470	608230	872440	1593800	775670	520230	539640	587800	38	38	38	38	38	38	14.8	6331799999.999999
sp|O35375|NRP2_MOUSE	sp|O35375|NRP2_MOUSE	15	15	15	sp|O35375|NRP2_MOUSE Neuropilin-2 OS=Mus musculus OX=10090 GN=Nrp2 PE=1 SV=2	1	15	15	15	15	15	15	16.9	16.9	16.9	104.63	931	931	5.24			1	7	4	5	3	1	0	224.97	297840	550690	278010	311720	309750	357340	277830	533790	303460	315140	317080	345330	21	21	21	21	21	21	16.9	492910000
sp|O35379|MRP1_MOUSE;sp|B2RX12|MRP3_MOUSE	sp|O35379|MRP1_MOUSE	44;2	44;2	44;2	sp|O35379|MRP1_MOUSE Multidrug resistance-associated protein 1 OS=Mus musculus OX=10090 GN=Abcc1 PE=1 SV=1	2	44	44	44	44	44	44	33.2	33.2	33.2	171.18	1528	1528;1523	6.22	2	2	3	8	11	17	22	26	0	323.31	3634300	6957000	2832200	1760100	1920000	2081300	3390400	6726400	3169000	1855100	1954800	2015200	96	96	96	96	96	96	33.2	10673000000
sp|O35381|AN32A_MOUSE	sp|O35381|AN32A_MOUSE	1	1	1	sp|O35381|AN32A_MOUSE Acidic leucine-rich nuclear phosphoprotein 32 family member A OS=Mus musculus OX=10090 GN=Anp32a PE=1 SV=1	1	1	1	1	1	1	1	3.6	3.6	3.6	28.537	247	247	7							1		0.0051132	6.3365	12237	24897	10324	12628	15883	17526	11417	24021	11606	12818	16052	16958	1	1	1	1	1	1	3.6	8346400
sp|O35382|EXOC4_MOUSE	sp|O35382|EXOC4_MOUSE	1	1	1	sp|O35382|EXOC4_MOUSE Exocyst complex component 4 OS=Mus musculus OX=10090 GN=Exoc4 PE=1 SV=2	1	1	1	1	1	1	1	1.2	1.2	1.2	110.54	975	975	3			1						0	7.0057	0	0	0	0	0	0	0	0	0	0	0	0	0	0	0	0	0	0	1.2	0
sp|O35387|HAX1_MOUSE	sp|O35387|HAX1_MOUSE	1	1	1	sp|O35387|HAX1_MOUSE HCLS1-associated protein X-1 OS=Mus musculus OX=10090 GN=Hax1 PE=1 SV=1	1	1	1	1	1	1	1	2.9	2.9	2.9	31.654	280	280	4.5				1	1				0.0097155	6.0163	54899	43538	100330	59699	38846	53547	51156	45312	97570	62191	41219	51504	2	2	2	2	2	2	2.9	344060000
sp|O35454|CLCN6_MOUSE	sp|O35454|CLCN6_MOUSE	5	5	5	sp|O35454|CLCN6_MOUSE Chloride transport protein 6 OS=Mus musculus OX=10090 GN=Clcn6 PE=1 SV=1	1	5	5	5	5	5	5	7.8	7.8	7.8	96.979	870	870	4.4		2		1			2		0	40.067	34627	66448	35450	28694	28114	34161	32303	64342	38269	29537	28867	32961	4	4	4	4	4	4	7.8	63624000
sp|O35465|FKBP8_MOUSE	sp|O35465|FKBP8_MOUSE	3	3	3	sp|O35465|FKBP8_MOUSE Peptidyl-prolyl cis-trans isomerase FKBP8 OS=Mus musculus OX=10090 GN=Fkbp8 PE=1 SV=2	1	3	3	3	3	3	3	9.2	9.2	9.2	43.528	402	402	3		1	2	1					0	20.953	1799.2	1837.2	1547.3	1383.5	1296.4	2081.9	1676.9	1843.9	1595.4	1413	1347.9	1994.4	3	3	3	3	3	3	9.2	14964000
sp|O35492|CLK3_MOUSE	sp|O35492|CLK3_MOUSE	1	1	1	sp|O35492|CLK3_MOUSE Dual specificity protein kinase CLK3 OS=Mus musculus OX=10090 GN=Clk3 PE=1 SV=2	1	1	1	1	1	1	1	1.1	1.1	1.1	73.797	638	638	2.67		3	2	1					1	-2	1820.6	2219.4	1710.2	1994.2	1308.4	2247.7	1697.2	2201.2	1783.5	1991.6	1396.4	2150.6	4	4	4	4	4	4	1.1	71627000
sp|O35516|NOTC2_MOUSE	sp|O35516|NOTC2_MOUSE	3	2	2	sp|O35516|NOTC2_MOUSE Neurogenic locus notch homolog protein 2 OS=Mus musculus OX=10090 GN=Notch2 PE=1 SV=2	1	3	2	2	3	2	2	1.1	0.8	0.8	265.63	2473	2473	6.5					1			1	0	13.23	37017	76959	29882	37361	31093	30893	34538	74171	33956	37412	32020	30010	2	2	2	2	2	2	1.1	76824000
sp|O35566|CD151_MOUSE	sp|O35566|CD151_MOUSE	4	4	4	sp|O35566|CD151_MOUSE CD151 antigen OS=Mus musculus OX=10090 GN=Cd151 PE=1 SV=2	1	4	4	4	4	4	4	13.4	13.4	13.4	28.246	253	253	6.83						2	3	1	0	25.93	271350	489670	211410	139460	169880	198380	253100	474660	234530	146790	172400	191620	6	6	6	6	6	6	13.4	463910000
sp|O35598|ADA10_MOUSE	sp|O35598|ADA10_MOUSE	7	7	7	sp|O35598|ADA10_MOUSE Disintegrin and metalloproteinase domain-containing protein 10 OS=Mus musculus OX=10090 GN=Adam10 PE=1 SV=2	1	7	7	7	7	7	7	11.5	11.5	11.5	83.967	749	749	6.38			1	1		1	2	3	0	71.725	189720	341020	201740	163500	165730	187860	176970	331280	215110	168410	169490	181650	9	9	9	9	9	9	11.5	1113900000
sp|O35604|NPC1_MOUSE	sp|O35604|NPC1_MOUSE	3	3	3	sp|O35604|NPC1_MOUSE NPC intracellular cholesterol transporter 1 OS=Mus musculus OX=10090 GN=Npc1 PE=1 SV=2	1	3	3	3	3	3	3	2.3	2.3	2.3	142.88	1277	1277	5.2				2	2			1	0	82.026	152830	298860	133690	140720	138760	172130	142570	288880	148270	142720	142450	165980	5	5	5	5	5	5	2.3	221290000
sp|O35607|BMPR2_MOUSE	sp|O35607|BMPR2_MOUSE	5	5	5	sp|O35607|BMPR2_MOUSE Bone morphogenetic protein receptor type-2 OS=Mus musculus OX=10090 GN=Bmpr2 PE=1 SV=1	1	5	5	5	5	5	5	6.5	6.5	6.5	115.02	1038	1038	4.57	1	1	1		1	1	1	1	0	51.935	82409	136940	75387	88593	65474	88877	76858	133380	81452	88686	68623	85509	8	8	8	8	8	8	6.5	90406000
sp|O35609|SCAM3_MOUSE	sp|O35609|SCAM3_MOUSE	5	5	5	sp|O35609|SCAM3_MOUSE Secretory carrier-associated membrane protein 3 OS=Mus musculus OX=10090 GN=Scamp3 PE=1 SV=3	1	5	5	5	5	5	5	20.3	20.3	20.3	38.458	349	349	6.29					2	2	2	1	0	88.198	118910	223980	110090	121150	118590	123360	110920	216910	120570	122530	121130	119620	7	7	7	7	7	7	20.3	196060000
sp|O35632|HYAL2_MOUSE	sp|O35632|HYAL2_MOUSE	4	4	4	sp|O35632|HYAL2_MOUSE Hyaluronidase-2 OS=Mus musculus OX=10090 GN=Hyal2 PE=1 SV=2	1	4	4	4	4	4	4	11.6	11.6	11.6	53.617	473	473	5.83			1	1	1		1	2	0	62.366	179550	375170	168910	115910	101950	119110	167530	361800	186280	120420	105260	115080	6	6	6	6	6	6	11.6	233900000
sp|O35658|C1QBP_MOUSE	sp|O35658|C1QBP_MOUSE	1	1	1	sp|O35658|C1QBP_MOUSE Complement component 1 Q subcomponent-binding protein, mitochondrial OS=Mus musculus OX=10090 GN=C1qbp PE=1 SV=1	1	1	1	1	1	1	1	4.7	4.7	4.7	31.013	278	278	5					1				0	19.461	0	0	0	0	0	0	0	0	0	0	0	0	0	0	0	0	0	0	4.7	0
sp|O35674|ADA19_MOUSE	sp|O35674|ADA19_MOUSE	2	2	2	sp|O35674|ADA19_MOUSE Disintegrin and metalloproteinase domain-containing protein 19 OS=Mus musculus OX=10090 GN=Adam19 PE=2 SV=2	1	2	2	2	2	2	2	2.5	2.5	2.5	100.86	920	920	6.67						1	2		0	14.538	13486	21834	11428	17834	11240	13596	12577	21284	12487	17588	11872	13126	2	2	2	2	2	2	2.5	17009000
sp|O35682|MYADM_MOUSE	sp|O35682|MYADM_MOUSE	2	2	2	sp|O35682|MYADM_MOUSE Myeloid-associated differentiation marker OS=Mus musculus OX=10090 GN=Myadm PE=1 SV=2	1	2	2	2	2	2	2	5.6	5.6	5.6	35.284	320	320	6.5					1			1	0	13.03	79410	134690	69715	70937	71118	83201	74063	131030	75752	72086	72810	80369	2	2	2	2	2	2	5.6	105850000
sp|O35685|NUDC_MOUSE	sp|O35685|NUDC_MOUSE	3	3	3	sp|O35685|NUDC_MOUSE Nuclear migration protein nudC OS=Mus musculus OX=10090 GN=Nudc PE=1 SV=1	1	3	3	3	3	3	3	7.8	7.8	7.8	38.358	332	332	3.33	1			1	1				0	18.519	15489	23426	19093	22671	21164	25204	14444	22989	19820	22804	21759	24335	2	2	2	2	2	2	7.8	15973000
sp|O35704|SPTC1_MOUSE	sp|O35704|SPTC1_MOUSE	1	1	1	sp|O35704|SPTC1_MOUSE Serine palmitoyltransferase 1 OS=Mus musculus OX=10090 GN=Sptlc1 PE=1 SV=2	1	1	1	1	1	1	1	3	3	3	52.534	473	473	4				1					0	12.409	1832.1	2628.4	1281	1739.9	1308.4	5297.3	1708.3	2575.5	1409.1	1735	1464.9	5005.7	1	1	1	1	1	1	3	11022000
sp|P70333|HNRH2_MOUSE;sp|O35737|HNRH1_MOUSE	sp|P70333|HNRH2_MOUSE;sp|O35737|HNRH1_MOUSE	2;2	1;1	1;1	sp|P70333|HNRH2_MOUSE Heterogeneous nuclear ribonucleoprotein H2 OS=Mus musculus OX=10090 GN=Hnrnph2 PE=1 SV=1;sp|O35737|HNRH1_MOUSE Heterogeneous nuclear ribonucleoprotein H OS=Mus musculus OX=10090 GN=Hnrnph1 PE=1 SV=3	2	2	1	1	2	1	1	6	3.8	3.8	49.279	449	449;449	7							1		0	10.861	2981.5	6384.4	2259.4	3935.3	4255.2	4777.2	2782	6144.3	2623.7	3921.7	4331	4620.3	1	1	1	1	1	1	6	24322000
sp|O35857|TIM44_MOUSE	sp|O35857|TIM44_MOUSE	1	1	1	sp|O35857|TIM44_MOUSE Mitochondrial import inner membrane translocase subunit TIM44 OS=Mus musculus OX=10090 GN=Timm44 PE=1 SV=2	1	1	1	1	1	1	1	3.1	3.1	3.1	51.091	452	452	5					2				0	8.3549	7149.4	11497	6900.5	9599.5	7595.3	9442.6	6667.4	11222	7401.6	9553.5	7897.6	9106.6	2	2	2	2	2	2	3.1	9871100
sp|O35874|SATT_MOUSE	sp|O35874|SATT_MOUSE	9	9	9	sp|O35874|SATT_MOUSE Neutral amino acid transporter A OS=Mus musculus OX=10090 GN=Slc1a4 PE=1 SV=1	1	9	9	9	9	9	9	20.1	20.1	20.1	56.061	532	532	5.39		1	1	3	4	4	4	1	0	323.31	1488800	3202600	1087100	400250	484180	604840	1389200	3081200	1251000	448420	493490	583040	20	20	20	20	20	20	20.1	2024599999.9999998
sp|O35887|CALU_MOUSE	sp|O35887|CALU_MOUSE	11	11	11	sp|O35887|CALU_MOUSE Calumenin OS=Mus musculus OX=10090 GN=Calu PE=1 SV=1	1	11	11	11	11	11	11	39.7	39.7	39.7	37.063	315	315	5.35				5	7	9	2		0	96.181	246780	458700	223690	584510	739410	824990	230200	444440	249960	579320	746850	797950	24	24	24	24	24	24	39.7	682050000
sp|O35900|LSM2_MOUSE	sp|O35900|LSM2_MOUSE	1	1	1	sp|O35900|LSM2_MOUSE U6 snRNA-associated Sm-like protein LSm2 OS=Mus musculus OX=10090 GN=Lsm2 PE=1 SV=1	1	1	1	1	1	1	1	20	20	20	10.834	95	95	5					1				0	8.468	771.59	1344	699.77	987.76	599.84	1353.7	719.67	1306	763.64	977.7	652.71	1288.7	1	1	1	1	1	1	20	2039100
sp|O35988|SDC4_MOUSE	sp|O35988|SDC4_MOUSE	3	3	3	sp|O35988|SDC4_MOUSE Syndecan-4 OS=Mus musculus OX=10090 GN=Sdc4 PE=1 SV=1	1	3	3	3	3	3	3	18.7	18.7	18.7	21.482	198	198	4.4				3	2				0	25.862	16205	37461	18550	19553	21484	28022	15123	36027	20283	19894	21969	26981	4	4	4	4	4	4	18.7	59437000
sp|O54692|ZW10_MOUSE	sp|O54692|ZW10_MOUSE	1	1	1	sp|O54692|ZW10_MOUSE Centromere/kinetochore protein zw10 homolog OS=Mus musculus OX=10090 GN=Zw10 PE=1 SV=3	1	1	1	1	1	1	1	1.8	1.8	1.8	88.062	779	779	4				1					0	15.369	0	0	0	0	0	0	0	0	0	0	0	0	0	0	0	0	0	0	1.8	0
sp|O54734|OST48_MOUSE	sp|O54734|OST48_MOUSE	11	11	11	sp|O54734|OST48_MOUSE Dolichyl-diphosphooligosaccharide--protein glycosyltransferase 48 kDa subunit OS=Mus musculus OX=10090 GN=Ddost PE=1 SV=2	1	11	11	11	11	11	11	30.8	30.8	30.8	49.027	441	441	6.5				3	2	2	5	6	0	310.36	267240	454490	248670	340470	306590	375780	249250	442250	269550	340210	316090	362510	19	19	19	19	19	19	30.8	914390000
sp|O54774|AP3D1_MOUSE	sp|O54774|AP3D1_MOUSE	3	3	3	sp|O54774|AP3D1_MOUSE AP-3 complex subunit delta-1 OS=Mus musculus OX=10090 GN=Ap3d1 PE=1 SV=1	1	3	3	3	3	3	3	3.4	3.4	3.4	135.08	1199	1199	4.8				2	2	1			0	40.588	17768	34988	16249	23637	25481	34038	16576	33818	18015	23698	26091	32753	5	5	5	5	5	5	3.4	39959000
sp|O54819|TFPI1_MOUSE	sp|O54819|TFPI1_MOUSE	1	1	1	sp|O54819|TFPI1_MOUSE Tissue factor pathway inhibitor OS=Mus musculus OX=10090 GN=Tfpi PE=2 SV=1	1	1	1	1	1	1	1	3.3	3.3	3.3	34.986	306	306	5					1				0	12.115	0	0	0	0	0	0	0	0	0	0	0	0	0	0	0	0	0	0	3.3	0
sp|O54890|ITB3_MOUSE	sp|O54890|ITB3_MOUSE	7	7	7	sp|O54890|ITB3_MOUSE Integrin beta-3 OS=Mus musculus OX=10090 GN=Itgb3 PE=1 SV=2	1	7	7	7	7	7	7	9.9	9.9	9.9	86.738	787	787	5.4			2	2	1	2	1	2	0	80.313	159640	274430	141010	112540	108140	109690	148890	266810	152930	115880	110570	106460	8	8	8	8	8	8	9.9	190360000
sp|O54901|OX2G_MOUSE	sp|O54901|OX2G_MOUSE	1	1	1	sp|O54901|OX2G_MOUSE OX-2 membrane glycoprotein OS=Mus musculus OX=10090 GN=Cd200 PE=1 SV=1	1	1	1	1	1	1	1	3.2	3.2	3.2	31.256	278	278	2.33		2	1						0.0015385	6.6131	20082	35225	19914	17180	18836	20599	18731	34241	21361	17669	19162	19939	2	2	2	2	2	2	3.2	16022000
sp|O54990|PROM1_MOUSE	sp|O54990|PROM1_MOUSE	3	3	3	sp|O54990|PROM1_MOUSE Prominin-1 OS=Mus musculus OX=10090 GN=Prom1 PE=1 SV=1	1	3	3	3	3	3	3	3.5	3.5	3.5	97.112	867	867	7							3		0	18.74	27322	45576	23576	21563	18852	23590	25481	44368	25585	21962	19498	22744	2	2	2	2	2	2	3.5	16323000
sp|O54998|FKBP7_MOUSE	sp|O54998|FKBP7_MOUSE	1	1	1	sp|O54998|FKBP7_MOUSE Peptidyl-prolyl cis-trans isomerase FKBP7 OS=Mus musculus OX=10090 GN=Fkbp7 PE=1 SV=1	1	1	1	1	1	1	1	3.7	3.7	3.7	24.913	218	218	1	1								0.0083799	6.0395	0	0	0	0	0	0	0	0	0	0	0	0	0	0	0	0	0	0	3.7	0
sp|O55022|PGRC1_MOUSE	sp|O55022|PGRC1_MOUSE	3	3	3	sp|O55022|PGRC1_MOUSE Membrane-associated progesterone receptor component 1 OS=Mus musculus OX=10090 GN=Pgrmc1 PE=1 SV=4	1	3	3	3	3	3	3	19	19	19	21.694	195	195	4.33	1					2			0	42.43	35967	49567	31329	36137	36659	41855	33535	48753	33310	36494	37472	40461	4	4	4	4	4	4	19	122310000
sp|O55029|COPB2_MOUSE	sp|O55029|COPB2_MOUSE	1	1	1	sp|O55029|COPB2_MOUSE Coatomer subunit beta OS=Mus musculus OX=10090 GN=Copb2 PE=1 SV=2	1	1	1	1	1	1	1	1	1	1	102.45	905	905	7							1		0.005132	6.3421	8563.4	12992	8732.9	14796	10916	13729	7985.4	12726	9291.6	14596	11405	13237	1	1	1	1	1	1	1	7664500
sp|O55091|IMPCT_MOUSE	sp|O55091|IMPCT_MOUSE	1	1	1	sp|O55091|IMPCT_MOUSE Protein IMPACT OS=Mus musculus OX=10090 GN=Impact PE=1 SV=2	1	1	1	1	1	1	1	7.5	7.5	7.5	36.276	318	318	4				1					0	37.696	3765.8	5755.7	3235	4975	3212.8	4692.9	3511.6	5628.1	3503	4911.6	3408.8	4507.1	2	2	2	2	2	2	7.5	6836000
sp|O55101|SNG2_MOUSE	sp|O55101|SNG2_MOUSE	1	1	1	sp|O55101|SNG2_MOUSE Synaptogyrin-2 OS=Mus musculus OX=10090 GN=Syngr2 PE=2 SV=1	1	1	1	1	1	1	1	4.5	4.5	4.5	24.778	224	224	8								1	0.0029608	6.417	26052	39935	22626	27234	20376	23836	24294	39047	24371	27236	21233	23031	1	1	1	1	1	1	4.5	20237000
sp|O55111|DSG2_MOUSE	sp|O55111|DSG2_MOUSE	15	15	15	sp|O55111|DSG2_MOUSE Desmoglein-2 OS=Mus musculus OX=10090 GN=Dsg2 PE=1 SV=3	1	15	15	15	15	15	15	17.4	17.4	17.4	122.38	1122	1122	6.14		1	1		3	6	9	2	0	147.55	313280	614520	284590	305390	286330	349540	292270	594040	314120	308960	294600	337230	22	22	22	22	22	22	17.4	541410000
sp|O55125|NIPS1_MOUSE	sp|O55125|NIPS1_MOUSE	3	3	3	sp|O55125|NIPS1_MOUSE Protein NipSnap homolog 1 OS=Mus musculus OX=10090 GN=Nipsnap1 PE=1 SV=1	1	3	3	3	3	3	3	10.9	10.9	10.9	33.363	284	284	6					1	2	1		0	40.611	41195	79038	38751	44364	41076	53318	38430	76492	42476	44723	42374	51350	2	2	2	2	2	2	10.9	72095000
sp|O55143|AT2A2_MOUSE;sp|Q8R429|AT2A1_MOUSE;sp|Q64518|AT2A3_MOUSE	sp|O55143|AT2A2_MOUSE	23;8;2	23;8;2	23;8;2	sp|O55143|AT2A2_MOUSE Sarcoplasmic/endoplasmic reticulum calcium ATPase 2 OS=Mus musculus OX=10090 GN=Atp2a2 PE=1 SV=2	3	23	23	23	23	23	23	23.7	23.7	23.7	114.86	1044	1044;994;1038	5.79		1	5	4	6	5	9	8	0	195.4	1045900	2084400	930670	950590	968780	1034700	975770	2013400	1032000	966450	988280	1002400	38	38	38	38	38	38	23.7	1760399999.9999998
sp|O55234|PSB5_MOUSE	sp|O55234|PSB5_MOUSE	2	2	2	sp|O55234|PSB5_MOUSE Proteasome subunit beta type-5 OS=Mus musculus OX=10090 GN=Psmb5 PE=1 SV=3	1	2	2	2	2	2	2	10.6	10.6	10.6	28.532	264	264	4.5				1	1				0	12.513	4553.5	5557.9	3591.4	5798	3945.4	6084.3	4244.9	5503.5	3832.7	5719.9	4177.5	5835.5	1	1	1	1	1	1	10.6	6634500
sp|O70251|EF1B_MOUSE	sp|O70251|EF1B_MOUSE	3	2	2	sp|O70251|EF1B_MOUSE Elongation factor 1-beta OS=Mus musculus OX=10090 GN=Eef1b PE=1 SV=5	1	3	2	2	3	2	2	15.6	12	12	24.693	225	225	6				1				1	0	26.561	72287	124000	57240	77383	95193	100750	67421	120490	63433	78137	96169	97624	2	2	2	2	2	2	15.6	128310000
sp|O70252|HMOX2_MOUSE	sp|O70252|HMOX2_MOUSE	2	2	2	sp|O70252|HMOX2_MOUSE Heme oxygenase 2 OS=Mus musculus OX=10090 GN=Hmox2 PE=1 SV=1	1	2	2	2	2	2	2	10.2	10.2	10.2	35.738	315	315	6					1		1		0	24.165	4691.3	7660.7	4312.7	5890	3716.5	5256.3	4375.1	7468.8	4658.6	5838.6	3946.8	5052.5	1	1	1	1	1	1	10.2	15609000
sp|O70255|MPZL2_MOUSE	sp|O70255|MPZL2_MOUSE	2	2	2	sp|O70255|MPZL2_MOUSE Myelin protein zero-like protein 2 OS=Mus musculus OX=10090 GN=Mpzl2 PE=1 SV=1	1	2	2	2	2	2	2	10.2	10.2	10.2	24.162	215	215	6.67						1	2		0	16.08	42985	75696	37567	46146	35927	45769	40093	73506	41156	46161	37436	44110	3	3	3	3	3	3	10.2	82701000
sp|O70309|ITB5_MOUSE	sp|O70309|ITB5_MOUSE	18	18	18	sp|O70309|ITB5_MOUSE Integrin beta-5 OS=Mus musculus OX=10090 GN=Itgb5 PE=1 SV=2	1	18	18	18	18	18	18	25.6	25.6	25.6	87.908	798	798	5.37	2	1	3	2	3	6	7	3	0	168.67	1008100	1975900	792970	623980	717880	770910	940470	1908600	891140	647100	728360	746630	31	31	31	31	31	31	25.6	1608299999.9999998
sp|O70318|E41L2_MOUSE;sp|Q9WV92|E41L3_MOUSE	sp|O70318|E41L2_MOUSE	19;1	19;1	19;1	sp|O70318|E41L2_MOUSE Band 4.1-like protein 2 OS=Mus musculus OX=10090 GN=Epb41l2 PE=1 SV=2	2	19	19	19	19	19	19	23.4	23.4	23.4	109.94	988	988;929	4.07	4	5	4	2	3	6	3	1	0	278.58	383050	755160	344780	329470	337800	462470	357350	729800	380770	336340	347290	444730	26	26	26	26	26	26	23.4	450570000
sp|O70325|GPX4_MOUSE	sp|O70325|GPX4_MOUSE	1	1	1	sp|O70325|GPX4_MOUSE Phospholipid hydroperoxide glutathione peroxidase OS=Mus musculus OX=10090 GN=Gpx4 PE=1 SV=4	1	1	1	1	1	1	1	7.1	7.1	7.1	22.228	197	197	7							1		0	8.3715	7330	13559	6664.9	9019.6	6011.4	9815.6	6837.5	13140	7322.6	8956.7	6392	9401.8	1	1	1	1	1	1	7.1	19042000
sp|O70378|EMC8_MOUSE	sp|O70378|EMC8_MOUSE	3	3	3	sp|O70378|EMC8_MOUSE ER membrane protein complex subunit 8 OS=Mus musculus OX=10090 GN=Emc8 PE=1 SV=1	1	3	3	3	3	3	3	16.9	16.9	16.9	23.348	207	207	5.5				1	2			1	0	30.05	51612	76179	43973	79681	40368	54363	48127	74625	47635	77893	43625	52338	3	3	3	3	3	3	16.9	50523000
sp|O70401|TSN6_MOUSE	sp|O70401|TSN6_MOUSE	3	3	3	sp|O70401|TSN6_MOUSE Tetraspanin-6 OS=Mus musculus OX=10090 GN=Tspan6 PE=1 SV=1	1	3	3	3	3	3	3	11.8	11.8	11.8	27.333	245	245	6				1	1	1	3		0	19.737	214510	340770	188950	198110	156280	197200	200040	332600	203640	199720	162700	190100	6	6	6	6	6	6	11.8	142120000
sp|O70439|STX7_MOUSE	sp|O70439|STX7_MOUSE	1	1	1	sp|O70439|STX7_MOUSE Syntaxin-7 OS=Mus musculus OX=10090 GN=Stx7 PE=1 SV=3	1	1	1	1	1	1	1	6.1	6.1	6.1	29.82	261	261	2		1							0.0070522	6.1116	0	0	0	0	0	0	0	0	0	0	0	0	0	0	0	0	0	0	6.1	0
sp|O70456|1433S_MOUSE	sp|O70456|1433S_MOUSE	6	3	3	sp|O70456|1433S_MOUSE 14-3-3 protein sigma OS=Mus musculus OX=10090 GN=Sfn PE=1 SV=2	1	6	3	3	6	3	3	19.8	9.7	9.7	27.706	248	248	5	1						2		0	23.309	35542	73018	30498	25737	34383	43104	33161	70428	34083	26715	34818	41544	1	1	1	1	1	1	19.8	53201000
sp|O70579|PM34_MOUSE	sp|O70579|PM34_MOUSE	1	1	1	sp|O70579|PM34_MOUSE Peroxisomal membrane protein PMP34 OS=Mus musculus OX=10090 GN=Slc25a17 PE=1 SV=1	1	1	1	1	1	1	1	2.9	2.9	2.9	34.412	307	307	4.5				1	1				0.005117	6.3365	18934	36220	19569	22662	24354	23961	17663	35079	21188	22924	24716	23278	2	2	2	2	2	2	2.9	42814000
sp|O70589|CSKP_MOUSE	sp|O70589|CSKP_MOUSE	5	5	5	sp|O70589|CSKP_MOUSE Peripheral plasma membrane protein CASK OS=Mus musculus OX=10090 GN=Cask PE=1 SV=2	1	5	5	5	5	5	5	5.7	5.7	5.7	105.11	926	926	5.33			1	2			3		0	30.947	42964	80764	52236	55004	39476	48899	40078	78375	55330	55307	41344	47168	6	6	6	6	6	6	5.7	79028000
sp|O88207|CO5A1_MOUSE	sp|O88207|CO5A1_MOUSE	1	1	1	sp|O88207|CO5A1_MOUSE Collagen alpha-1(V) chain OS=Mus musculus OX=10090 GN=Col5a1 PE=1 SV=2	1	1	1	1	1	1	1	0.6	0.6	0.6	183.67	1838	1838	3			1						1	-2	0	0	0	0	0	0	0	0	0	0	0	0	0	0	0	0	0	0	0.6	0
sp|O88307|SORL_MOUSE	sp|O88307|SORL_MOUSE	43	43	43	sp|O88307|SORL_MOUSE Sortilin-related receptor OS=Mus musculus OX=10090 GN=Sorl1 PE=1 SV=3	1	43	43	43	43	43	43	22.5	22.5	22.5	247.08	2215	2215	5.61	1	5	5	8	7	12	9	15	0	323.31	1717300	3069000	1586100	1512200	1444100	1697900	1601800	2979200	1722400	1540100	1482800	1639900	61	61	61	61	61	61	22.5	3337699999.9999995
sp|O88322|NID2_MOUSE	sp|O88322|NID2_MOUSE	11	11	11	sp|O88322|NID2_MOUSE Nidogen-2 OS=Mus musculus OX=10090 GN=Nid2 PE=1 SV=2	1	11	11	11	11	11	11	10.1	10.1	10.1	153.91	1403	1403	5.5	1			3	1	3	2	2	0	108.76	171200	308480	151920	305590	262840	327510	159690	299270	168270	301100	271740	315810	13	13	13	13	13	13	10.1	264700000
sp|O88455|DHCR7_MOUSE	sp|O88455|DHCR7_MOUSE	2	2	2	sp|O88455|DHCR7_MOUSE 7-dehydrocholesterol reductase OS=Mus musculus OX=10090 GN=Dhcr7 PE=1 SV=1	1	2	2	2	2	2	2	3.6	3.6	3.6	53.918	471	471	6					1	1	1		0	13.063	48844	93870	48208	61136	57141	67799	45565	90867	52605	61351	58731	65467	3	3	3	3	3	3	3.6	43597000
sp|O88508|DNM3A_MOUSE	sp|O88508|DNM3A_MOUSE	1	1	1	sp|O88508|DNM3A_MOUSE DNA (cytosine-5)-methyltransferase 3A OS=Mus musculus OX=10090 GN=Dnmt3a PE=1 SV=2	1	1	1	1	1	1	1	1.2	1.2	1.2	101.67	908	908	8								1	1	-2	0	0	0	0	0	0	0	0	0	0	0	0	0	0	0	0	0	0	1.2	0
sp|O88531|PPT1_MOUSE	sp|O88531|PPT1_MOUSE	1	1	1	sp|O88531|PPT1_MOUSE Palmitoyl-protein thioesterase 1 OS=Mus musculus OX=10090 GN=Ppt1 PE=1 SV=2	1	1	1	1	1	1	1	4.9	4.9	4.9	34.49	306	306	4				1					0	17.752	2023	4493.5	2194.6	3681.7	3028.3	4600	1887.8	4326.7	2423.2	3644.3	3162.7	4412.7	1	1	1	1	1	1	4.9	4744100
sp|O88569|ROA2_MOUSE;sp|P49312|ROA1_MOUSE	sp|O88569|ROA2_MOUSE	6;1	6;1	6;1	sp|O88569|ROA2_MOUSE Heterogeneous nuclear ribonucleoproteins A2/B1 OS=Mus musculus OX=10090 GN=Hnrnpa2b1 PE=1 SV=2	2	6	6	6	6	6	6	15.6	15.6	15.6	37.402	353	353;320	4		2	1		1	2			0	42.001	73942	106310	71347	78045	125550	84177	68946	104400	75325	80354	124230	83126	5	5	5	5	5	5	15.6	58499000
sp|O88572|LRP6_MOUSE;sp|Q91VN0|LRP5_MOUSE	sp|O88572|LRP6_MOUSE	14;2	14;2	14;2	sp|O88572|LRP6_MOUSE Low-density lipoprotein receptor-related protein 6 OS=Mus musculus OX=10090 GN=Lrp6 PE=1 SV=1	2	14	14	14	14	14	14	9.5	9.5	9.5	180.25	1613	1613;1614	5.45			1	5	5	7	2	2	0	131.92	381070	698900	326000	322890	307890	357820	355460	677340	359100	328180	316030	345730	19	19	19	19	19	19	9.5	829800000
sp|O88627|S28A2_MOUSE	sp|O88627|S28A2_MOUSE	1	1	1	sp|O88627|S28A2_MOUSE Sodium/nucleoside cotransporter 2 OS=Mus musculus OX=10090 GN=Slc28a2 PE=1 SV=2	1	1	1	1	1	1	1	1.5	1.5	1.5	72.916	660	660	6						1			0.0051245	6.3395	11143	19984	9696.8	7327.7	5464	8347.8	10393	19389	10591	7529.9	5755	8007.5	1	1	1	1	1	1	1.5	8529400
sp|O88630|GOSR1_MOUSE	sp|O88630|GOSR1_MOUSE	1	1	1	sp|O88630|GOSR1_MOUSE Golgi SNAP receptor complex member 1 OS=Mus musculus OX=10090 GN=Gosr1 PE=1 SV=2	1	1	1	1	1	1	1	4.8	4.8	4.8	28.489	250	250	2		1							0.0022676	6.5353	473.9	497.4	274.64	443.12	490.45	573.88	441.71	496.54	298.31	442.82	499.29	554.3	1	1	1	1	1	1	4.8	1741000
sp|O88662|EMP2_MOUSE	sp|O88662|EMP2_MOUSE	2	2	2	sp|O88662|EMP2_MOUSE Epithelial membrane protein 2 OS=Mus musculus OX=10090 GN=Emp2 PE=1 SV=1	1	2	2	2	2	2	2	5.2	5.2	5.2	19.747	172	172	4.14		1	1	2	2	1			0	16.189	88424	156710	83726	90939	92424	109520	82477	152210	90692	92137	94581	105750	9	9	9	9	9	9	5.2	520520000
sp|O88792|JAM1_MOUSE	sp|O88792|JAM1_MOUSE	6	6	6	sp|O88792|JAM1_MOUSE Junctional adhesion molecule A OS=Mus musculus OX=10090 GN=F11r PE=1 SV=2	1	6	6	6	6	6	6	26.7	26.7	26.7	32.423	300	300	6.82				1	1	2	2	5	0	210.8	608460	1044600	477850	456640	469370	555160	567500	1015000	527590	466110	480120	536070	12	12	12	12	12	12	26.7	752760000
sp|O88839|ADA15_MOUSE	sp|O88839|ADA15_MOUSE	5	5	5	sp|O88839|ADA15_MOUSE Disintegrin and metalloproteinase domain-containing protein 15 OS=Mus musculus OX=10090 GN=Adam15 PE=1 SV=2	1	5	5	5	5	5	5	5.7	5.7	5.7	92.663	864	864	5.83			1		1	1	3		0	32.561	114400	207780	92121	76945	65883	82125	106710	201390	102020	78792	68236	79191	6	6	6	6	6	6	5.7	135750000
sp|O88844|IDHC_MOUSE	sp|O88844|IDHC_MOUSE	2	2	2	sp|O88844|IDHC_MOUSE Isocitrate dehydrogenase [NADP] cytoplasmic OS=Mus musculus OX=10090 GN=Idh1 PE=1 SV=2	1	2	2	2	2	2	2	4.1	4.1	4.1	46.674	414	414	3		1	1	1					0	12.973	19045	25417	14712	17729	18598	20622	17756	25025	15807	17888	18959	19953	3	3	3	3	3	3	4.1	35627000
sp|O88986|KBL_MOUSE	sp|O88986|KBL_MOUSE	2	2	2	sp|O88986|KBL_MOUSE 2-amino-3-ketobutyrate coenzyme A ligase, mitochondrial OS=Mus musculus OX=10090 GN=Gcat PE=1 SV=2	1	2	2	2	2	2	2	5.8	5.8	5.8	44.93	416	416	5				1		1			0	12.028	10371	20572	11496	14626	12664	18285	9675.5	19902	12414	14646	13164	17562	2	2	2	2	2	2	5.8	30772000
sp|O89001|CBPD_MOUSE	sp|O89001|CBPD_MOUSE	14	14	14	sp|O89001|CBPD_MOUSE Carboxypeptidase D OS=Mus musculus OX=10090 GN=Cpd PE=1 SV=2	1	14	14	14	14	14	14	12.3	12.3	12.3	152.4	1377	1377	5.12		2	2	2	4	2	3	2	0	323.31	272990	526690	252930	178360	157220	212690	254670	509550	276470	184930	163070	204620	16	16	16	16	16	16	12.3	347520000
sp|O89026|ROBO1_MOUSE	sp|O89026|ROBO1_MOUSE	5	5	5	sp|O89026|ROBO1_MOUSE Roundabout homolog 1 OS=Mus musculus OX=10090 GN=Robo1 PE=1 SV=1	1	5	5	5	5	5	5	4.3	4.3	4.3	176.4	1612	1612	6			1			1	3		0	53.417	43407	91801	35247	39270	36330	41085	40501	88419	40059	39651	37316	39732	4	4	4	4	4	4	4.3	46042000
sp|P00405|COX2_MOUSE	sp|P00405|COX2_MOUSE	2	2	2	sp|P00405|COX2_MOUSE Cytochrome c oxidase subunit 2 OS=Mus musculus OX=10090 GN=Mtco2 PE=1 SV=1	1	2	2	2	2	2	2	6.2	6.2	6.2	25.976	227	227	5.33					2	1			0	12.058	97527	198890	91984	85829	87642	102590	90991	191990	101370	87707	89656	99099	4	4	4	4	4	4	6.2	227150000
sp|P00416|COX3_MOUSE	sp|P00416|COX3_MOUSE	1	1	1	sp|P00416|COX3_MOUSE Cytochrome c oxidase subunit 3 OS=Mus musculus OX=10090 GN=mt-Co3 PE=1 SV=2	1	1	1	1	1	1	1	5.4	5.4	5.4	29.922	261	261	6.5						1	1		0	13.436	21678	71044	26946	35681	33898	67889	20250	67602	30766	35801	35559	64743	2	2	2	2	2	2	5.4	98208000
sp|P01942|HBA_MOUSE	sp|P01942|HBA_MOUSE	1	1	1	sp|P01942|HBA_MOUSE Hemoglobin subunit alpha OS=Mus musculus OX=10090 GN=Hba PE=1 SV=2	1	1	1	1	1	1	1	10.6	10.6	10.6	15.085	142	142	4.5		1	1	1	1	1	1		0	18.548	94777	16098	15060	19418	12962	16765	88261	20665	15408	19304	13663	16153	5	4	5	5	5	5	10.6	701060000
sp|P84244|H33_MOUSE;sp|P84228|H32_MOUSE;sp|P68433|H31_MOUSE;sp|P02301|H3C_MOUSE	sp|P84244|H33_MOUSE;sp|P84228|H32_MOUSE;sp|P68433|H31_MOUSE;sp|P02301|H3C_MOUSE	1;1;1;1	1;1;1;1	1;1;1;1	sp|P84244|H33_MOUSE Histone H3.3 OS=Mus musculus OX=10090 GN=H3-3a PE=1 SV=2;sp|P84228|H32_MOUSE Histone H3.2 OS=Mus musculus OX=10090 GN=Hist1h3b PE=1 SV=2;sp|P68433|H31_MOUSE Histone H3.1 OS=Mus musculus OX=10090 GN=H3c1 PE=1 SV=2;sp|P02301|H3C_MOUSE His	4	1	1	1	1	1	1	5.1	5.1	5.1	15.328	136	136;136;136;136	7							1		0	9.8246	15752	18564	21756	11352	197910	18125	14684	18538	21794	17520	186610	23659	1	1	1	1	1	1	5.1	112180000
sp|P02468|LAMC1_MOUSE	sp|P02468|LAMC1_MOUSE	29	29	29	sp|P02468|LAMC1_MOUSE Laminin subunit gamma-1 OS=Mus musculus OX=10090 GN=Lamc1 PE=1 SV=2	1	29	29	29	29	29	29	19.8	19.8	19.8	177.3	1607	1607	5.21	2	4	5	8	6	11	10	6	0	323.31	1132200	2121300	1076600	1505000	1465400	1792900	1056100	2055200	1178600	1506000	1503700	1729600	52	52	52	52	51	52	19.8	2612500000
sp|P04231|HB23_MOUSE;sp|P20040|HB24_MOUSE;sp|P18468|HB2I_MOUSE	sp|P04231|HB23_MOUSE;sp|P20040|HB24_MOUSE;sp|P18468|HB2I_MOUSE	1;1;1	1;1;1	1;1;1	sp|P04231|HB23_MOUSE H-2 class II histocompatibility antigen, E-S beta chain (Fragment) OS=Mus musculus OX=10090 GN=H2-Eb1 PE=1 SV=1;sp|P20040|HB24_MOUSE H-2 class II histocompatibility antigen, E-Q beta chain OS=Mus musculus OX=10090 PE=1 SV=1;sp|P18468|H	3	1	1	1	1	1	1	3.9	3.9	3.9	26.647	232	232;264;264	5					1				0	6.7086	7685.5	14897	7343	8181.5	8099.7	9209	7169.7	14412	8040.1	8273.1	8289.5	8903.6	1	1	1	1	1	1	3.9	10405000
sp|P04925|PRIO_MOUSE	sp|P04925|PRIO_MOUSE	2	2	2	sp|P04925|PRIO_MOUSE Major prion protein OS=Mus musculus OX=10090 GN=Prnp PE=1 SV=2	1	2	2	2	2	2	2	6.7	6.7	6.7	27.977	254	254	4			1	1	1				0	12.207	31825	60278	27829	44229	40804	54217	29688	58343	30932	43992	42115	52183	3	3	3	3	3	3	6.7	47256000
sp|P05064|ALDOA_MOUSE;sp|P05063|ALDOC_MOUSE;sp|Q91Y97|ALDOB_MOUSE	sp|P05064|ALDOA_MOUSE	6;1;1	6;1;1	6;1;1	sp|P05064|ALDOA_MOUSE Fructose-bisphosphate aldolase A OS=Mus musculus OX=10090 GN=Aldoa PE=1 SV=2	3	6	6	6	6	6	6	16.5	16.5	16.5	39.355	364	364;363;364	6.12					3	2	2	1	0	42.251	194830	245090	166900	203120	208010	243240	181630	242380	176230	204670	212660	234960	8	8	8	8	8	8	16.5	146040000
sp|P05202|AATM_MOUSE	sp|P05202|AATM_MOUSE	8	8	8	sp|P05202|AATM_MOUSE Aspartate aminotransferase, mitochondrial OS=Mus musculus OX=10090 GN=Got2 PE=1 SV=1	1	8	8	8	8	8	8	19.3	19.3	19.3	47.411	430	430	7.44					1		2	6	0	109.31	437480	617830	366750	415650	386560	400500	407910	606660	392550	419050	395930	388430	8	8	8	8	8	8	19.3	492960000
sp|P05213|TBA1B_MOUSE;sp|P68369|TBA1A_MOUSE;sp|P68373|TBA1C_MOUSE	sp|P05213|TBA1B_MOUSE;sp|P68369|TBA1A_MOUSE;sp|P68373|TBA1C_MOUSE	11;11;10	1;1;1	0;0;0	sp|P05213|TBA1B_MOUSE Tubulin alpha-1B chain OS=Mus musculus OX=10090 GN=Tuba1b PE=1 SV=2;sp|P68369|TBA1A_MOUSE Tubulin alpha-1A chain OS=Mus musculus OX=10090 GN=Tuba1a PE=1 SV=1;sp|P68373|TBA1C_MOUSE Tubulin alpha-1C chain OS=Mus musculus OX=10090 GN=Tub	3	11	1	0	11	1	0	32.2	1.8	0	50.151	451	451;451;449	5.5				1	1	1	1		0.0050946	6.3125	202260	431820	177570	106180	210210	202270	188720	415920	198320	115100	208480	196580	5	5	5	5	5	5	32.2	361940000
sp|P05214|TBA3_MOUSE;sp|Q9JJZ2|TBA8_MOUSE;sp|Q3UX10|TBAL3_MOUSE	sp|P05214|TBA3_MOUSE;sp|Q9JJZ2|TBA8_MOUSE	13;7;2	13;7;2	3;1;1	sp|P05214|TBA3_MOUSE Tubulin alpha-3 chain OS=Mus musculus OX=10090 GN=Tuba3a PE=1 SV=1;sp|Q9JJZ2|TBA8_MOUSE Tubulin alpha-8 chain OS=Mus musculus OX=10090 GN=Tuba8 PE=1 SV=1	3	13	13	3	13	13	3	37.6	37.6	7.1	49.959	450	450;449;446	5.96	1	1	1	1	4	6	5	6	0	176.05	983570	1971200	885930	702110	1013100	961370	917620	1903700	978600	733610	1014600	935000	30	30	30	30	30	30	37.6	5671100000
sp|P05532|KIT_MOUSE;sp|P09581|CSF1R_MOUSE;sp|Q00342|FLT3_MOUSE	sp|P05532|KIT_MOUSE	36;2;1	36;2;1	36;2;1	sp|P05532|KIT_MOUSE Mast/stem cell growth factor receptor Kit OS=Mus musculus OX=10090 GN=Kit PE=1 SV=3	3	36	36	36	36	36	36	38.7	38.7	38.7	109.34	979	979;977;1000	6.39	1	2	3	3	5	14	14	22	0	323.31	3413500	6786000	2591800	2064300	2917400	3101400	3184600	6549900	2936700	2155600	2932900	3004300	70	69	69	70	70	70	38.7	18134000000
sp|P06151|LDHA_MOUSE;sp|P00342|LDHC_MOUSE	sp|P06151|LDHA_MOUSE	4;1	4;1	4;1	sp|P06151|LDHA_MOUSE L-lactate dehydrogenase A chain OS=Mus musculus OX=10090 GN=Ldha PE=1 SV=3	2	4	4	4	4	4	4	11.4	11.4	11.4	36.498	332	332;332	5.8				2		1	1	1	0	24.724	56433	100440	49020	54700	69100	80574	52638	97482	53746	55761	69946	77826	4	4	4	4	4	4	11.4	70644000
sp|P06537|GCR_MOUSE	sp|P06537|GCR_MOUSE	1	1	1	sp|P06537|GCR_MOUSE Glucocorticoid receptor OS=Mus musculus OX=10090 GN=Nr3c1 PE=1 SV=1	1	1	1	1	1	1	1	1.4	1.4	1.4	86.052	783	783	6						1			1	-2	0	0	0	0	0	0	0	0	0	0	0	0	0	0	0	0	0	0	1.4	0
sp|P06795|MDR1B_MOUSE;sp|P21440|MDR3_MOUSE;sp|Q9JJ59|ABCB9_MOUSE	sp|P06795|MDR1B_MOUSE	36;5;1	36;5;1	21;0;0	sp|P06795|MDR1B_MOUSE ATP-dependent translocase ABCB1 OS=Mus musculus OX=10090 GN=Abcb1b PE=1 SV=1	3	36	36	21	36	36	21	30.1	30.1	16.8	140.99	1276	1276;1276;762	6.27		3	3	6	4	10	15	19	0	323.31	2577300	5130300	1932100	895550	921700	1088900	2404500	4951200	2185400	969910	944570	1051500	56	56	56	56	56	56	30.1	5439000000
sp|P07356|ANXA2_MOUSE	sp|P07356|ANXA2_MOUSE	11	11	11	sp|P07356|ANXA2_MOUSE Annexin A2 OS=Mus musculus OX=10090 GN=Anxa2 PE=1 SV=2	1	11	11	11	11	11	11	27.4	27.4	27.4	38.676	339	339	4.7		4	4	2	2	3	2	3	0	189.51	404530	392440	354580	338970	389480	463250	377020	395540	363850	346880	396270	447210	20	20	20	20	20	20	27.4	401810000
sp|P07901|HS90A_MOUSE	sp|P07901|HS90A_MOUSE	20	12	12	sp|P07901|HS90A_MOUSE Heat shock protein HSP 90-alpha OS=Mus musculus OX=10090 GN=Hsp90aa1 PE=1 SV=4	1	20	12	12	20	12	12	31.4	18.1	18.1	84.787	733	733	6.26				3	2	5	5	4	0	178.55	306370	530680	235690	306760	397400	416680	285750	515330	262480	310850	400500	403840	18	18	18	18	18	18	31.4	802640000
sp|P08003|PDIA4_MOUSE	sp|P08003|PDIA4_MOUSE	9	9	9	sp|P08003|PDIA4_MOUSE Protein disulfide-isomerase A4 OS=Mus musculus OX=10090 GN=Pdia4 PE=1 SV=3	1	9	9	9	9	9	9	14.6	14.6	14.6	71.982	638	638	5.08		1	1	3	3	3		2	0	98.041	159860	279150	154500	244230	260070	311030	149100	271360	167700	243940	265440	300230	11	11	11	11	11	11	14.6	186310000
sp|P08113|ENPL_MOUSE	sp|P08113|ENPL_MOUSE	19	18	18	sp|P08113|ENPL_MOUSE Endoplasmin OS=Mus musculus OX=10090 GN=Hsp90b1 PE=1 SV=2	1	19	18	18	19	18	18	25.6	24.1	24.1	92.475	802	802	5	3	4	2	4	4	5	6	5	0	323.31	865530	1662500	772960	915770	1107200	1313100	807430	1608300	853910	929500	1123400	1267700	35	35	35	35	35	35	25.6	1615899999.9999998
sp|P08249|MDHM_MOUSE	sp|P08249|MDHM_MOUSE	3	3	3	sp|P08249|MDHM_MOUSE Malate dehydrogenase, mitochondrial OS=Mus musculus OX=10090 GN=Mdh2 PE=1 SV=3	1	3	3	3	3	3	3	13.3	13.3	13.3	35.611	338	338	6.67						1	2		0	45.23	26915	49254	26695	33018	40631	38376	25106	47784	28921	33453	40926	37334	3	3	3	3	3	3	13.3	54982000
sp|P08556|RASN_MOUSE;sp|Q61411|RASH_MOUSE;sp|P32883|RASK_MOUSE	sp|P08556|RASN_MOUSE;sp|Q61411|RASH_MOUSE;sp|P32883|RASK_MOUSE	2;1;1	2;1;1	2;1;1	sp|P08556|RASN_MOUSE GTPase NRas OS=Mus musculus OX=10090 GN=Nras PE=1 SV=1;sp|Q61411|RASH_MOUSE GTPase HRas OS=Mus musculus OX=10090 GN=Hras PE=1 SV=2;sp|P32883|RASK_MOUSE GTPase KRas OS=Mus musculus OX=10090 GN=Kras PE=1 SV=1	3	2	2	2	2	2	2	9.5	9.5	9.5	21.199	189	189;189;189	7						1		1	0	13.234	45548	74432	33267	41848	47024	58849	42479	72460	36993	42260	47955	56728	2	2	2	2	2	2	9.5	44038000
sp|P08752|GNAI2_MOUSE;sp|P20612|GNAT1_MOUSE;sp|P18872|GNAO_MOUSE;sp|Q3V3I2|GNAT3_MOUSE;sp|P50149|GNAT2_MOUSE;sp|Q8CGK7|GNAL_MOUSE	sp|P08752|GNAI2_MOUSE	13;2;2;2;2;1	13;2;2;2;2;1	7;0;0;0;0;0	sp|P08752|GNAI2_MOUSE Guanine nucleotide-binding protein G(i) subunit alpha-2 OS=Mus musculus OX=10090 GN=Gnai2 PE=1 SV=5	6	13	13	7	13	13	7	45.6	45.6	28.5	40.489	355	355;350;354;354;354;381	6.32		1	1	1	4	5	5	8	0	323.31	805830	1686200	631720	624540	679210	808630	751870	1624400	719800	637690	692870	780640	25	25	25	25	25	25	45.6	2063599999.9999998
sp|P09055|ITB1_MOUSE	sp|P09055|ITB1_MOUSE	18	18	18	sp|P09055|ITB1_MOUSE Integrin beta-1 OS=Mus musculus OX=10090 GN=Itgb1 PE=1 SV=1	1	18	18	18	18	18	18	24.6	24.6	24.6	88.231	798	798	5.88	1	3	4	5	4	9	11	13	0	323.31	3420300	5880100	2418200	1811900	2076300	2155700	3190100	5709500	2705700	1885000	2105200	2090200	57	57	57	57	57	57	24.6	16791000000
sp|P09103|PDIA1_MOUSE	sp|P09103|PDIA1_MOUSE	13	13	13	sp|P09103|PDIA1_MOUSE Protein disulfide-isomerase OS=Mus musculus OX=10090 GN=P4hb PE=1 SV=2	1	13	13	13	13	13	13	26.3	26.3	26.3	57.058	509	509	5.4		1	2	3	4	4	4	2	0	268.18	360560	645060	334410	516290	695450	782180	336310	626170	365750	520480	701070	756330	21	21	21	21	21	21	26.3	555320000
sp|P09242|PPBT_MOUSE	sp|P09242|PPBT_MOUSE	21	21	21	sp|P09242|PPBT_MOUSE Alkaline phosphatase, tissue-nonspecific isozyme OS=Mus musculus OX=10090 GN=Alpl PE=1 SV=2	1	21	21	21	21	21	21	49.6	49.6	49.6	57.514	524	524	5.83	1	6	4	5	15	12	17	18	0	323.31	3373900	6892100	3024900	2213800	2425400	3202200	3147800	6650800	3350500	2303900	2483300	3082200	92	92	92	92	92	92	49.6	26040000000
sp|P09405|NUCL_MOUSE	sp|P09405|NUCL_MOUSE	17	17	17	sp|P09405|NUCL_MOUSE Nucleolin OS=Mus musculus OX=10090 GN=Ncl PE=1 SV=2	1	17	17	17	17	17	17	23.3	23.3	23.3	76.722	707	707	5.67		1	2	3	5	4	5	4	0	263.84	467400	911400	455510	656230	813330	894780	436040	881610	499920	661120	822260	865860	21	21	21	21	21	21	23.3	802840000
sp|P09411|PGK1_MOUSE;sp|P09041|PGK2_MOUSE	sp|P09411|PGK1_MOUSE;sp|P09041|PGK2_MOUSE	4;2	4;2	4;2	sp|P09411|PGK1_MOUSE Phosphoglycerate kinase 1 OS=Mus musculus OX=10090 GN=Pgk1 PE=1 SV=4;sp|P09041|PGK2_MOUSE Phosphoglycerate kinase 2 OS=Mus musculus OX=10090 GN=Pgk2 PE=1 SV=4	2	4	4	4	4	4	4	10.1	10.1	10.1	44.55	417	417;417	5.2			1	1	1		2		0	36.859	42687	94458	123510	77112	48425	85620	39833	91900	123120	80007	52036	81874	2	2	2	2	2	2	10.1	59261000
sp|P09803|CADH1_MOUSE	sp|P09803|CADH1_MOUSE	19	19	18	sp|P09803|CADH1_MOUSE Cadherin-1 OS=Mus musculus OX=10090 GN=Cdh1 PE=1 SV=1	1	19	19	18	19	19	18	23	23	21.7	98.255	884	884	5.02	1	5	5	6	7	14	8	2	0	323.31	1095100	2227300	899040	651390	799130	900450	1021700	2148700	1008600	681000	809680	870690	53	53	53	53	53	53	23	3665899999.9999995
sp|P62984|RL40_MOUSE;sp|P62983|RS27A_MOUSE;sp|P0CG49|UBB_MOUSE;sp|P0CG50|UBC_MOUSE	sp|P62984|RL40_MOUSE;sp|P62983|RS27A_MOUSE;sp|P0CG49|UBB_MOUSE;sp|P0CG50|UBC_MOUSE	4;4;4;4	4;4;4;4	4;4;4;4	sp|P62984|RL40_MOUSE Ubiquitin-60S ribosomal protein L40 OS=Mus musculus OX=10090 GN=Uba52 PE=1 SV=2;sp|P62983|RS27A_MOUSE Ubiquitin-40S ribosomal protein S27a OS=Mus musculus OX=10090 GN=Rps27a PE=1 SV=2;sp|P0CG49|UBB_MOUSE Polyubiquitin-B OS=Mus musculus	4	4	4	4	4	4	4	33.6	33.6	33.6	14.728	128	128;156;305;734	6.04	1	2	1	1	2	5	5	8	0	191.36	3148400	6544300	2928300	1754600	2354100	2977400	2937500	6311900	3228800	1868200	2385800	2868900	72	72	72	72	72	72	33.6	21653000000
sp|Q9D6P8|CALL3_MOUSE;sp|P0DP28|CALM3_MOUSE;sp|P0DP27|CALM2_MOUSE;sp|P0DP26|CALM1_MOUSE	sp|Q9D6P8|CALL3_MOUSE;sp|P0DP28|CALM3_MOUSE;sp|P0DP27|CALM2_MOUSE;sp|P0DP26|CALM1_MOUSE	2;2;2;2	2;2;2;2	2;2;2;2	sp|Q9D6P8|CALL3_MOUSE Calmodulin-like protein 3 OS=Mus musculus OX=10090 GN=Calml3 PE=2 SV=1;sp|P0DP28|CALM3_MOUSE Calmodulin-3 OS=Mus musculus OX=10090 GN=Calm3 PE=1 SV=1;sp|P0DP27|CALM2_MOUSE Calmodulin-2 OS=Mus musculus OX=10090 GN=Calm2 PE=1 SV=1;sp|P0	4	2	2	2	2	2	2	14.8	14.8	14.8	16.701	149	149;149;149;149	2.5	1			1					0	14.703	45090	47500	31311	31332	37675	27416	42027	47468	33076	32029	37776	26970	2	2	2	2	2	2	14.8	28426000
sp|P10107|ANXA1_MOUSE	sp|P10107|ANXA1_MOUSE	2	2	2	sp|P10107|ANXA1_MOUSE Annexin A1 OS=Mus musculus OX=10090 GN=Anxa1 PE=1 SV=2	1	2	2	2	2	2	2	6.4	6.4	6.4	38.734	346	346	4.33				2	1				0	14.906	56818	24960	47007	25862	24579	35526	52926	27596	46014	27372	25462	34117	3	3	3	3	3	3	6.4	48281000
sp|P10126|EF1A1_MOUSE;sp|P62631|EF1A2_MOUSE	sp|P10126|EF1A1_MOUSE	14;5	14;5	14;5	sp|P10126|EF1A1_MOUSE Elongation factor 1-alpha 1 OS=Mus musculus OX=10090 GN=Eef1a1 PE=1 SV=3	2	14	14	14	14	14	14	27.9	27.9	27.9	50.113	462	462;463	6.59				1	5	10	9	9	0	131.07	3143100	6163200	2757900	2219400	3670400	3776900	2932200	5956600	3048800	2330900	3665500	3662300	42	42	42	42	42	42	27.9	10627000000
sp|P10287|CADH3_MOUSE	sp|P10287|CADH3_MOUSE	2	1	1	sp|P10287|CADH3_MOUSE Cadherin-3 OS=Mus musculus OX=10090 GN=Cdh3 PE=1 SV=2	1	2	1	1	2	1	1	2.7	1.3	1.3	90.611	822	822	3.5			1	1					0	7.4809	16979	33785	17315	13730	12342	18719	15841	32662	18784	14124	12837	17956	2	2	2	2	2	2	2.7	19298000
sp|P10493|NID1_MOUSE	sp|P10493|NID1_MOUSE	15	15	15	sp|P10493|NID1_MOUSE Nidogen-1 OS=Mus musculus OX=10090 GN=Nid1 PE=1 SV=2	1	15	15	15	15	15	15	13.3	13.3	13.3	136.54	1245	1245	4.67	1	1	2	7	2	1	1	3	0	127.14	278580	442780	209090	503080	510640	517940	259790	431710	234060	495700	519750	502660	18	18	18	18	18	18	13.3	422430000
sp|P10639|THIO_MOUSE	sp|P10639|THIO_MOUSE	2	2	2	sp|P10639|THIO_MOUSE Thioredoxin OS=Mus musculus OX=10090 GN=Txn PE=1 SV=3	1	2	2	2	2	2	2	21	21	21	11.675	105	105	7						1	2	1	0	14.269	311960	344950	229200	181250	299360	269470	290780	343670	241250	190380	297940	262580	5	5	5	5	5	5	21	257950000
sp|P10761|ZP3_MOUSE	sp|P10761|ZP3_MOUSE	6	6	6	sp|P10761|ZP3_MOUSE Zona pellucida sperm-binding protein 3 OS=Mus musculus OX=10090 GN=Zp3 PE=1 SV=4	1	6	6	6	6	6	6	15.3	15.3	15.3	46.303	424	424	6.07				2	2	5	5	1	0	139.48	620180	1194500	478140	328550	360480	385020	578550	1154500	536880	343560	366640	372980	15	15	15	15	15	15	15.3	1326700000
sp|P10852|4F2_MOUSE	sp|P10852|4F2_MOUSE	19	19	19	sp|P10852|4F2_MOUSE 4F2 cell-surface antigen heavy chain OS=Mus musculus OX=10090 GN=Slc3a2 PE=1 SV=1	1	19	19	19	19	19	19	36.1	36.1	36.1	58.336	526	526	4.98	5	8	7	14	13	11	10	13	0	323.31	4983300	10037000	3787300	3177300	4057900	4999500	4649300	9683100	4302300	3294400	4114700	4821000	100	100	100	100	100	100	36.1	84146000000
sp|Q6ZWY9|H2B1C_MOUSE;sp|Q64525|H2B2B_MOUSE;sp|Q64478|H2B1H_MOUSE;sp|P10854|H2B1M_MOUSE;sp|Q8CGP2|H2B1P_MOUSE;sp|Q8CGP1|H2B1K_MOUSE;sp|Q64475|H2B1B_MOUSE;sp|P10853|H2B1F_MOUSE;sp|P70696|H2B1A_MOUSE;sp|Q9D2U9|H2B3A_MOUSE;sp|Q8CGP0|H2B3B_MOUSE;sp|Q64524|H2B2E_MOUSE	sp|Q6ZWY9|H2B1C_MOUSE;sp|Q64525|H2B2B_MOUSE;sp|Q64478|H2B1H_MOUSE;sp|P10854|H2B1M_MOUSE;sp|Q8CGP2|H2B1P_MOUSE;sp|Q8CGP1|H2B1K_MOUSE;sp|Q64475|H2B1B_MOUSE;sp|P10853|H2B1F_MOUSE;sp|P70696|H2B1A_MOUSE	5;5;5;5;4;4;4;4;3;2;2;2	5;5;5;5;4;4;4;4;3;2;2;2	5;5;5;5;4;4;4;4;3;2;2;2	sp|Q6ZWY9|H2B1C_MOUSE Histone H2B type 1-C/E/G OS=Mus musculus OX=10090 GN=H2bc4 PE=1 SV=3;sp|Q64525|H2B2B_MOUSE Histone H2B type 2-B OS=Mus musculus OX=10090 GN=Hist2h2bb PE=1 SV=3;sp|Q64478|H2B1H_MOUSE Histone H2B type 1-H OS=Mus musculus OX=10090 GN=His	12	5	5	5	5	5	5	34.1	34.1	34.1	13.906	126	126;126;126;126;126;126;126;126;127;126;126;126	6				1	2	1	2	1	0	31.35	157000	147590	139660	116220	779700	159670	146320	149170	142560	138680	741510	175920	7	7	7	7	7	7	34.1	549670000
sp|P11031|TCP4_MOUSE	sp|P11031|TCP4_MOUSE	2	2	2	sp|P11031|TCP4_MOUSE Activated RNA polymerase II transcriptional coactivator p15 OS=Mus musculus OX=10090 GN=Sub1 PE=1 SV=3	1	2	2	2	2	2	2	15.7	15.7	15.7	14.427	127	127	4		1	1				1		0	38.203	26875	39985	23857	56241	76633	75390	25060	39164	25929	56017	76901	73228	3	3	3	3	3	3	15.7	89088000
sp|P11103|PARP1_MOUSE	sp|P11103|PARP1_MOUSE	3	3	3	sp|P11103|PARP1_MOUSE Poly [ADP-ribose] polymerase 1 OS=Mus musculus OX=10090 GN=Parp1 PE=1 SV=3	1	3	3	3	3	3	3	2.9	2.9	2.9	113.1	1013	1013	3.5	1	1			1	1			0	27.089	17794	39773	17996	18162	20848	22436	16605	38271	19914	18547	21147	21728	5	5	5	5	5	5	2.9	29720000
sp|P11276|FINC_MOUSE	sp|P11276|FINC_MOUSE	9	9	9	sp|P11276|FINC_MOUSE Fibronectin OS=Mus musculus OX=10090 GN=Fn1 PE=1 SV=4	1	9	9	9	9	9	9	4.8	4.8	4.8	272.53	2477	2477	5.5			1	3	3	3	3	1	0	78.951	115700	182030	106430	174250	193740	218950	107900	177810	114870	174050	196980	211710	15	15	15	15	15	15	4.8	227830000
sp|P11438|LAMP1_MOUSE	sp|P11438|LAMP1_MOUSE	5	5	5	sp|P11438|LAMP1_MOUSE Lysosome-associated membrane glycoprotein 1 OS=Mus musculus OX=10090 GN=Lamp1 PE=1 SV=2	1	5	5	5	5	5	5	13.8	13.8	13.8	43.865	406	406	5.88			1	1	4	5	3	2	0	277.25	694830	1387000	602970	536490	623590	757350	648240	1339400	670140	552160	634620	730670	16	16	16	16	16	16	13.8	4295600000
sp|P11499|HS90B_MOUSE	sp|P11499|HS90B_MOUSE	22	22	13	sp|P11499|HS90B_MOUSE Heat shock protein HSP 90-beta OS=Mus musculus OX=10090 GN=Hsp90ab1 PE=1 SV=3	1	22	22	13	22	22	13	34.9	34.9	19.9	83.28	724	724	5.42	3	2	2	4	6	7	7	7	0	235.39	1058900	1932500	857890	948290	1298200	1268600	987770	1872700	953090	970080	1303100	1232500	38	38	38	38	38	38	34.9	3218199999.9999995
sp|P11531|DMD_MOUSE	sp|P11531|DMD_MOUSE	4	4	4	sp|P11531|DMD_MOUSE Dystrophin OS=Mus musculus OX=10090 GN=Dmd PE=1 SV=3	1	4	4	4	4	4	4	1.2	1.2	1.2	425.83	3678	3678	4.83			1	1	3		1		0	25.696	48570	100360	44268	52787	50807	67869	45316	96809	49281	53182	52346	65311	6	6	6	6	6	6	1.2	83352000
sp|P11627|L1CAM_MOUSE	sp|P11627|L1CAM_MOUSE	1	1	1	sp|P11627|L1CAM_MOUSE Neural cell adhesion molecule L1 OS=Mus musculus OX=10090 GN=L1cam PE=1 SV=1	1	1	1	1	1	1	1	0.8	0.8	0.8	140.97	1260	1260	1	1								0	10.246	0	0	0	0	0	0	0	0	0	0	0	0	0	0	0	0	0	0	0.8	0
sp|P11680|PROP_MOUSE	sp|P11680|PROP_MOUSE	1	1	1	sp|P11680|PROP_MOUSE Properdin OS=Mus musculus OX=10090 GN=Cfp PE=1 SV=2	1	1	1	1	1	1	1	1.7	1.7	1.7	50.327	464	464	3.5			1	1					0.0029851	6.4398	15785	14182	11760	12261	15724	15244	14710	14361	12165	12536	15824	14815	2	2	2	2	2	2	1.7	11763000
sp|P11688|ITA5_MOUSE	sp|P11688|ITA5_MOUSE	20	20	20	sp|P11688|ITA5_MOUSE Integrin alpha-5 OS=Mus musculus OX=10090 GN=Itga5 PE=1 SV=3	1	20	20	20	20	20	20	21.7	21.7	21.7	115.04	1053	1053	6.57		2	2	1	1	4	6	14	0	323.31	1558000	2947500	1188100	1171600	1355200	1490000	1453400	2851000	1337600	1198600	1375000	1442000	32	32	32	32	32	32	21.7	7826399999.999999
sp|P11928|OAS1A_MOUSE	sp|P11928|OAS1A_MOUSE	3	3	3	sp|P11928|OAS1A_MOUSE 2-5-oligoadenylate synthase 1A OS=Mus musculus OX=10090 GN=Oas1a PE=1 SV=2	1	3	3	3	3	3	3	12	12	12	42.428	367	367	6.75						2	1	1	0	64.286	78539	148970	68274	84141	88176	98829	73266	144180	75624	84839	89920	95590	4	4	4	4	4	4	12	131650000
sp|P11983|TCPA_MOUSE	sp|P11983|TCPA_MOUSE	7	7	7	sp|P11983|TCPA_MOUSE T-complex protein 1 subunit alpha OS=Mus musculus OX=10090 GN=Tcp1 PE=1 SV=3	1	7	7	7	7	7	7	13.8	13.8	13.8	60.448	556	556	6.22			1	1	1	1	2	3	0	49.884	103100	169670	89055	103920	112230	118870	96156	165280	96780	105120	114080	115180	6	7	8	8	7	8	13.8	111980000
sp|P12382|PFKAL_MOUSE	sp|P12382|PFKAL_MOUSE	2	2	2	sp|P12382|PFKAL_MOUSE ATP-dependent 6-phosphofructokinase, liver type OS=Mus musculus OX=10090 GN=Pfkl PE=1 SV=4	1	2	2	2	2	2	2	3.2	3.2	3.2	85.359	780	780	4.33		1	1					1	0	16.012	34873	68081	32384	35489	41121	38101	32533	65834	35622	36090	41519	37096	3	3	3	3	3	3	3.2	84751000
sp|P12787|COX5A_MOUSE	sp|P12787|COX5A_MOUSE	3	3	3	sp|P12787|COX5A_MOUSE Cytochrome c oxidase subunit 5A, mitochondrial OS=Mus musculus OX=10090 GN=Cox5a PE=1 SV=2	1	3	3	3	3	3	3	21.9	21.9	21.9	16.101	146	146	7.5							2	2	0	22.193	83492	150300	71666	80309	74337	98154	77878	145790	78830	81047	76735	94487	2	2	2	2	2	2	21.9	372090000
sp|P13595|NCAM1_MOUSE	sp|P13595|NCAM1_MOUSE	33	33	33	sp|P13595|NCAM1_MOUSE Neural cell adhesion molecule 1 OS=Mus musculus OX=10090 GN=Ncam1 PE=1 SV=3	1	33	33	33	33	33	33	34.7	34.7	34.7	119.43	1115	1115	5.46	6	5	6	9	14	16	17	17	0	323.31	5179500	10051000	3947600	3889700	4678700	5409400	4832000	9711600	4462800	3985200	4745800	5226500	128	128	128	128	128	128	34.7	21333000000
sp|P13597|ICAM1_MOUSE	sp|P13597|ICAM1_MOUSE	15	15	15	sp|P13597|ICAM1_MOUSE Intercellular adhesion molecule 1 OS=Mus musculus OX=10090 GN=Icam1 PE=1 SV=1	1	15	15	15	15	15	15	27.4	27.4	27.4	58.844	537	537	6.05	2		2	4	6	8	6	13	0	226.56	3003800	5673100	2239200	1674200	2353600	2613000	2802100	5487000	2521900	1755500	2369900	2527600	47	47	47	48	48	48	27.4	28619000000
sp|P13808|B3A2_MOUSE;sp|P16283|B3A3_MOUSE	sp|P13808|B3A2_MOUSE	20;1	20;1	20;1	sp|P13808|B3A2_MOUSE Anion exchange protein 2 OS=Mus musculus OX=10090 GN=Slc4a2 PE=1 SV=1	2	20	20	20	20	20	20	19.6	19.6	19.6	136.81	1237	1237;1227	5.44	2	2	1	5	4	8	8	4	0	247.92	872760	1671500	700350	623560	708570	884600	814180	1616300	782750	641340	722530	852770	36	36	36	36	36	36	19.6	1769299999.9999998
sp|P14094|AT1B1_MOUSE	sp|P14094|AT1B1_MOUSE	9	9	9	sp|P14094|AT1B1_MOUSE Sodium/potassium-transporting ATPase subunit beta-1 OS=Mus musculus OX=10090 GN=Atp1b1 PE=1 SV=1	1	9	9	9	9	9	9	30.3	30.3	30.3	35.194	304	304	4.93	2	4	4	7	7	7	5	5	0	116.02	2471700	4833800	1787200	1054400	1376600	1514200	2305900	4667700	2031000	1123600	1390600	1465300	55	55	55	55	55	55	30.3	38570000000
sp|P14211|CALR_MOUSE	sp|P14211|CALR_MOUSE	5	5	5	sp|P14211|CALR_MOUSE Calreticulin OS=Mus musculus OX=10090 GN=Calr PE=1 SV=1	1	5	5	5	5	5	5	10.6	10.6	10.6	47.994	416	416	5.25	1			1	2	2	1	1	0	37.801	188110	290850	163160	238980	303210	293120	175420	284250	176550	240750	305130	284910	8	8	8	8	8	8	10.6	292740000
sp|P14602|HSPB1_MOUSE	sp|P14602|HSPB1_MOUSE	1	1	1	sp|P14602|HSPB1_MOUSE Heat shock protein beta-1 OS=Mus musculus OX=10090 GN=Hspb1 PE=1 SV=3	1	1	1	1	1	1	1	4.8	4.8	4.8	23.014	209	209	6						1			0.0029674	6.4188	22207	19729	17076	20138	16674	26023	20695	20005	17636	20203	17435	24947	1	1	1	1	1	1	4.8	37391000
sp|P14733|LMNB1_MOUSE;sp|P21619|LMNB2_MOUSE	sp|P14733|LMNB1_MOUSE	21;3	21;3	20;2	sp|P14733|LMNB1_MOUSE Lamin-B1 OS=Mus musculus OX=10090 GN=Lmnb1 PE=1 SV=3	2	21	21	20	21	21	20	38.9	38.9	37.6	66.785	588	588;596	5.14	1	3	3	3	2	7	8	1	0	166.67	325040	560490	289520	373600	1475500	402420	303160	544880	315720	403470	1413700	419790	29	29	29	27	29	27	38.9	1377300000
sp|P15116|CADH2_MOUSE;sp|P39038|CADH4_MOUSE	sp|P15116|CADH2_MOUSE	5;1	5;1	5;1	sp|P15116|CADH2_MOUSE Cadherin-2 OS=Mus musculus OX=10090 GN=Cdh2 PE=1 SV=2	2	5	5	5	5	5	5	6.6	6.6	6.6	99.795	906	906;913	4.2	1		1		2		1		0	34.047	12254	18416	11576	16108	10986	53038	11427	18037	12354	16014	12613	50047	4	4	4	4	4	4	6.6	53391000
sp|P15208|INSR_MOUSE	sp|P15208|INSR_MOUSE	28	28	23	sp|P15208|INSR_MOUSE Insulin receptor OS=Mus musculus OX=10090 GN=Insr PE=1 SV=2	1	28	28	23	28	28	23	20.9	20.9	18.1	155.61	1372	1372	5.7	1	3	3	6	4	7	9	10	0	323.31	1476000	3066700	1189700	1018100	1376800	1441700	1377100	2955700	1345500	1056300	1385800	1397300	47	47	47	47	47	47	20.9	2489800000
sp|P15379|CD44_MOUSE	sp|P15379|CD44_MOUSE	2	2	2	sp|P15379|CD44_MOUSE CD44 antigen OS=Mus musculus OX=10090 GN=Cd44 PE=1 SV=3	1	2	2	2	2	2	2	3.1	3.1	3.1	85.616	778	778	4	1						1		0	12.016	14940	26365	10422	10173	10680	11665	13935	25568	11768	10381	10886	11292	2	2	2	2	2	2	3.1	9105000
sp|P15535|B4GT1_MOUSE	sp|P15535|B4GT1_MOUSE	2	2	2	sp|P15535|B4GT1_MOUSE Beta-1,4-galactosyltransferase 1 OS=Mus musculus OX=10090 GN=B4galt1 PE=1 SV=1	1	2	2	2	2	2	2	4.3	4.3	4.3	44.411	399	399	7						1		1	0	11.508	79058	127400	65912	104940	90221	119370	73729	124210	72154	104160	93495	114920	2	2	2	2	2	2	4.3	39507000
sp|P15702|LEUK_MOUSE	sp|P15702|LEUK_MOUSE	4	4	4	sp|P15702|LEUK_MOUSE Leukosialin OS=Mus musculus OX=10090 GN=Spn PE=1 SV=1	1	4	4	4	4	4	4	11.4	11.4	11.4	40.038	395	395	5.2		1		1	1		1	1	0	39.781	156570	266630	131670	73107	81247	95938	146030	259260	143100	77832	82879	92639	5	5	5	5	5	5	11.4	292650000
sp|P15864|H12_MOUSE;sp|Q07133|H1T_MOUSE	sp|P15864|H12_MOUSE	7;2	1;0	1;0	sp|P15864|H12_MOUSE Histone H1.2 OS=Mus musculus OX=10090 GN=H1-2 PE=1 SV=2	2	7	1	1	7	1	1	34	7.5	7.5	21.266	212	212;208	2		1							0	12.217	3442	7944.3	4377.5	6265.1	7266.7	8979.7	3212.2	7646.1	4744.8	6298.5	7395.2	8659	1	1	1	1	1	1	34	18650000
sp|P16092|FGFR1_MOUSE;sp|Q61851|FGFR3_MOUSE;sp|P21803|FGFR2_MOUSE	sp|P16092|FGFR1_MOUSE	6;2;1	6;2;1	6;2;1	sp|P16092|FGFR1_MOUSE Fibroblast growth factor receptor 1 OS=Mus musculus OX=10090 GN=Fgfr1 PE=1 SV=2	3	6	6	6	6	6	6	7.2	7.2	7.2	91.98	822	822;801;821	4.45		2	2	2	1	2	2		0	47.468	122100	241630	114970	72454	78013	92394	113910	233540	125710	76215	79686	89211	8	8	8	8	8	8	7.2	195200000
sp|P16330|CN37_MOUSE	sp|P16330|CN37_MOUSE	2	2	2	sp|P16330|CN37_MOUSE 2,3-cyclic-nucleotide 3-phosphodiesterase OS=Mus musculus OX=10090 GN=Cnp PE=1 SV=3	1	2	2	2	2	2	2	5.2	5.2	5.2	47.123	420	420	6					1	1	1		0	23.382	17961	40043	15383	22130	18210	20317	16761	38501	17551	22028	18822	19658	2	2	2	2	2	2	5.2	21392000
sp|P16460|ASSY_MOUSE	sp|P16460|ASSY_MOUSE	6	6	6	sp|P16460|ASSY_MOUSE Argininosuccinate synthase OS=Mus musculus OX=10090 GN=Ass1 PE=1 SV=1	1	6	6	6	6	6	6	12.9	12.9	12.9	46.584	412	412	6.17	1					1	2	2	0	35.634	271900	484330	228740	218730	277430	300180	253620	469960	251420	224800	280200	290630	6	6	6	6	6	6	12.9	149660000
sp|P16546|SPTN1_MOUSE	sp|P16546|SPTN1_MOUSE	2	2	2	sp|P16546|SPTN1_MOUSE Spectrin alpha chain, non-erythrocytic 1 OS=Mus musculus OX=10090 GN=Sptan1 PE=1 SV=4	1	2	2	2	2	2	2	1.3	1.3	1.3	284.59	2472	2472	3		1		1					0	12.449	2628.4	4559.2	3203.1	3234.7	4392.5	4203.5	2451.5	4441.5	3362.5	3320.8	4408.7	4087.1	1	1	1	1	1	1	1.3	5810700
sp|P16858|G3P_MOUSE	sp|P16858|G3P_MOUSE	12	12	11	sp|P16858|G3P_MOUSE Glyceraldehyde-3-phosphate dehydrogenase OS=Mus musculus OX=10090 GN=Gapdh PE=1 SV=2	1	12	12	11	12	12	11	41.7	41.7	39.6	35.81	333	333	7.05					3	3	5	10	0	323.31	931780	1898400	909750	830650	1126000	1133700	869330	1833100	997370	858050	1131900	1100300	18	18	18	18	18	18	41.7	9320400000
sp|P17047|LAMP2_MOUSE	sp|P17047|LAMP2_MOUSE	5	5	5	sp|P17047|LAMP2_MOUSE Lysosome-associated membrane glycoprotein 2 OS=Mus musculus OX=10090 GN=Lamp2 PE=1 SV=2	1	5	5	5	5	5	5	11.3	11.3	11.3	45.681	415	415	6.71					2	1	1	3	0	37.912	283380	573870	202260	306300	289170	358060	264390	553340	234410	305480	297380	345310	7	7	7	7	7	7	11.3	1119600000
sp|P17182|ENOA_MOUSE;sp|P17183|ENOG_MOUSE;sp|P21550|ENOB_MOUSE	sp|P17182|ENOA_MOUSE	7;2;1	7;2;1	7;2;1	sp|P17182|ENOA_MOUSE Alpha-enolase OS=Mus musculus OX=10090 GN=Eno1 PE=1 SV=3	3	7	7	7	7	7	7	16.8	16.8	16.8	47.14	434	434;434;434	6		1			1	4	1	2	0	69.524	230630	295730	175740	240420	319520	304660	215020	291840	188660	243250	320820	296270	9	9	9	9	9	9	16.8	404330000
sp|P17225|PTBP1_MOUSE	sp|P17225|PTBP1_MOUSE	1	1	1	sp|P17225|PTBP1_MOUSE Polypyrimidine tract-binding protein 1 OS=Mus musculus OX=10090 GN=Ptbp1 PE=1 SV=2	1	1	1	1	1	1	1	2.5	2.5	2.5	56.477	527	527	5					1				0	7.0735	3067.5	5743.6	4513.5	4018.4	4443.2	5932.6	2861.5	5584.2	4681.3	4124.9	4547.2	5708.5	1	1	1	1	1	1	2.5	5934600
sp|P17439|GLCM_MOUSE	sp|P17439|GLCM_MOUSE	1	1	1	sp|P17439|GLCM_MOUSE Lysosomal acid glucosylceramidase OS=Mus musculus OX=10090 GN=Gba PE=1 SV=1	1	1	1	1	1	1	1	1.6	1.6	1.6	57.621	515	515	5					1				0	6.8324	4198.1	7806.3	4744	5143.9	3430.8	5475	3916	7574.9	5061	5158.2	3646.2	5247	1	1	1	1	1	1	1.6	15984000
sp|P17665|COX7C_MOUSE	sp|P17665|COX7C_MOUSE	1	1	1	sp|P17665|COX7C_MOUSE Cytochrome c oxidase subunit 7C, mitochondrial OS=Mus musculus OX=10090 GN=Cox7c PE=1 SV=1	1	1	1	1	1	1	1	14.3	14.3	14.3	7.3325	63	63	8								1	0	34.141	45653	83664	32309	30985	34625	42106	42585	81004	36614	31718	35300	40622	1	1	1	1	1	1	14.3	686940000
sp|P17751|TPIS_MOUSE	sp|P17751|TPIS_MOUSE	3	3	3	sp|P17751|TPIS_MOUSE Triosephosphate isomerase OS=Mus musculus OX=10090 GN=Tpi1 PE=1 SV=4	1	3	3	3	3	3	3	12.7	12.7	12.7	32.191	299	299	5				1	1	1			0	44.103	17592	30257	16107	22452	26876	30976	16408	29424	17525	22619	27253	29932	2	2	2	2	2	2	12.7	26882000
sp|P17809|GTR1_MOUSE	sp|P17809|GTR1_MOUSE	4	4	4	sp|P17809|GTR1_MOUSE Solute carrier family 2, facilitated glucose transporter member 1 OS=Mus musculus OX=10090 GN=Slc2a1 PE=1 SV=4	1	4	4	4	4	4	4	8.7	8.7	8.7	53.984	492	492	5.63	1	1	1	2	4	2	3	5	0	176.05	1430400	3024900	962080	807470	1177100	1255600	1334600	2911100	1127200	841860	1181900	1216100	20	20	20	20	20	20	8.7	16129000000
sp|Q61696|HS71A_MOUSE;sp|P17879|HS71B_MOUSE	sp|Q61696|HS71A_MOUSE;sp|P17879|HS71B_MOUSE	4;4	1;1	0;0	sp|Q61696|HS71A_MOUSE Heat shock 70 kDa protein 1A OS=Mus musculus OX=10090 GN=Hspa1a PE=1 SV=2;sp|P17879|HS71B_MOUSE Heat shock 70 kDa protein 1B OS=Mus musculus OX=10090 GN=Hspa1b PE=1 SV=3	2	4	1	0	4	1	0	10	2.5	0	70.078	641	641;642	3			1						0	7.0836	1674.9	2003	1648.4	2001.5	1887.2	2969.8	1561.3	1990.1	1710.3	2012.4	1958.7	2846.3	1	1	1	1	1	1	10	5730400
sp|P17897|LYZ1_MOUSE	sp|P17897|LYZ1_MOUSE	1	1	1	sp|P17897|LYZ1_MOUSE Lysozyme C-1 OS=Mus musculus OX=10090 GN=Lyz1 PE=1 SV=1	1	1	1	1	1	1	1	8.1	8.1	8.1	16.794	148	148	7.5							1	1	0	6.8717	83365	50284	48488	59994	52897	49901	77667	52891	49702	60121	54208	48564	2	2	2	2	2	2	8.1	120240000
sp|P17918|PCNA_MOUSE	sp|P17918|PCNA_MOUSE	2	2	2	sp|P17918|PCNA_MOUSE Proliferating cell nuclear antigen OS=Mus musculus OX=10090 GN=Pcna PE=1 SV=2	1	2	2	2	2	2	2	10.3	10.3	10.3	28.785	261	261	4.5			1	1	1	1			0	29.573	58764	123330	62232	63809	73282	77045	54829	119000	67852	65092	74278	74671	4	4	4	4	4	4	10.3	123650000
sp|P18052|PTPRA_MOUSE;sp|P49446|PTPRE_MOUSE	sp|P18052|PTPRA_MOUSE	23;1	23;1	23;1	sp|P18052|PTPRA_MOUSE Receptor-type tyrosine-protein phosphatase alpha OS=Mus musculus OX=10090 GN=Ptpra PE=1 SV=3	2	23	23	23	23	23	23	25.9	25.9	25.9	93.696	829	829;699	5.72	1	2	1	7	9	6	7	10	0	277.85	1344600	2323300	1188200	981350	1049100	1105500	1254100	2258300	1289900	1011400	1067600	1071400	46	46	46	46	46	46	25.9	2952299999.9999995
sp|P18242|CATD_MOUSE	sp|P18242|CATD_MOUSE	1	1	1	sp|P18242|CATD_MOUSE Cathepsin D OS=Mus musculus OX=10090 GN=Ctsd PE=1 SV=1	1	1	1	1	1	1	1	4.4	4.4	4.4	44.953	410	410	5					2				1	-2	14013	19460	13484	17501	15205	18199	13066	19148	14229	17504	15699	17569	3	3	3	3	3	3	4.4	12923000
sp|P18572|BASI_MOUSE	sp|P18572|BASI_MOUSE	11	11	11	sp|P18572|BASI_MOUSE Basigin OS=Mus musculus OX=10090 GN=Bsg PE=1 SV=2	1	11	11	11	11	11	11	24.2	24.2	24.2	42.444	389	389	5.46	3	4	7	9	11	18	23	7	0	192.95	5547000	11016000	4265200	2895400	3513700	4125500	5175000	10634000	4814800	3041400	3566900	3984100	108	108	108	108	108	108	24.2	64182000000
sp|P18581|CTR2_MOUSE	sp|P18581|CTR2_MOUSE	1	1	1	sp|P18581|CTR2_MOUSE Cationic amino acid transporter 2 OS=Mus musculus OX=10090 GN=Slc7a2 PE=1 SV=3	1	1	1	1	1	1	1	1.2	1.2	1.2	71.855	657	657	4			1	1	1				0.0064286	6.207	16716	25789	19345	20030	15275	17723	15588	25265	20188	20180	15897	17129	3	3	3	3	3	3	1.2	38721000
sp|P18760|COF1_MOUSE;sp|P45591|COF2_MOUSE	sp|P18760|COF1_MOUSE	7;2	7;2	6;1	sp|P18760|COF1_MOUSE Cofilin-1 OS=Mus musculus OX=10090 GN=Cfl1 PE=1 SV=3	2	7	7	6	7	7	6	47	47	42.8	18.559	166	166;166	5.77				2	4	3	3	1	0	79.814	410770	771570	330610	334390	552470	561000	383180	746730	368800	346510	551390	544230	13	13	13	13	13	13	47	638550000
sp|P18762|ADRB2_MOUSE	sp|P18762|ADRB2_MOUSE	3	3	3	sp|P18762|ADRB2_MOUSE Beta-2 adrenergic receptor OS=Mus musculus OX=10090 GN=Adrb2 PE=1 SV=2	1	3	3	3	3	3	3	7.9	7.9	7.9	46.998	418	418	4			2			1			0	24.24	21778	28609	22371	31596	20327	26016	20304	28262	23376	31277	21478	25074	2	2	2	2	2	2	7.9	35911000
sp|P18828|SDC1_MOUSE	sp|P18828|SDC1_MOUSE	5	5	5	sp|P18828|SDC1_MOUSE Syndecan-1 OS=Mus musculus OX=10090 GN=Sdc1 PE=1 SV=1	1	5	5	5	5	5	5	19.3	19.3	19.3	32.904	311	311	4.53		2	3	3	3	1	2	1	0	151.93	509830	1029700	414820	299530	434450	467620	475660	993610	465510	315220	436550	452780	14	14	14	14	14	14	19.3	2422400000
sp|P19096|FAS_MOUSE	sp|P19096|FAS_MOUSE	21	21	21	sp|P19096|FAS_MOUSE Fatty acid synthase OS=Mus musculus OX=10090 GN=Fasn PE=1 SV=2	1	21	21	21	21	21	21	8.9	8.9	8.9	272.43	2504	2504	6.3		1	1	1	3	6	10	5	0	198.79	327800	622040	269770	379310	358350	390290	305790	601820	301880	379200	367100	377890	25	25	25	25	25	25	8.9	494410000
sp|P19137|LAMA1_MOUSE	sp|P19137|LAMA1_MOUSE	7	7	7	sp|P19137|LAMA1_MOUSE Laminin subunit alpha-1 OS=Mus musculus OX=10090 GN=Lama1 PE=1 SV=2	1	7	7	7	7	7	7	2.8	2.8	2.8	338.14	3083	3083	5			1	1	3	1	1		0	56.579	38481	70297	34572	56651	49145	60878	35895	68160	38119	56185	50786	58712	6	6	6	6	6	6	2.8	62604000
sp|P19258|MPV17_MOUSE	sp|P19258|MPV17_MOUSE	1	1	1	sp|P19258|MPV17_MOUSE Protein Mpv17 OS=Mus musculus OX=10090 GN=Mpv17 PE=1 SV=1	1	1	1	1	1	1	1	5.1	5.1	5.1	19.686	176	176	6					1	1	1		0	7.4397	15637	24713	15465	17528	12452	18868	14582	24147	16456	17560	13142	18103	3	3	3	3	3	3	5.1	19928000
sp|P19324|SERPH_MOUSE	sp|P19324|SERPH_MOUSE	7	7	7	sp|P19324|SERPH_MOUSE Serpin H1 OS=Mus musculus OX=10090 GN=Serpinh1 PE=1 SV=3	1	7	7	7	7	7	7	17.5	17.5	17.5	46.533	417	417	6.45					2	4	3	2	0	59.533	140250	269870	140680	254850	296210	336430	130830	261250	154290	254160	300550	325240	10	10	10	10	10	10	17.5	306870000
sp|P19536|COX5B_MOUSE	sp|P19536|COX5B_MOUSE	2	2	2	sp|P19536|COX5B_MOUSE Cytochrome c oxidase subunit 5B, mitochondrial OS=Mus musculus OX=10090 GN=Cox5b PE=1 SV=1	1	2	2	2	2	2	2	15.6	15.6	15.6	13.813	128	128	6.5						2	2		0	12.351	28561	36186	21966	28021	20223	28449	26627	35740	23496	27930	21255	27346	4	4	4	4	4	4	15.6	63988000
sp|P19783|COX41_MOUSE	sp|P19783|COX41_MOUSE	3	3	3	sp|P19783|COX41_MOUSE Cytochrome c oxidase subunit 4 isoform 1, mitochondrial OS=Mus musculus OX=10090 GN=Cox4i1 PE=1 SV=2	1	3	3	3	3	3	3	18.9	18.9	18.9	19.53	169	169	5.25			1	1			2		0	32.318	92975	147850	95540	111980	96582	105730	86706	144460	101370	112480	99515	102360	4	4	4	4	4	4	18.9	102950000
sp|P20029|BIP_MOUSE	sp|P20029|BIP_MOUSE	23	21	21	sp|P20029|BIP_MOUSE Endoplasmic reticulum chaperone BiP OS=Mus musculus OX=10090 GN=Hspa5 PE=1 SV=3	1	23	21	21	23	21	21	39.8	35.7	35.7	72.421	655	655	6.25			1	4	4	10	10	7	0	268.46	664110	1528400	575730	974800	1065700	1122900	619770	1467800	646220	971680	1082100	1088300	37	37	36	37	37	37	39.8	2603900000
sp|P20108|PRDX3_MOUSE	sp|P20108|PRDX3_MOUSE	2	2	2	sp|P20108|PRDX3_MOUSE Thioredoxin-dependent peroxide reductase, mitochondrial OS=Mus musculus OX=10090 GN=Prdx3 PE=1 SV=1	1	2	2	2	2	2	2	5.8	5.8	5.8	28.127	257	257	5.5				1			1		0	12.195	143550	293810	137860	162280	205410	234410	133930	283610	152090	165030	207760	226560	2	2	2	2	2	2	5.8	82713000
sp|P20152|VIME_MOUSE;sp|Q9DCV7|K2C7_MOUSE;CON__Q9DCV7;sp|P31001|DESM_MOUSE;CON__Q9NSB2;CON__Q6ISB0;sp|P15331|PERI_MOUSE	sp|P20152|VIME_MOUSE;sp|Q9DCV7|K2C7_MOUSE;CON__Q9DCV7;sp|P31001|DESM_MOUSE;CON__Q9NSB2;CON__Q6ISB0	4;2;2;2;2;2;1	2;0;0;1;0;0;0	2;0;0;1;0;0;0	sp|P20152|VIME_MOUSE Vimentin OS=Mus musculus OX=10090 GN=Vim PE=1 SV=3;sp|Q9DCV7|K2C7_MOUSE Keratin, type II cytoskeletal 7 OS=Mus musculus OX=10090 GN=Krt7 PE=1 SV=1;;sp|P31001|DESM_MOUSE Desmin OS=Mus musculus OX=10090 GN=Des PE=1 SV=3;;	7	4	2	2	4	2	2	7.3	4.1	4.1	53.687	466	466;457;457;469;600;600;475	3.5			1	1					0	12.172	16600	24760	16506	19719	21864	16730	15479	24270	17461	19929	22023	16421	2	2	2	2	2	2	7.3	18341000
sp|P20352|TF_MOUSE	sp|P20352|TF_MOUSE	1	1	1	sp|P20352|TF_MOUSE Tissue factor OS=Mus musculus OX=10090 GN=F3 PE=1 SV=2	1	1	1	1	1	1	1	5.8	5.8	5.8	32.935	294	294	5					1				0	12.468	2909.7	3278.9	2579.2	2708	2671.9	3529.8	2712.3	3267.8	2680.6	2744.8	2748.7	3397.8	1	1	1	1	1	1	5.8	15118000
sp|P21107|TPM3_MOUSE;sp|P58774|TPM2_MOUSE;sp|P58771|TPM1_MOUSE;CON__Q3SX28;sp|Q6IRU2|TPM4_MOUSE	sp|P21107|TPM3_MOUSE	9;4;4;4;1	9;4;4;4;1	9;4;4;4;1	sp|P21107|TPM3_MOUSE Tropomyosin alpha-3 chain OS=Mus musculus OX=10090 GN=Tpm3 PE=1 SV=3	5	9	9	9	9	9	9	21.8	21.8	21.8	32.994	285	285;284;284;284;248	4.5		2	2	1	4	2		1	0	65.611	124450	171840	103070	135010	150380	149440	116040	168940	110440	135980	152360	145120	12	12	12	12	12	12	21.8	265380000
sp|P21278|GNA11_MOUSE	sp|P21278|GNA11_MOUSE	2	1	1	sp|P21278|GNA11_MOUSE Guanine nucleotide-binding protein subunit alpha-11 OS=Mus musculus OX=10090 GN=Gna11 PE=1 SV=1	1	2	1	1	2	1	1	6.4	4.2	4.2	42.024	359	359	8								1	0	13.349	0	0	0	0	0	0	0	0	0	0	0	0	0	0	0	0	0	0	6.4	0
sp|P21447|MDR1A_MOUSE	sp|P21447|MDR1A_MOUSE	16	1	1	sp|P21447|MDR1A_MOUSE ATP-dependent translocase ABCB1 OS=Mus musculus OX=10090 GN=Abcb1a PE=1 SV=3	1	16	1	1	16	1	1	13.9	0.6	0.6	140.64	1276	1276	5					1				1	-2	26895	49687	34059	33835	23704	42090	25088	48272	35832	34119	25219	40241	1	1	1	1	1	1	13.9	68300000
sp|P21956|MFGM_MOUSE	sp|P21956|MFGM_MOUSE	14	14	14	sp|P21956|MFGM_MOUSE Lactadherin OS=Mus musculus OX=10090 GN=Mfge8 PE=1 SV=3	1	14	14	14	14	14	14	33	33	33	51.24	463	463	7.14					2	3	6	10	0	192.4	684640	1338400	555500	567770	570950	669080	638710	1293200	622790	577130	584460	646270	19	19	19	19	19	19	33	1154100000
sp|P21995|EMB_MOUSE	sp|P21995|EMB_MOUSE	12	12	12	sp|P21995|EMB_MOUSE Embigin OS=Mus musculus OX=10090 GN=Emb PE=1 SV=2	1	12	12	12	12	12	12	31.5	31.5	31.5	37.064	330	330	5.96		2	1	2	4	5	6	6	0	209.47	1920800	3655200	1282800	724640	887190	904560	1791800	3532300	1470700	773560	896930	877580	27	27	27	27	27	27	31.5	4752200000
sp|P23242|CXA1_MOUSE	sp|P23242|CXA1_MOUSE	1	1	1	sp|P23242|CXA1_MOUSE Gap junction alpha-1 protein OS=Mus musculus OX=10090 GN=Gja1 PE=1 SV=2	1	1	1	1	1	1	1	4.2	4.2	4.2	43.004	382	382	7							1		0	7.1339	13432	30537	14106	17296	18423	17108	12535	29371	15605	17449	18676	16657	2	2	2	2	2	2	4.2	14483000
sp|P23819|GRIA2_MOUSE;sp|Q9Z2W8|GRIA4_MOUSE	sp|P23819|GRIA2_MOUSE;sp|Q9Z2W8|GRIA4_MOUSE	2;1	2;1	2;1	sp|P23819|GRIA2_MOUSE Glutamate receptor 2 OS=Mus musculus OX=10090 GN=Gria2 PE=1 SV=3;sp|Q9Z2W8|GRIA4_MOUSE Glutamate receptor 4 OS=Mus musculus OX=10090 GN=Gria4 PE=1 SV=2	2	2	2	2	2	2	2	2.3	2.3	2.3	98.661	883	883;902	5.6			1	1	1			2	0	10.964	182590	246130	145800	131970	145720	114160	170240	242240	155630	135310	146950	111930	5	5	5	5	5	5	2.3	3462399999.9999995
sp|P24270|CATA_MOUSE	sp|P24270|CATA_MOUSE	2	2	2	sp|P24270|CATA_MOUSE Catalase OS=Mus musculus OX=10090 GN=Cat PE=1 SV=4	1	2	2	2	2	2	2	4.2	4.2	4.2	59.795	527	527	6					1		1		0	15.369	20780	16377	17298	24580	14277	17537	19364	16806	17662	24274	15195	16925	2	2	2	2	2	2	4.2	43947000
sp|P24547|IMDH2_MOUSE	sp|P24547|IMDH2_MOUSE	1	1	1	sp|P24547|IMDH2_MOUSE Inosine-5-monophosphate dehydrogenase 2 OS=Mus musculus OX=10090 GN=Impdh2 PE=1 SV=2	1	1	1	1	1	1	1	2.1	2.1	2.1	55.814	514	514	7							1		0.0022796	6.5538	9617	15651	10459	10753	10425	9799.9	8968.9	15281	11037	10905	10628	9537.7	1	1	1	1	1	1	2.1	12468000
sp|P24668|MPRD_MOUSE	sp|P24668|MPRD_MOUSE	8	8	8	sp|P24668|MPRD_MOUSE Cation-dependent mannose-6-phosphate receptor OS=Mus musculus OX=10090 GN=M6pr PE=1 SV=1	1	8	8	8	8	8	8	32	32	32	31.172	278	278	4.5	1	4	2	2	2	3	2	2	0	145.6	436330	805870	399470	367530	346140	370490	407020	781080	435980	374910	354740	358920	21	21	21	21	21	21	32	2195000000
sp|P24860|CCNB1_MOUSE	sp|P24860|CCNB1_MOUSE	1	1	1	sp|P24860|CCNB1_MOUSE G2/mitotic-specific cyclin-B1 OS=Mus musculus OX=10090 GN=Ccnb1 PE=1 SV=3	1	1	1	1	1	1	1	3	3	3	48.051	430	430	6						1			0	12.01	0	0	0	0	0	0	0	0	0	0	0	0	0	0	0	0	0	0	3	0
sp|P25119|TNR1B_MOUSE	sp|P25119|TNR1B_MOUSE	3	3	3	sp|P25119|TNR1B_MOUSE Tumor necrosis factor receptor superfamily member 1B OS=Mus musculus OX=10090 GN=Tnfrsf1b PE=2 SV=1	1	3	3	3	3	3	3	5.5	5.5	5.5	50.319	474	474	5.5					2	2			0	17.154	64619	90258	61335	52246	44577	53395	60250	88768	64465	53381	46118	51548	4	4	4	4	4	4	5.5	39669000
sp|P25206|MCM3_MOUSE	sp|P25206|MCM3_MOUSE	3	3	3	sp|P25206|MCM3_MOUSE DNA replication licensing factor MCM3 OS=Mus musculus OX=10090 GN=Mcm3 PE=1 SV=2	1	3	3	3	3	3	3	4.2	4.2	4.2	91.545	812	812	4			1	1	1				0	17.464	12704	26233	16837	15351	15531	22802	11853	25369	17816	15699	16022	21888	2	2	2	2	2	2	4.2	21009000
sp|P25444|RS2_MOUSE	sp|P25444|RS2_MOUSE	1	1	1	sp|P25444|RS2_MOUSE 40S ribosomal protein S2 OS=Mus musculus OX=10090 GN=Rps2 PE=1 SV=3	1	1	1	1	1	1	1	4.1	4.1	4.1	31.231	293	293	7							1		0	6.7965	10298	19324	9897.8	11098	56778	18626	9606.2	18723	10784	12554	54327	19366	1	1	1	1	1	1	4.1	21374000
sp|P25962|ADRB3_MOUSE	sp|P25962|ADRB3_MOUSE	4	4	4	sp|P25962|ADRB3_MOUSE Beta-3 adrenergic receptor OS=Mus musculus OX=10090 GN=Adrb3 PE=2 SV=2	1	4	4	4	4	4	4	11	11	11	43.006	400	400	4.89		1	2	2	1		1	2	0	128.89	261600	464180	218860	153580	135540	166030	244010	450480	239830	159290	140100	160170	9	9	9	9	9	9	11	925810000
sp|P26039|TLN1_MOUSE	sp|P26039|TLN1_MOUSE	7	7	7	sp|P26039|TLN1_MOUSE Talin-1 OS=Mus musculus OX=10090 GN=Tln1 PE=1 SV=2	1	7	7	7	7	7	7	3	3	3	269.82	2541	2541	3.88	1	2	1		1	3			0	57.075	29393	38121	24218	31837	25373	32848	27404	37616	25790	31762	26408	31642	5	5	5	5	5	5	3	45476000
sp|P26041|MOES_MOUSE;sp|P26043|RADI_MOUSE	sp|P26041|MOES_MOUSE;sp|P26043|RADI_MOUSE	2;1	2;1	2;1	sp|P26041|MOES_MOUSE Moesin OS=Mus musculus OX=10090 GN=Msn PE=1 SV=3;sp|P26043|RADI_MOUSE Radixin OS=Mus musculus OX=10090 GN=Rdx PE=1 SV=3	2	2	2	2	2	2	2	3.1	3.1	3.1	67.766	577	577;583	3		1		1					0	16.434	0	0	0	0	0	0	0	0	0	0	0	0	0	0	0	0	0	0	3.1	0
sp|P26231|CTNA1_MOUSE;sp|Q61301|CTNA2_MOUSE;REV__sp|Q9JMB1|THEG_MOUSE	sp|P26231|CTNA1_MOUSE	19;4;1	19;4;1	19;4;1	sp|P26231|CTNA1_MOUSE Catenin alpha-1 OS=Mus musculus OX=10090 GN=Ctnna1 PE=1 SV=1	3	19	19	19	19	19	19	21.6	21.6	21.6	100.11	906	906;953;375	5.83		1	3	2	2	4	9	3	0	131.59	546830	1048700	474130	554290	557900	657410	510120	1014400	525780	559580	571050	634890	22	22	22	22	22	22	21.6	496520000
sp|P26350|PTMA_MOUSE	sp|P26350|PTMA_MOUSE	1	1	1	sp|P26350|PTMA_MOUSE Prothymosin alpha OS=Mus musculus OX=10090 GN=Ptma PE=1 SV=2	1	1	1	1	1	1	1	12.6	12.6	12.6	12.254	111	111	2.5		1	1						0	11.749	5321.5	4632.1	4327.9	5652.6	9748	8765.1	4959.2	4708.1	4450.8	5793.9	9682.3	8541.2	2	2	2	2	2	2	12.6	14757000
sp|P26369|U2AF2_MOUSE	sp|P26369|U2AF2_MOUSE	4	4	4	sp|P26369|U2AF2_MOUSE Splicing factor U2AF 65 kDa subunit OS=Mus musculus OX=10090 GN=U2af2 PE=1 SV=3	1	4	4	4	4	4	4	6.7	6.7	6.7	53.516	475	475	3	1	2		1		1			0	23.818	44841	89132	38699	45546	55622	65700	41834	86088	43173	46265	56405	63436	4	4	4	4	4	4	6.7	46707000
sp|P26443|DHE3_MOUSE	sp|P26443|DHE3_MOUSE	14	14	14	sp|P26443|DHE3_MOUSE Glutamate dehydrogenase 1, mitochondrial OS=Mus musculus OX=10090 GN=Glud1 PE=1 SV=1	1	14	14	14	14	14	14	27.1	27.1	27.1	61.336	558	558	5.59			1	4	6	4	6	1	0	133.4	322010	578380	290020	276440	321610	352400	300360	561240	316180	283260	326210	341070	21	21	21	21	21	21	27.1	620170000
sp|P27038|AVR2A_MOUSE	sp|P27038|AVR2A_MOUSE	1	1	1	sp|P27038|AVR2A_MOUSE Activin receptor type-2A OS=Mus musculus OX=10090 GN=Acvr2a PE=1 SV=1	1	1	1	1	1	1	1	2.3	2.3	2.3	57.889	513	513	4				1					0.0064748	6.2537	3642.3	5301.5	3464.3	4283.4	2373.6	4234.9	3396.3	5201.8	3674.4	4254.1	2573.6	4049.3	1	1	1	1	1	1	2.3	5070200
sp|P27046|MA2A1_MOUSE	sp|P27046|MA2A1_MOUSE	10	10	10	sp|P27046|MA2A1_MOUSE Alpha-mannosidase 2 OS=Mus musculus OX=10090 GN=Man2a1 PE=1 SV=2	1	10	10	10	10	10	10	9.2	9.2	9.2	131.63	1150	1150	6.36				1	2	2	4	2	0	137.94	167890	282820	181280	266970	184540	232820	156580	275640	193260	264280	193770	224470	9	9	9	9	8	9	9.2	251620000
sp|P27546|MAP4_MOUSE	sp|P27546|MAP4_MOUSE	4	4	4	sp|P27546|MAP4_MOUSE Microtubule-associated protein 4 OS=Mus musculus OX=10090 GN=Map4 PE=1 SV=3	1	4	4	4	4	4	4	3.6	3.6	3.6	117.43	1125	1125	4.75			1	1	1		1		0	25.611	22243	36197	20185	23553	25127	29723	20744	35293	21773	23815	25645	28700	3	3	3	3	3	3	3.6	25237000
sp|P27601|GNA13_MOUSE;sp|P30677|GNA14_MOUSE;sp|O70443|GNAZ_MOUSE;sp|P21279|GNAQ_MOUSE;sp|P27600|GNA12_MOUSE	sp|P27601|GNA13_MOUSE	14;1;1;1;1	14;1;1;1;1	13;0;0;0;0	sp|P27601|GNA13_MOUSE Guanine nucleotide-binding protein subunit alpha-13 OS=Mus musculus OX=10090 GN=Gna13 PE=1 SV=1	5	14	14	13	14	14	13	35.5	35.5	33.4	44.054	377	377;355;355;359;379	6.55					3	8	7	4	0	232.34	572720	1219400	443020	366230	505790	580410	534390	1173900	506450	381230	510070	560860	20	20	20	20	20	20	35.5	1973899999.9999998
sp|P27612|PLAP_MOUSE	sp|P27612|PLAP_MOUSE	2	2	2	sp|P27612|PLAP_MOUSE Phospholipase A-2-activating protein OS=Mus musculus OX=10090 GN=Plaa PE=1 SV=4	1	2	2	2	2	2	2	3.4	3.4	3.4	87.22	794	794	5.5					1	1			0	13.172	12473	19578	12335	14330	12773	12116	11631	19137	13121	14411	13085	11789	2	2	2	2	2	2	3.4	12071000
sp|P27773|PDIA3_MOUSE	sp|P27773|PDIA3_MOUSE	20	20	20	sp|P27773|PDIA3_MOUSE Protein disulfide-isomerase A3 OS=Mus musculus OX=10090 GN=Pdia3 PE=1 SV=2	1	20	20	20	20	20	20	44.8	44.8	44.8	56.678	505	505	5.6	1		1	7	6	4	6	5	0	213.66	555330	982980	499310	774060	867410	953140	517980	954490	547590	774950	880880	922440	31	31	31	31	31	31	44.8	1075500000
sp|P27808|MGAT1_MOUSE	sp|P27808|MGAT1_MOUSE	3	3	3	sp|P27808|MGAT1_MOUSE Alpha-1,3-mannosyl-glycoprotein 2-beta-N-acetylglucosaminyltransferase OS=Mus musculus OX=10090 GN=Mgat1 PE=1 SV=1	1	3	3	3	3	3	3	8.3	8.3	8.3	51.69	447	447	6.25					1	2		1	0	20.374	106320	160340	91044	129810	106460	145340	99146	156890	98324	129200	110790	139800	4	4	4	4	4	4	8.3	46205000
sp|P28231|CXB3_MOUSE;sp|Q02739|CXB5_MOUSE	sp|P28231|CXB3_MOUSE	3;1	3;1	3;1	sp|P28231|CXB3_MOUSE Gap junction beta-3 protein OS=Mus musculus OX=10090 GN=Gjb3 PE=1 SV=1	2	3	3	3	3	3	3	10.7	10.7	10.7	30.902	270	270;271	4.4			1	2	1	1			0	70.441	67172	130150	52531	51111	58460	66058	62664	125770	59117	52308	59395	63872	4	4	4	4	4	4	10.7	57864000
sp|P28474|ADHX_MOUSE;sp|Q64437|ADH7_MOUSE	sp|P28474|ADHX_MOUSE	5;1	5;1	5;1	sp|P28474|ADHX_MOUSE Alcohol dehydrogenase class-3 OS=Mus musculus OX=10090 GN=Adh5 PE=1 SV=3	2	5	5	5	5	5	5	12.8	12.8	12.8	39.547	374	374;374	7.4						1	1	3	0	33.996	232910	429470	195870	274060	315090	282230	217260	416080	217560	275650	317890	275140	5	5	5	5	5	5	12.8	117170000
sp|P28571|SC6A9_MOUSE;sp|Q761V0|SC6A5_MOUSE	sp|P28571|SC6A9_MOUSE	6;1	6;1	6;1	sp|P28571|SC6A9_MOUSE Sodium- and chloride-dependent glycine transporter 1 OS=Mus musculus OX=10090 GN=Slc6a9 PE=1 SV=3	2	6	6	6	6	6	6	10	10	10	76.543	692	692;799	5.5			1	1	4	4	1	1	0	129.89	265210	517570	239100	172550	184990	227350	247410	500400	262830	179590	189160	219270	10	10	10	10	10	10	10	357240000
sp|Q78ZA7|NP1L4_MOUSE;sp|P28656|NP1L1_MOUSE	sp|Q78ZA7|NP1L4_MOUSE;sp|P28656|NP1L1_MOUSE	1;1	1;1	1;1	sp|Q78ZA7|NP1L4_MOUSE Nucleosome assembly protein 1-like 4 OS=Mus musculus OX=10090 GN=Nap1l4 PE=1 SV=1;sp|P28656|NP1L1_MOUSE Nucleosome assembly protein 1-like 1 OS=Mus musculus OX=10090 GN=Nap1l1 PE=1 SV=2	2	1	1	1	1	1	1	2.7	2.7	2.7	42.679	375	375;391	3		1	1	1					0.0015302	6.5944	7261.5	11663	6448.8	6895.7	7724.6	10114	6771.9	11378	6954.4	7014.2	7892.6	9737.3	3	3	3	3	3	3	2.7	90849000
sp|P28658|ATX10_MOUSE	sp|P28658|ATX10_MOUSE	4	4	4	sp|P28658|ATX10_MOUSE Ataxin-10 OS=Mus musculus OX=10090 GN=Atxn10 PE=1 SV=2	1	4	4	4	4	4	4	8.6	8.6	8.6	53.706	475	475	7							4		0	25.889	55484	104040	54623	46778	50408	54453	51758	100820	59122	48112	51309	52730	4	4	4	4	4	4	8.6	49324000
sp|P28660|NCKP1_MOUSE	sp|P28660|NCKP1_MOUSE	3	3	3	sp|P28660|NCKP1_MOUSE Nck-associated protein 1 OS=Mus musculus OX=10090 GN=Nckap1 PE=1 SV=2	1	3	3	3	3	3	3	2.6	2.6	2.6	128.78	1128	1128	6.33				1			1	1	0	18.188	43766	85532	36217	43166	47879	52584	40830	82651	40565	43674	48661	50891	3	3	3	3	3	3	2.6	34107000
sp|P28667|MRP_MOUSE	sp|P28667|MRP_MOUSE	3	3	3	sp|P28667|MRP_MOUSE MARCKS-related protein OS=Mus musculus OX=10090 GN=Marcksl1 PE=1 SV=2	1	3	3	3	3	3	3	18.5	18.5	18.5	20.165	200	200	5.14				2	3	1	1		0	37.497	173170	373210	127760	101860	156890	210730	161590	359050	147560	106820	158410	202710	10	10	10	10	10	10	18.5	370850000
sp|P28843|DPP4_MOUSE	sp|P28843|DPP4_MOUSE	20	20	20	sp|P28843|DPP4_MOUSE Dipeptidyl peptidase 4 OS=Mus musculus OX=10090 GN=Dpp4 PE=1 SV=3	1	20	20	20	20	20	20	27.5	27.5	27.5	87.436	760	760	5.9	1	1	1	4	8	10	6	9	0	279.87	1120000	2132800	813370	978560	1205200	1132700	1044800	2061900	926460	993290	1213800	1102100	35	35	35	35	35	35	27.5	2729600000
sp|P29341|PABP1_MOUSE	sp|P29341|PABP1_MOUSE	2	2	2	sp|P29341|PABP1_MOUSE Polyadenylate-binding protein 1 OS=Mus musculus OX=10090 GN=Pabpc1 PE=1 SV=2	1	2	2	2	2	2	2	3.9	3.9	3.9	70.67	636	636	3.5	1					1			0	11.852	3870.1	5747.3	4911.2	5859.3	6683.9	4269.2	3608.7	5647.8	5078.4	5925.3	6700.5	4228.4	1	1	1	1	1	1	3.9	4964800
sp|P29758|OAT_MOUSE	sp|P29758|OAT_MOUSE	7	7	7	sp|P29758|OAT_MOUSE Ornithine aminotransferase, mitochondrial OS=Mus musculus OX=10090 GN=Oat PE=1 SV=1	1	7	7	7	7	7	7	15	15	15	48.354	439	439	6.33				1		4	3	1	0	57.813	148220	268990	137460	178860	170070	193060	138260	260940	150150	179370	174390	186670	10	10	10	10	10	10	15	137540000
sp|P30416|FKBP4_MOUSE	sp|P30416|FKBP4_MOUSE	6	6	6	sp|P30416|FKBP4_MOUSE Peptidyl-prolyl cis-trans isomerase FKBP4 OS=Mus musculus OX=10090 GN=Fkbp4 PE=1 SV=5	1	6	6	6	6	6	6	13.1	13.1	13.1	51.572	458	458	3.6	1	3	2	1	1		2		0	120.27	102730	172490	100770	126930	131680	144520	95814	168010	108240	127780	134270	139880	9	9	9	9	9	9	13.1	118420000
sp|P30558|PAR1_MOUSE	sp|P30558|PAR1_MOUSE	4	4	4	sp|P30558|PAR1_MOUSE Proteinase-activated receptor 1 OS=Mus musculus OX=10090 GN=F2r PE=1 SV=2	1	4	4	4	4	4	4	13.3	13.3	13.3	47.79	430	430	5				2	3		1		0	41.768	91328	170430	69305	40355	38614	42778	85193	164940	77523	42614	39624	41395	6	6	6	6	6	6	13.3	172850000
sp|P30875|SSR2_MOUSE	sp|P30875|SSR2_MOUSE	2	2	2	sp|P30875|SSR2_MOUSE Somatostatin receptor type 2 OS=Mus musculus OX=10090 GN=Sstr2 PE=2 SV=1	1	2	2	2	2	2	2	4.9	4.9	4.9	41.221	369	369	5		1						1	0	11.684	53787	118260	64320	42923	49681	40056	50190	113990	69141	45013	50049	39221	2	2	2	2	2	2	4.9	136680000
sp|P30999|CTND1_MOUSE	sp|P30999|CTND1_MOUSE	15	15	15	sp|P30999|CTND1_MOUSE Catenin delta-1 OS=Mus musculus OX=10090 GN=Ctnnd1 PE=1 SV=2	1	15	15	15	15	15	15	17.6	17.6	17.6	104.92	938	938	4.96		1	4	6	5	5	4	1	0	292.69	392220	773890	347250	339700	383020	436340	365910	747800	384570	347300	389510	421800	24	24	24	24	24	24	17.6	664860000
sp|P31648|SC6A1_MOUSE	sp|P31648|SC6A1_MOUSE	5	5	5	sp|P31648|SC6A1_MOUSE Sodium- and chloride-dependent GABA transporter 1 OS=Mus musculus OX=10090 GN=Slc6a1 PE=1 SV=2	1	5	5	5	5	5	5	8.5	8.5	8.5	67.001	599	599	5			1	2	2		2		0	106.18	125990	230200	96949	82235	102700	104850	117520	223000	108210	85090	103640	101710	4	4	4	4	4	4	8.5	391430000
sp|P31650|S6A11_MOUSE	sp|P31650|S6A11_MOUSE	1	1	1	sp|P31650|S6A11_MOUSE Sodium- and chloride-dependent GABA transporter 3 OS=Mus musculus OX=10090 GN=Slc6a11 PE=1 SV=2	1	1	1	1	1	1	1	1.4	1.4	1.4	69.96	627	627	7							1		0.00077399	6.645	50761	92562	36829	18949	21973	26702	47349	89649	41306	20367	22394	25761	1	1	1	1	1	1	1.4	192210000
sp|P31809|CEAM1_MOUSE	sp|P31809|CEAM1_MOUSE	7	7	4	sp|P31809|CEAM1_MOUSE Carcinoembryonic antigen-related cell adhesion molecule 1 OS=Mus musculus OX=10090 GN=Ceacam1 PE=1 SV=1	1	7	7	4	7	7	4	16.7	16.7	7.7	57.015	521	521	4.12	1	4	4	5	6	2		2	0	218.23	291150	555820	207780	220400	246430	246550	271610	537230	237050	224360	249750	239370	26	26	26	26	26	26	16.7	1145800000
sp|P31996|CD68_MOUSE	sp|P31996|CD68_MOUSE	2	2	2	sp|P31996|CD68_MOUSE Macrosialin OS=Mus musculus OX=10090 GN=Cd68 PE=1 SV=1	1	2	2	2	2	2	2	5.5	5.5	5.5	34.817	326	326	8								2	0	26.378	135120	247490	113210	65308	66513	81716	126040	239840	124390	69122	68236	78819	2	2	2	2	2	2	5.5	718360000
sp|P32020|NLTP_MOUSE	sp|P32020|NLTP_MOUSE	4	4	4	sp|P32020|NLTP_MOUSE Non-specific lipid-transfer protein OS=Mus musculus OX=10090 GN=Scp2 PE=1 SV=3	1	4	4	4	4	4	4	7.1	7.1	7.1	59.125	547	547	7						1	3	1	0	33.604	70924	121750	61563	67720	84961	91720	66150	118370	67168	69053	85829	88809	3	3	3	3	3	3	7.1	77479000
sp|P32037|GTR3_MOUSE	sp|P32037|GTR3_MOUSE	8	8	8	sp|P32037|GTR3_MOUSE Solute carrier family 2, facilitated glucose transporter member 3 OS=Mus musculus OX=10090 GN=Slc2a3 PE=1 SV=1	1	8	8	8	8	8	8	14.6	14.6	14.6	53.478	493	493	5.48	5	4	2	3	7	7	15	9	0	99.874	4299300	9120900	3438500	3257000	4276700	5025000	4011500	8783200	3911800	3355700	4324100	4852300	64	64	64	64	64	64	14.6	126320000000
sp|P32507|NECT2_MOUSE	sp|P32507|NECT2_MOUSE	14	14	14	sp|P32507|NECT2_MOUSE Nectin-2 OS=Mus musculus OX=10090 GN=Nectin2 PE=1 SV=2	1	14	14	14	14	14	14	35.8	35.8	35.8	57.317	530	530	5.94			1	4	8	7	7	5	0	212.66	748240	1250800	628680	642740	614660	712780	697840	1217400	685780	652120	630740	688730	35	35	35	35	35	35	35.8	3031399999.9999995
sp|P33896|INAR1_MOUSE	sp|P33896|INAR1_MOUSE	3	3	3	sp|P33896|INAR1_MOUSE Interferon alpha/beta receptor 1 OS=Mus musculus OX=10090 GN=Ifnar1 PE=1 SV=2	1	3	3	3	3	3	3	5.1	5.1	5.1	65.795	590	590	6.2					1	2	2		0	22.83	40265	81614	36826	45329	41620	59400	37566	78790	40881	45544	43096	57065	5	5	5	5	5	5	5.1	97140000
sp|P34022|RANG_MOUSE	sp|P34022|RANG_MOUSE	2	2	2	sp|P34022|RANG_MOUSE Ran-specific GTPase-activating protein OS=Mus musculus OX=10090 GN=Ranbp1 PE=1 SV=2	1	2	2	2	2	2	2	10.8	10.8	10.8	23.596	203	203	5.5				1			1		0	12.707	17436	33228	16561	18897	26182	27706	16266	32169	18112	19309	26325	26843	2	2	2	2	2	2	10.8	15902000
sp|P34884|MIF_MOUSE	sp|P34884|MIF_MOUSE	2	2	2	sp|P34884|MIF_MOUSE Macrophage migration inhibitory factor OS=Mus musculus OX=10090 GN=Mif PE=1 SV=2	1	2	2	2	2	2	2	12.2	12.2	12.2	12.504	115	115	6.5						1	1		0	12.58	27113	39485	27613	32891	39802	36572	25281	38763	29070	33348	40094	35617	1	1	1	1	1	1	12.2	109750000
sp|P35278|RAB5C_MOUSE	sp|P35278|RAB5C_MOUSE	6	6	4	sp|P35278|RAB5C_MOUSE Ras-related protein Rab-5C OS=Mus musculus OX=10090 GN=Rab5c PE=1 SV=2	1	6	6	4	6	6	4	41.2	41.2	31	23.412	216	216	5.2		1	1	2	1	2	2	1	0	112.37	194450	416180	168000	166840	188520	236330	181440	400790	189110	170510	192280	227800	10	10	10	10	10	10	41.2	592040000
sp|P35279|RAB6A_MOUSE;sp|P61294|RAB6B_MOUSE;sp|Q8BHD0|RB39A_MOUSE	sp|P35279|RAB6A_MOUSE;sp|P61294|RAB6B_MOUSE;sp|Q8BHD0|RB39A_MOUSE	1;1;1	1;1;1	1;1;1	sp|P35279|RAB6A_MOUSE Ras-related protein Rab-6A OS=Mus musculus OX=10090 GN=Rab6a PE=1 SV=4;sp|P61294|RAB6B_MOUSE Ras-related protein Rab-6B OS=Mus musculus OX=10090 GN=Rab6b PE=1 SV=1;sp|Q8BHD0|RB39A_MOUSE Ras-related protein Rab-39A OS=Mus musculus OX=1	3	1	1	1	1	1	1	5.3	5.3	5.3	23.59	208	208;208;217	7.5							1	1	0	85.102	122120	243480	110290	134890	141250	164600	113930	235200	122360	136060	144220	159010	4	4	4	4	4	4	5.3	579490000
sp|P35288|RAB23_MOUSE	sp|P35288|RAB23_MOUSE	2	2	2	sp|P35288|RAB23_MOUSE Ras-related protein Rab-23 OS=Mus musculus OX=10090 GN=Rab23 PE=1 SV=2	1	2	2	2	2	2	2	8	8	8	26.678	237	237	7							2		0	11.537	8788.9	18262	9220	8932	9031	12569	8200.2	17627	10044	9105.6	9296.9	12082	1	1	1	1	1	1	8	9824200
sp|P35293|RAB18_MOUSE	sp|P35293|RAB18_MOUSE	4	4	4	sp|P35293|RAB18_MOUSE Ras-related protein Rab-18 OS=Mus musculus OX=10090 GN=Rab18 PE=1 SV=2	1	4	4	4	4	4	4	22.8	22.8	22.8	23.035	206	206	6				2	1		1	2	0	26.76	84778	130460	63940	101390	87370	108380	79058	127410	70485	100660	90332	104520	6	6	6	6	6	6	22.8	147820000
sp|P35456|UPAR_MOUSE	sp|P35456|UPAR_MOUSE	5	5	5	sp|P35456|UPAR_MOUSE Urokinase plasminogen activator surface receptor OS=Mus musculus OX=10090 GN=Plaur PE=1 SV=1	1	5	5	5	5	5	5	18.3	18.3	18.3	35.428	327	327	4.5			2	3	3	2			0	58.961	262510	469160	225920	173690	178950	170910	244850	455240	247060	179680	182010	166220	11	11	11	11	11	11	18.3	405490000
sp|P35486|ODPA_MOUSE	sp|P35486|ODPA_MOUSE	3	3	3	sp|P35486|ODPA_MOUSE Pyruvate dehydrogenase E1 component subunit alpha, somatic form, mitochondrial OS=Mus musculus OX=10090 GN=Pdha1 PE=1 SV=1	1	3	3	3	3	3	3	6.9	6.9	6.9	43.231	390	390	4.25		1	1	1				1	0	23.914	13938	36812	13233	20947	22977	25377	13011	35206	15295	20950	23360	24556	2	2	2	2	2	2	6.9	45865000
sp|P35492|HUTH_MOUSE	sp|P35492|HUTH_MOUSE	2	2	2	sp|P35492|HUTH_MOUSE Histidine ammonia-lyase OS=Mus musculus OX=10090 GN=Hal PE=1 SV=1	1	2	2	2	2	2	2	2.4	2.4	2.4	72.257	657	657	6					1		1		0	14.137	22657	20246	15859	21674	14280	17003	21115	20500	16559	21492	15026	16422	1	1	1	1	1	1	2.4	20264000
sp|P35564|CALX_MOUSE	sp|P35564|CALX_MOUSE	18	18	18	sp|P35564|CALX_MOUSE Calnexin OS=Mus musculus OX=10090 GN=Canx PE=1 SV=1	1	18	18	18	18	18	18	28.3	28.3	28.3	67.277	591	591	4.88	4	2		2	5	6	6	1	0	164.65	752980	1543300	786070	891930	965860	1118100	702530	1490400	857210	903590	984420	1080400	27	27	27	27	27	27	28.3	1461399999.9999998
sp|P35700|PRDX1_MOUSE	sp|P35700|PRDX1_MOUSE	7	7	6	sp|P35700|PRDX1_MOUSE Peroxiredoxin-1 OS=Mus musculus OX=10090 GN=Prdx1 PE=1 SV=1	1	7	7	6	7	7	6	31.7	31.7	26.6	22.176	199	199	6.71				1	2	2	4	5	0	47.34	578050	1053500	464580	445220	636090	696710	539190	1020900	515680	459740	639590	674220	12	12	12	12	12	12	31.7	1033599999.9999999
sp|P35822|PTPRK_MOUSE	sp|P35822|PTPRK_MOUSE	2	2	2	sp|P35822|PTPRK_MOUSE Receptor-type tyrosine-protein phosphatase kappa OS=Mus musculus OX=10090 GN=Ptprk PE=1 SV=1	1	2	2	2	2	2	2	2.3	2.3	2.3	164.18	1457	1457	5				1		1			0	16.73	18822	33093	18210	18813	15755	17573	17556	32159	19640	19006	16276	17003	2	2	2	2	2	2	2.3	43163000
sp|P35846|FOLR1_MOUSE	sp|P35846|FOLR1_MOUSE	7	7	7	sp|P35846|FOLR1_MOUSE Folate receptor alpha OS=Mus musculus OX=10090 GN=Folr1 PE=1 SV=2	1	7	7	7	7	7	7	29	29	29	29.449	255	255	6.86					1	4	5	4	0	92.004	776180	1685800	484730	612170	776390	777520	724260	1620300	582490	621140	782170	754780	15	15	15	15	15	15	29	2410900000
sp|P35951|LDLR_MOUSE;sp|Q924X6|LRP8_MOUSE	sp|P35951|LDLR_MOUSE	24;1	24;1	24;1	sp|P35951|LDLR_MOUSE Low-density lipoprotein receptor OS=Mus musculus OX=10090 GN=Ldlr PE=1 SV=2	2	24	24	24	24	24	24	32	32	32	94.946	862	862;996	4.98	2	6	7	8	7	5	6	10	0	262.92	1600000	2926900	1355000	1386900	1658000	1780200	1492500	2836800	1494800	1417100	1678400	1724100	61	61	61	61	61	61	32	6157999999.999999
sp|P36895|BMR1A_MOUSE	sp|P36895|BMR1A_MOUSE	4	4	4	sp|P36895|BMR1A_MOUSE Bone morphogenetic protein receptor type-1A OS=Mus musculus OX=10090 GN=Bmpr1a PE=1 SV=1	1	4	4	4	4	4	4	9	9	9	60.063	532	532	5.5					3	3			0	32.061	42510	91029	34798	29271	33296	38488	39665	87637	39444	30217	33870	37188	5	5	5	5	5	5	9	60174000
sp|P37172|ACVR1_MOUSE	sp|P37172|ACVR1_MOUSE	1	1	1	sp|P37172|ACVR1_MOUSE Activin receptor type-1 OS=Mus musculus OX=10090 GN=Acvr1 PE=2 SV=2	1	1	1	1	1	1	1	3.7	3.7	3.7	57.225	509	509	5					1				0	16.704	6698.1	7955.7	4727.2	7801	5456.1	6148.7	6243.9	7885.2	5093.3	7693.3	5703.6	5948.6	2	2	2	2	2	2	3.7	14028000
sp|P38647|GRP75_MOUSE	sp|P38647|GRP75_MOUSE	20	20	20	sp|P38647|GRP75_MOUSE Stress-70 protein, mitochondrial OS=Mus musculus OX=10090 GN=Hspa9 PE=1 SV=3	1	20	20	20	20	20	20	33.4	33.4	33.4	73.46	679	679	5.7	1		3	5	5	3	6	7	0	260.85	838240	1591100	805710	919210	1111200	1158700	781950	1540800	879360	934350	1123200	1123200	29	29	29	29	29	29	33.4	1579299999.9999998
sp|P39061|COIA1_MOUSE	sp|P39061|COIA1_MOUSE	1	1	1	sp|P39061|COIA1_MOUSE Collagen alpha-1(XVIII) chain OS=Mus musculus OX=10090 GN=Col18a1 PE=1 SV=4	1	1	1	1	1	1	1	0.5	0.5	0.5	182.17	1774	1774	4				1					0.0015256	6.5774	11762	20859	11880	13342	13923	15757	10971	20268	12775	13505	14207	15236	1	1	1	1	1	1	0.5	17305000
sp|P40237|CD82_MOUSE	sp|P40237|CD82_MOUSE	4	4	4	sp|P40237|CD82_MOUSE CD82 antigen OS=Mus musculus OX=10090 GN=Cd82 PE=1 SV=1	1	4	4	4	4	4	4	15.4	15.4	15.4	29.628	266	266	6					2		2		0	26.542	58938	103050	49709	38597	38988	47365	54973	100080	54352	39886	39969	45701	4	4	4	4	4	4	15.4	60057000
sp|P40240|CD9_MOUSE	sp|P40240|CD9_MOUSE	2	2	2	sp|P40240|CD9_MOUSE CD9 antigen OS=Mus musculus OX=10090 GN=Cd9 PE=1 SV=2	1	2	2	2	2	2	2	7.1	7.1	7.1	25.258	226	226	7						1	1	1	0	13.454	172120	338120	149540	122500	161090	201510	160580	326750	165630	127300	163230	194230	3	3	3	3	3	3	7.1	340050000
sp|P41233|ABCA1_MOUSE	sp|P41233|ABCA1_MOUSE	29	29	29	sp|P41233|ABCA1_MOUSE Phospholipid-transporting ATPase ABCA1 OS=Mus musculus OX=10090 GN=Abca1 PE=1 SV=4	1	29	29	29	29	29	29	13.3	13.3	13.3	253.91	2261	2261	5.73	1	2	2	6	7	10	8	9	0	323.31	915060	1723600	767640	677750	744840	832530	853610	1668300	850040	696480	758120	805280	40	40	40	40	40	40	13.3	1170600000
sp|P41438|S19A1_MOUSE	sp|P41438|S19A1_MOUSE	1	1	1	sp|P41438|S19A1_MOUSE Reduced folate transporter OS=Mus musculus OX=10090 GN=Slc19a1 PE=1 SV=1	1	1	1	1	1	1	1	3.5	3.5	3.5	58.15	512	512	6.5						1	1		0	10.527	5780.4	10740	8224	8286.9	7253	10929	5392.1	10442	8563.2	8391.3	7549.9	10486	2	2	2	2	2	2	3.5	21431000
sp|P41731|CD63_MOUSE	sp|P41731|CD63_MOUSE	5	5	5	sp|P41731|CD63_MOUSE CD63 antigen OS=Mus musculus OX=10090 GN=Cd63 PE=1 SV=2	1	5	5	5	5	5	5	26.5	26.5	26.5	25.766	238	238	7.62							3	5	0	259.35	663920	1292800	497320	219630	313040	331950	619370	1248800	560360	241740	315000	321580	9	9	9	9	9	9	26.5	10945000000
sp|P42703|LIFR_MOUSE	sp|P42703|LIFR_MOUSE	5	5	5	sp|P42703|LIFR_MOUSE Leukemia inhibitory factor receptor OS=Mus musculus OX=10090 GN=Lifr PE=1 SV=1	1	5	5	5	5	5	5	6.8	6.8	6.8	122.57	1092	1092	5.17			1	1	1	2	1		0	47.264	23342	44857	38259	33167	40427	43438	21775	43606	39392	34202	40901	42067	4	4	4	4	4	4	6.8	57093000
sp|P42932|TCPQ_MOUSE	sp|P42932|TCPQ_MOUSE	8	8	8	sp|P42932|TCPQ_MOUSE T-complex protein 1 subunit theta OS=Mus musculus OX=10090 GN=Cct8 PE=1 SV=3	1	8	8	8	8	8	8	17	17	17	59.555	548	548	6			1	1	1	3	2	2	0	75.272	225310	398340	183050	248300	341470	300650	210160	386580	202990	251710	341720	293260	11	11	11	11	11	11	17	247050000
sp|P43024|CX6A1_MOUSE	sp|P43024|CX6A1_MOUSE	1	1	1	sp|P43024|CX6A1_MOUSE Cytochrome c oxidase subunit 6A1, mitochondrial OS=Mus musculus OX=10090 GN=Cox6a1 PE=1 SV=2	1	1	1	1	1	1	1	14.4	14.4	14.4	12.352	111	111	5					1				0	9.409	4445.1	6968.9	3402.6	3683.4	2822.8	3033.6	4145.3	6800.2	3728.9	3705	2930	2939.1	1	1	1	1	1	1	14.4	28220000
sp|P43247|MSH2_MOUSE	sp|P43247|MSH2_MOUSE	8	8	8	sp|P43247|MSH2_MOUSE DNA mismatch repair protein Msh2 OS=Mus musculus OX=10090 GN=Msh2 PE=1 SV=1	1	8	8	8	8	8	8	9.1	9.1	9.1	104.15	935	935	6				1	3	3	3	1	0	69.415	151780	267000	133070	117290	131500	138140	141570	259290	145050	120580	133470	133890	8	8	8	8	8	8	9.1	166070000
sp|P43274|H14_MOUSE	sp|P43274|H14_MOUSE	6	2	2	sp|P43274|H14_MOUSE Histone H1.4 OS=Mus musculus OX=10090 GN=H1-4 PE=1 SV=2	1	6	2	2	6	2	2	29.2	12.8	12.8	21.977	219	219	4.25		1	1	1				1	0	15.079	78541	127250	68085	77680	88732	101130	73247	124060	73788	78806	90159	97754	4	4	4	4	4	4	29.2	157560000
sp|P43275|H11_MOUSE	sp|P43275|H11_MOUSE	3	2	2	sp|P43275|H11_MOUSE Histone H1.1 OS=Mus musculus OX=10090 GN=H1-1 PE=1 SV=2	1	3	2	2	3	2	2	16.9	12.7	12.7	21.785	213	213	3.75		1	1	1		1			0	25.333	29048	70833	39044	55067	51102	63616	27112	68061	42307	55007	52619	61341	4	4	4	4	4	4	16.9	79271000
sp|P43276|H15_MOUSE	sp|P43276|H15_MOUSE	4	3	3	sp|P43276|H15_MOUSE Histone H1.5 OS=Mus musculus OX=10090 GN=H1-5 PE=1 SV=2	1	4	3	3	4	3	3	20.2	16.1	16.1	22.576	223	223	5.2		1	1			1	1	1	0	22.472	107930	213550	102540	124890	159400	151100	100690	206410	112820	126820	160320	146970	4	4	4	4	4	4	20.2	89851000
sp|P43277|H13_MOUSE	sp|P43277|H13_MOUSE	7	7	1	sp|P43277|H13_MOUSE Histone H1.3 OS=Mus musculus OX=10090 GN=H1-3 PE=1 SV=2	1	7	7	1	7	7	1	32.6	32.6	7.2	22.099	221	221	6.27		1	1	1		1	2	5	0	50.058	543460	1189800	513280	694920	1003200	839260	507120	1145300	574450	705970	1000900	820320	11	11	11	11	11	11	32.6	1047799999.9999999
sp|P43406|ITAV_MOUSE	sp|P43406|ITAV_MOUSE	26	26	26	sp|P43406|ITAV_MOUSE Integrin alpha-V OS=Mus musculus OX=10090 GN=Itgav PE=1 SV=2	1	26	26	26	26	26	26	28.7	28.7	28.7	115.36	1044	1044	5.89	3	2		4	6	10	8	12	0	323.31	1714500	3193600	1430600	1061500	1221000	1332100	1599300	3092500	1580000	1105000	1239600	1289500	46	46	46	46	46	46	28.7	4523800000
sp|P43407|SDC2_MOUSE	sp|P43407|SDC2_MOUSE	4	4	4	sp|P43407|SDC2_MOUSE Syndecan-2 OS=Mus musculus OX=10090 GN=Sdc2 PE=1 SV=1	1	4	4	4	4	4	4	13.4	13.4	13.4	22.131	202	202	4.33	1	1		1	1	1		1	0	30.525	359810	644400	256210	191020	192560	216510	335610	624570	288210	198040	196980	209400	7	7	7	7	7	7	13.4	298130000
sp|P45878|FKBP2_MOUSE	sp|P45878|FKBP2_MOUSE	1	1	1	sp|P45878|FKBP2_MOUSE Peptidyl-prolyl cis-trans isomerase FKBP2 OS=Mus musculus OX=10090 GN=Fkbp2 PE=1 SV=1	1	1	1	1	1	1	1	8.6	8.6	8.6	15.344	140	140	7							1		0	14.933	0	0	0	0	0	0	0	0	0	0	0	0	0	0	0	0	0	0	8.6	0
sp|P46460|NSF_MOUSE	sp|P46460|NSF_MOUSE	6	6	6	sp|P46460|NSF_MOUSE Vesicle-fusing ATPase OS=Mus musculus OX=10090 GN=Nsf PE=1 SV=2	1	6	6	6	6	6	6	9.1	9.1	9.1	82.613	744	744	4.86		1		2	2	1		1	0	47.316	65282	128740	59211	60500	64240	66737	60903	124420	65378	61581	65343	64712	4	4	4	4	4	4	9.1	51495000
sp|P46471|PRS7_MOUSE	sp|P46471|PRS7_MOUSE	2	2	2	sp|P46471|PRS7_MOUSE 26S proteasome regulatory subunit 7 OS=Mus musculus OX=10090 GN=Psmc2 PE=1 SV=5	1	2	2	2	2	2	2	5.8	5.8	5.8	48.647	433	433	3.5		1			1				0	13.403	1963.3	4270.4	2364.3	3730.1	1986.8	2946.2	1832	4118	2566.1	3666.4	2144.6	2829.2	1	1	1	1	1	1	5.8	9425900
sp|P62492|RB11A_MOUSE;sp|P46638|RB11B_MOUSE	sp|P62492|RB11A_MOUSE;sp|P46638|RB11B_MOUSE	2;2	2;2	2;2	sp|P62492|RB11A_MOUSE Ras-related protein Rab-11A OS=Mus musculus OX=10090 GN=Rab11a PE=1 SV=3;sp|P46638|RB11B_MOUSE Ras-related protein Rab-11B OS=Mus musculus OX=10090 GN=Rab11b PE=1 SV=3	2	2	2	2	2	2	2	9.3	9.3	9.3	24.393	216	216;218	3.5			1	1					0	12.253	4428.7	7537.2	4816.6	5735.5	7513.2	11149	4130.6	7342.5	5117.7	5837.1	7657.8	10698	1	1	1	1	1	1	9.3	7160400
sp|P46935|NEDD4_MOUSE;sp|Q9CUN6|SMUF1_MOUSE;sp|A2A5Z6|SMUF2_MOUSE;sp|Q6I6G8|HECW2_MOUSE;sp|Q8K4P8|HECW1_MOUSE	sp|P46935|NEDD4_MOUSE	7;1;1;1;1	4;0;0;0;0	4;0;0;0;0	sp|P46935|NEDD4_MOUSE E3 ubiquitin-protein ligase NEDD4 OS=Mus musculus OX=10090 GN=Nedd4 PE=1 SV=3	5	7	4	4	7	4	4	7.7	4.7	4.7	102.71	887	887;731;748;1578;1604	4.8		1		1	1	1	1		0	41.386	49771	104980	45343	39183	44892	54131	46439	101180	50427	40381	45709	52235	5	5	5	5	5	5	7.7	82531000
sp|P46978|STT3A_MOUSE	sp|P46978|STT3A_MOUSE	14	14	12	sp|P46978|STT3A_MOUSE Dolichyl-diphosphooligosaccharide--protein glycosyltransferase subunit STT3A OS=Mus musculus OX=10090 GN=Stt3a PE=1 SV=1	1	14	14	12	14	14	12	16.6	16.6	14.6	80.597	705	705	6.3		1	1	2	2	4	6	7	0	153.14	927780	1926200	805420	1039000	1125200	1273600	865640	1857200	904970	1046800	1145800	1231400	24	24	24	24	24	24	16.6	3626599999.9999995
sp|P47738|ALDH2_MOUSE;sp|P24549|AL1A1_MOUSE;sp|O35945|AL1A7_MOUSE;sp|Q9JHW9|AL1A3_MOUSE;sp|Q62148|AL1A2_MOUSE;sp|Q9CZS1|AL1B1_MOUSE	sp|P47738|ALDH2_MOUSE	6;1;1;1;1;1	6;1;1;1;1;1	6;1;1;1;1;1	sp|P47738|ALDH2_MOUSE Aldehyde dehydrogenase, mitochondrial OS=Mus musculus OX=10090 GN=Aldh2 PE=1 SV=1	6	6	6	6	6	6	6	11.8	11.8	11.8	56.537	519	519;501;501;512;518;519	6.43					2	2	1	2	0	50.865	155270	265730	148940	194470	234150	268380	144820	258550	160840	196450	237340	259380	5	5	5	5	5	5	11.8	159360000
sp|P47757|CAPZB_MOUSE	sp|P47757|CAPZB_MOUSE	4	4	4	sp|P47757|CAPZB_MOUSE F-actin-capping protein subunit beta OS=Mus musculus OX=10090 GN=Capzb PE=1 SV=3	1	4	4	4	4	4	4	17.7	17.7	17.7	31.345	277	277	4.8			1	2		1	1		0	33.276	19448	31161	16146	17391	20212	22345	18137	30388	17556	17703	20504	21620	3	3	3	3	3	3	17.7	32962000
sp|P47802|MTX1_MOUSE	sp|P47802|MTX1_MOUSE	4	4	4	sp|P47802|MTX1_MOUSE Metaxin-1 OS=Mus musculus OX=10090 GN=Mtx1 PE=1 SV=1	1	4	4	4	4	4	4	13.2	13.2	13.2	35.623	317	317	2.17	1	3	2						0	33.283	32388	71669	30734	25346	31170	35509	30223	68964	34200	26261	31581	34323	4	4	4	4	4	4	13.2	35146000
sp|P47962|RL5_MOUSE	sp|P47962|RL5_MOUSE	1	1	1	sp|P47962|RL5_MOUSE 60S ribosomal protein L5 OS=Mus musculus OX=10090 GN=Rpl5 PE=1 SV=3	1	1	1	1	1	1	1	2.7	2.7	2.7	34.4	297	297	4.5				1	1				0	7.3541	15964	24036	22611	15913	16013	25710	14886	23630	23051	16544	16593	24628	2	2	2	2	2	2	2.7	56734000
sp|P47963|RL13_MOUSE	sp|P47963|RL13_MOUSE	1	1	1	sp|P47963|RL13_MOUSE 60S ribosomal protein L13 OS=Mus musculus OX=10090 GN=Rpl13 PE=1 SV=3	1	1	1	1	1	1	1	5.2	5.2	5.2	24.305	211	211	5					1				1	-2	6944.7	6287.4	5119.4	4509.2	5103.6	9504.3	6472	6362.2	5292.7	4637.6	5290.3	9075.6	1	1	1	1	1	1	5.2	4046600
sp|Q9CXU9|EIF1B_MOUSE;sp|P48024|EIF1_MOUSE	sp|Q9CXU9|EIF1B_MOUSE;sp|P48024|EIF1_MOUSE	1;1	1;1	1;1	sp|Q9CXU9|EIF1B_MOUSE Eukaryotic translation initiation factor 1b OS=Mus musculus OX=10090 GN=Eif1b PE=1 SV=2;sp|P48024|EIF1_MOUSE Eukaryotic translation initiation factor 1 OS=Mus musculus OX=10090 GN=Eif1 PE=1 SV=2	2	1	1	1	1	1	1	14.2	14.2	14.2	12.823	113	113;113	5					1				0	10.387	3421.5	3589.5	18814	2227.8	2638.1	2767.8	3189	3787.5	17841	3159.2	2701	2682.6	1	1	1	1	1	1	14.2	24547000
sp|P48678|LMNA_MOUSE	sp|P48678|LMNA_MOUSE	5	4	4	sp|P48678|LMNA_MOUSE Prelamin-A/C OS=Mus musculus OX=10090 GN=Lmna PE=1 SV=2	1	5	4	4	5	4	4	6.6	5.4	5.4	74.237	665	665	3.6		1	1	2	1				0	25.651	33877	24902	26451	37970	32910	39886	31566	25712	27004	37810	33993	38492	5	5	5	5	5	5	6.6	51990000
sp|P48962|ADT1_MOUSE	sp|P48962|ADT1_MOUSE	14	8	8	sp|P48962|ADT1_MOUSE ADP/ATP translocase 1 OS=Mus musculus OX=10090 GN=Slc25a4 PE=1 SV=4	1	14	8	8	14	8	8	45	28.5	28.5	32.904	298	298	7.14						3	6	5	0	84.344	720180	1457800	620350	701910	848690	807520	671910	1407000	693790	713910	855770	785400	17	17	17	17	17	17	45	2009799999.9999998
sp|P49282|NRAM2_MOUSE	sp|P49282|NRAM2_MOUSE	2	2	2	sp|P49282|NRAM2_MOUSE Natural resistance-associated macrophage protein 2 OS=Mus musculus OX=10090 GN=Slc11a2 PE=1 SV=2	1	2	2	2	2	2	2	4.6	4.6	4.6	62.367	568	568	8								2	0	26.223	76760	149240	67308	46679	40062	51880	71609	144290	74219	48433	41560	49972	2	2	2	2	2	2	4.6	215990000
sp|P49718|MCM5_MOUSE	sp|P49718|MCM5_MOUSE	6	6	6	sp|P49718|MCM5_MOUSE DNA replication licensing factor MCM5 OS=Mus musculus OX=10090 GN=Mcm5 PE=1 SV=2	1	6	6	6	6	6	6	9.8	9.8	9.8	82.406	734	734	5.33				3	2	2	2		0	38.875	67963	119440	69058	95878	87276	101780	63391	116120	74386	95768	89782	98338	8	8	8	8	8	8	9.8	76541000
sp|P51150|RAB7A_MOUSE	sp|P51150|RAB7A_MOUSE	5	5	5	sp|P51150|RAB7A_MOUSE Ras-related protein Rab-7a OS=Mus musculus OX=10090 GN=Rab7a PE=1 SV=2	1	5	5	5	5	5	5	27.5	27.5	27.5	23.489	207	207	7					1	1		3	0	46.057	191280	313570	145980	193160	213480	258240	178390	305300	161520	194510	217620	249180	4	4	4	4	4	4	27.5	119330000
sp|P51174|ACADL_MOUSE	sp|P51174|ACADL_MOUSE	1	1	1	sp|P51174|ACADL_MOUSE Long-chain specific acyl-CoA dehydrogenase, mitochondrial OS=Mus musculus OX=10090 GN=Acadl PE=1 SV=2	1	1	1	1	1	1	1	3	3	3	47.907	430	430	5					1				0	6.7296	1858.5	4292.9	3078.1	2432.4	2443.5	2507.8	1734.4	4140.3	3215.4	2507.9	2493.1	2432.8	1	1	1	1	1	1	3	2668300
sp|P51432|PLCB3_MOUSE	sp|P51432|PLCB3_MOUSE	7	7	7	sp|P51432|PLCB3_MOUSE 1-phosphatidylinositol 4,5-bisphosphate phosphodiesterase beta-3 OS=Mus musculus OX=10090 GN=Plcb3 PE=1 SV=2	1	7	7	7	7	7	7	6.7	6.7	6.7	139.49	1234	1234	5.67				2	2	3	1	1	0	61.148	93597	183960	83654	77412	82375	99488	87318	177800	92404	79250	84172	96005	8	8	8	8	8	8	6.7	138690000
sp|P51655|GPC4_MOUSE;sp|Q9R087|GPC6_MOUSE	sp|P51655|GPC4_MOUSE	15;1	15;1	15;1	sp|P51655|GPC4_MOUSE Glypican-4 OS=Mus musculus OX=10090 GN=Gpc4 PE=1 SV=2	2	15	15	15	15	15	15	34.1	34.1	34.1	62.586	557	557;555	6.72				2	4	3	6	10	0	323.31	1463300	3108000	1134000	1047200	1378200	1628600	1365300	2992400	1296900	1080700	1393600	1572400	25	25	25	25	25	25	34.1	2560100000
sp|P51660|DHB4_MOUSE	sp|P51660|DHB4_MOUSE	4	4	4	sp|P51660|DHB4_MOUSE Peroxisomal multifunctional enzyme type 2 OS=Mus musculus OX=10090 GN=Hsd17b4 PE=1 SV=3	1	4	4	4	4	4	4	6.5	6.5	6.5	79.481	735	735	6.5					1	2	2	1	0	28.532	91881	160540	86824	132040	116380	141260	85699	156030	94433	131340	120080	136320	7	7	7	7	7	7	6.5	200690000
sp|P51791|CLCN3_MOUSE	sp|P51791|CLCN3_MOUSE	7	7	7	sp|P51791|CLCN3_MOUSE H(+)/Cl(-) exchange transporter 3 OS=Mus musculus OX=10090 GN=Clcn3 PE=1 SV=2	1	7	7	7	7	7	7	8.4	8.4	8.4	90.868	818	818	5	1		1	2	3		1	2	0	61.908	173290	325350	156280	104290	110690	125720	161650	315090	170740	109140	112990	121550	8	8	8	8	8	8	8.4	613040000
sp|P51830|ADCY9_MOUSE	sp|P51830|ADCY9_MOUSE	8	8	8	sp|P51830|ADCY9_MOUSE Adenylate cyclase type 9 OS=Mus musculus OX=10090 GN=Adcy9 PE=1 SV=1	1	8	8	8	8	8	8	6.1	6.1	6.1	150.95	1353	1353	5.75	1	1				1	3	2	0	49.359	132940	270740	108390	72068	70912	88898	124030	261160	121670	75323	72904	85697	7	7	7	7	7	7	6.1	154530000
sp|P51881|ADT2_MOUSE;sp|Q3V132|ADT4_MOUSE	sp|P51881|ADT2_MOUSE	15;2	15;2	9;0	sp|P51881|ADT2_MOUSE ADP/ATP translocase 2 OS=Mus musculus OX=10090 GN=Slc25a5 PE=1 SV=3	2	15	15	9	15	15	9	41.6	41.6	25.2	32.931	298	298;320	7				1	3	6	7	15	0	323.31	2835500	5368200	2702100	3020100	3233200	3251100	2645100	5198700	2950600	3060200	3283900	3156000	35	35	35	35	35	35	41.6	22125000000
sp|P51906|EAA3_MOUSE	sp|P51906|EAA3_MOUSE	1	1	1	sp|P51906|EAA3_MOUSE Excitatory amino acid transporter 3 OS=Mus musculus OX=10090 GN=Slc1a1 PE=1 SV=2	1	1	1	1	1	1	1	2.3	2.3	2.3	56.693	523	523	6.5						1	1		0.0029895	6.4482	16745	26941	14526	17163	12442	14917	15616	26275	15736	17168	13005	14403	2	2	2	2	2	2	2.3	39873000
sp|P51912|AAAT_MOUSE	sp|P51912|AAAT_MOUSE	6	6	6	sp|P51912|AAAT_MOUSE Neutral amino acid transporter B(0) OS=Mus musculus OX=10090 GN=Slc1a5 PE=1 SV=2	1	6	6	6	6	6	6	9.9	9.9	9.9	58.482	553	553	6.85					2	4	9	5	0	323.31	1245600	2507900	987090	573340	752450	888570	1162100	2420000	1109900	611830	761620	857920	24	24	24	24	24	24	9.9	6291099999.999999
sp|P52293|IMA1_MOUSE	sp|P52293|IMA1_MOUSE	10	10	10	sp|P52293|IMA1_MOUSE Importin subunit alpha-1 OS=Mus musculus OX=10090 GN=Kpna2 PE=1 SV=2	1	10	10	10	10	10	10	22.9	22.9	22.9	57.927	529	529	5.86	1	1		1	2	2	3	4	0	123.1	252620	525800	263170	279200	273470	285740	235700	507450	287370	282900	279380	277040	12	12	12	12	12	12	22.9	401310000
sp|P52332|JAK1_MOUSE	sp|P52332|JAK1_MOUSE	1	1	1	sp|P52332|JAK1_MOUSE Tyrosine-protein kinase JAK1 OS=Mus musculus OX=10090 GN=Jak1 PE=1 SV=1	1	1	1	1	1	1	1	0.9	0.9	0.9	133.37	1153	1153	6						1			0.0070922	6.1398	0	0	0	0	0	0	0	0	0	0	0	0	0	0	0	0	0	0	0.9	0
sp|P52480|KPYM_MOUSE;sp|P53657|KPYR_MOUSE	sp|P52480|KPYM_MOUSE	17;1	17;1	17;1	sp|P52480|KPYM_MOUSE Pyruvate kinase PKM OS=Mus musculus OX=10090 GN=Pkm PE=1 SV=4	2	17	17	17	17	17	17	35.2	35.2	35.2	57.844	531	531;574	5.78		1	2	4	5	7	10	3	0	211.2	684970	1288300	678060	724370	1110800	1168100	638970	1248300	735690	745700	1112500	1131900	32	32	32	32	32	32	35.2	1944699999.9999998
sp|P52592|S1PR2_MOUSE	sp|P52592|S1PR2_MOUSE	2	2	2	sp|P52592|S1PR2_MOUSE Sphingosine 1-phosphate receptor 2 OS=Mus musculus OX=10090 GN=S1pr2 PE=1 SV=3	1	2	2	2	2	2	2	5.1	5.1	5.1	38.829	352	352	2	1		1						0	14.028	12416	23424	11368	6026.6	7035.4	7817.6	11582	22682	12381	6454.5	7147.3	7562.8	1	1	1	1	1	1	5.1	13461000
sp|P52624|UPP1_MOUSE	sp|P52624|UPP1_MOUSE	3	3	3	sp|P52624|UPP1_MOUSE Uridine phosphorylase 1 OS=Mus musculus OX=10090 GN=Upp1 PE=1 SV=2	1	3	3	3	3	3	3	13.8	13.8	13.8	34.086	311	311	6.25				1		1	1	1	0	40.439	67145	93300	53555	80594	55046	67188	62605	91665	57823	79707	57795	64842	3	3	3	3	3	3	13.8	57472000
sp|P52795|EFNB1_MOUSE	sp|P52795|EFNB1_MOUSE	5	5	5	sp|P52795|EFNB1_MOUSE Ephrin-B1 OS=Mus musculus OX=10090 GN=Efnb1 PE=1 SV=1	1	5	5	5	5	5	5	20	20	20	37.859	345	345	6.14				1	1	2	2	1	0	78.39	167740	311700	130230	146350	163450	175040	156470	301750	146040	148520	165960	169540	6	6	6	6	6	6	20	236180000
sp|P52875|TM165_MOUSE	sp|P52875|TM165_MOUSE	3	3	3	sp|P52875|TM165_MOUSE Transmembrane protein 165 OS=Mus musculus OX=10090 GN=Tmem165 PE=1 SV=2	1	3	3	3	3	3	3	16.7	16.7	16.7	34.79	323	323	4.67		1	1	1	1	1		1	0	89.087	38196	60180	32948	50694	50173	58908	35620	58754	35790	50566	51377	56898	6	6	6	6	6	6	16.7	269140000
sp|P52963|E41LA_MOUSE	sp|P52963|E41LA_MOUSE	2	2	2	sp|P52963|E41LA_MOUSE Band 4.1-like protein 4A OS=Mus musculus OX=10090 GN=Epb41l4a PE=2 SV=2	1	2	2	2	2	2	2	2.6	2.6	2.6	78.532	686	686	2	1	1	1						0	11.63	11903	26532	11181	8964.9	9194.9	11939	11108	25523	12472	9252.4	9438.8	11497	3	3	3	3	3	3	2.6	19103000
sp|P53690|MMP14_MOUSE	sp|P53690|MMP14_MOUSE	3	3	3	sp|P53690|MMP14_MOUSE Matrix metalloproteinase-14 OS=Mus musculus OX=10090 GN=Mmp14 PE=2 SV=3	1	3	3	3	3	3	3	5	5	5	65.918	582	582	7.67							1	2	0	16.74	100260	153110	62760	85927	83875	76296	93495	149440	70804	86068	85362	74348	2	2	2	2	2	2	5	84882000
sp|P53702|CCHL_MOUSE	sp|P53702|CCHL_MOUSE	3	3	3	sp|P53702|CCHL_MOUSE Cytochrome c-type heme lyase OS=Mus musculus OX=10090 GN=Hccs PE=1 SV=2	1	3	3	3	3	3	3	15.4	15.4	15.4	30.977	272	272	5.33				1		2			0	25.198	33031	58323	27542	39094	38418	47353	30810	56613	30451	39114	39420	45670	2	2	2	2	2	2	15.4	21825000
sp|P53811|PIPNB_MOUSE	sp|P53811|PIPNB_MOUSE	2	2	2	sp|P53811|PIPNB_MOUSE Phosphatidylinositol transfer protein beta isoform OS=Mus musculus OX=10090 GN=Pitpnb PE=1 SV=2	1	2	2	2	2	2	2	8.9	8.9	8.9	31.487	271	271	6						2			0	11.558	2900.1	3513.4	2530.1	2878.5	2633.3	3500	2703.6	3483.7	2654.2	2900.3	2720.6	3368.7	1	1	1	1	1	1	8.9	11113000
sp|P53986|MOT1_MOUSE	sp|P53986|MOT1_MOUSE	9	9	9	sp|P53986|MOT1_MOUSE Monocarboxylate transporter 1 OS=Mus musculus OX=10090 GN=Slc16a1 PE=1 SV=1	1	9	9	9	9	9	9	18.3	18.3	18.3	53.267	493	493	5	2	3	1	1	2	5	3	3	0	213.16	898740	1802800	635170	480720	629930	627130	838490	1738900	729430	502350	634130	608900	22	22	22	22	22	22	18.3	2673400000
sp|P54071|IDHP_MOUSE	sp|P54071|IDHP_MOUSE	4	4	4	sp|P54071|IDHP_MOUSE Isocitrate dehydrogenase [NADP], mitochondrial OS=Mus musculus OX=10090 GN=Idh2 PE=1 SV=3	1	4	4	4	4	4	4	10.2	10.2	10.2	50.906	452	452	5			1		3	2			0	31.505	84205	152370	67263	107840	125450	129820	78544	147700	75257	107990	126960	125890	5	5	5	5	5	5	10.2	115950000
sp|P54227|STMN1_MOUSE;sp|P55821|STMN2_MOUSE	sp|P54227|STMN1_MOUSE;sp|P55821|STMN2_MOUSE	1;1	1;1	1;1	sp|P54227|STMN1_MOUSE Stathmin OS=Mus musculus OX=10090 GN=Stmn1 PE=1 SV=2;sp|P55821|STMN2_MOUSE Stathmin-2 OS=Mus musculus OX=10090 GN=Stmn2 PE=1 SV=1	2	1	1	1	1	1	1	6	6	6	17.274	149	149;179	6						1			0	6.7175	13641	20548	11010	11181	14496	14979	12720	20099	11910	11460	14607	14525	1	1	1	1	1	1	6	5070200
sp|P54276|MSH6_MOUSE	sp|P54276|MSH6_MOUSE	6	6	6	sp|P54276|MSH6_MOUSE DNA mismatch repair protein Msh6 OS=Mus musculus OX=10090 GN=Msh6 PE=1 SV=3	1	6	6	6	6	6	6	5.1	5.1	5.1	151.08	1358	1358	5.12			2	1	1	2	2		0	54.738	48475	93429	41517	38452	80852	41556	45221	90352	46013	40518	79024	41674	7	7	7	7	7	7	5.1	51223000
sp|P54754|EPHB3_MOUSE	sp|P54754|EPHB3_MOUSE	11	8	6	sp|P54754|EPHB3_MOUSE Ephrin type-B receptor 3 OS=Mus musculus OX=10090 GN=Ephb3 PE=1 SV=2	1	11	8	6	11	8	6	14.4	11.6	8.5	109.66	993	993	5			1	4	4	4	1		0	138.11	151100	279780	132670	150600	149000	178820	140950	271080	146070	152170	152750	172600	12	12	12	12	12	12	14.4	237890000
sp|P54761|EPHB4_MOUSE	sp|P54761|EPHB4_MOUSE	10	7	6	sp|P54761|EPHB4_MOUSE Ephrin type-B receptor 4 OS=Mus musculus OX=10090 GN=Ephb4 PE=1 SV=2	1	10	7	6	10	7	6	12.9	8.6	7.6	108.85	987	987	6.22				1	2	2	2	2	0	105.42	203700	418260	180070	174690	189450	224710	190050	403490	200630	178480	193270	216960	9	9	9	9	9	9	12.9	344670000
sp|P54763|EPHB2_MOUSE	sp|P54763|EPHB2_MOUSE	18	17	15	sp|P54763|EPHB2_MOUSE Ephrin type-B receptor 2 OS=Mus musculus OX=10090 GN=Ephb2 PE=1 SV=3	1	18	17	15	18	17	15	21.2	20.1	17.7	109.9	986	986	5.88			3	3	3	7	5	5	0	323.31	395750	700060	323790	338880	340920	428260	369130	679400	357340	344000	349750	412810	23	23	23	23	23	23	21.2	590390000
sp|P55012|S12A2_MOUSE;sp|P55014|S12A1_MOUSE	sp|P55012|S12A2_MOUSE	32;1	32;1	32;1	sp|P55012|S12A2_MOUSE Solute carrier family 12 member 2 OS=Mus musculus OX=10090 GN=Slc12a2 PE=1 SV=2	2	32	32	32	32	32	32	29.2	29.2	29.2	131.03	1205	1205;1095	5.72	1	3	6	6	12	17	15	12	0	323.31	3176400	6190800	2340800	1479400	1752100	1987700	2963300	5979400	2651400	1561700	1779000	1921600	77	77	77	77	77	77	29.2	7894299999.999999
sp|P55065|PLTP_MOUSE	sp|P55065|PLTP_MOUSE	1	1	1	sp|P55065|PLTP_MOUSE Phospholipid transfer protein OS=Mus musculus OX=10090 GN=Pltp PE=1 SV=1	1	1	1	1	1	1	1	2.2	2.2	2.2	54.452	493	493	1	1								0.00077459	6.6477	2017.8	4755.9	2150.6	3191.2	2817.3	3428.5	1883.2	4568.7	2394.3	3177.9	2907	3308.2	1	1	1	1	1	1	2.2	5531900
sp|P55086|PAR2_MOUSE	sp|P55086|PAR2_MOUSE	1	1	1	sp|P55086|PAR2_MOUSE Proteinase-activated receptor 2 OS=Mus musculus OX=10090 GN=F2rl1 PE=1 SV=1	1	1	1	1	1	1	1	2.5	2.5	2.5	44.752	399	399	4				2					0.0051282	6.341	10877	18922	7859.9	5760.1	6152.6	9205.4	10145	18365	8779	5991.1	6336.9	8832.3	1	1	1	1	1	1	2.5	7933000
sp|P55258|RAB8A_MOUSE;sp|P61028|RAB8B_MOUSE;sp|Q9CZT8|RAB3B_MOUSE;sp|P35276|RAB3D_MOUSE;sp|P63011|RAB3A_MOUSE;sp|P62823|RAB3C_MOUSE	sp|P55258|RAB8A_MOUSE;sp|P61028|RAB8B_MOUSE	4;3;1;1;1;1	2;1;1;1;1;1	1;0;0;0;0;0	sp|P55258|RAB8A_MOUSE Ras-related protein Rab-8A OS=Mus musculus OX=10090 GN=Rab8a PE=1 SV=2;sp|P61028|RAB8B_MOUSE Ras-related protein Rab-8B OS=Mus musculus OX=10090 GN=Rab8b PE=1 SV=1	6	4	2	1	4	2	1	15.9	7.2	3.4	23.668	207	207;207;219;219;220;227	6					1		1		0	11.949	27278	53457	25175	44945	42280	52037	25448	51682	27974	44552	43473	50192	2	2	2	2	2	2	15.9	33618000
sp|P55302|AMRP_MOUSE	sp|P55302|AMRP_MOUSE	9	9	9	sp|P55302|AMRP_MOUSE Alpha-2-macroglobulin receptor-associated protein OS=Mus musculus OX=10090 GN=Lrpap1 PE=1 SV=1	1	9	9	9	9	9	9	25	25	25	42.215	360	360	5.54		1	2		3	2	3	2	0	83.415	168690	312790	166530	254190	289320	307340	157350	303260	181490	254730	293310	297770	13	13	13	13	13	13	25	738540000
sp|P56135|ATPK_MOUSE	sp|P56135|ATPK_MOUSE	1	1	1	sp|P56135|ATPK_MOUSE ATP synthase subunit f, mitochondrial OS=Mus musculus OX=10090 GN=Atp5mf PE=1 SV=3	1	1	1	1	1	1	1	13.6	13.6	13.6	10.344	88	88	8								1	0	55.823	54496	104910	46079	46491	59800	69831	50838	101450	51211	47678	60496	67446	1	1	1	1	1	1	13.6	205790000
sp|Q9CR84|AT5G1_MOUSE;sp|P56384|AT5G3_MOUSE;sp|P56383|AT5G2_MOUSE	sp|Q9CR84|AT5G1_MOUSE;sp|P56384|AT5G3_MOUSE;sp|P56383|AT5G2_MOUSE	1;1;1	1;1;1	1;1;1	sp|Q9CR84|AT5G1_MOUSE ATP synthase F(0) complex subunit C1, mitochondrial OS=Mus musculus OX=10090 GN=Atp5mc1 PE=1 SV=1;sp|P56384|AT5G3_MOUSE ATP synthase F(0) complex subunit C3, mitochondrial OS=Mus musculus OX=10090 GN=Atp5mc3 PE=1 SV=1;sp|P56383|AT5G2_	3	1	1	1	1	1	1	5.1	5.1	5.1	14.2	136	136;141;146	5.5					1	1			0.0071073	6.1538	122190	303860	115010	105830	147800	154580	114050	291160	130710	109460	148550	149820	2	2	2	2	2	2	5.1	371950000
sp|P56393|COX7B_MOUSE	sp|P56393|COX7B_MOUSE	2	2	2	sp|P56393|COX7B_MOUSE Cytochrome c oxidase subunit 7B, mitochondrial OS=Mus musculus OX=10090 GN=Cox7b PE=3 SV=1	1	2	2	2	2	2	2	10	10	10	9.0113	80	80	7.67							1	2	0	12.311	50475	89229	39423	43811	55478	55612	47080	86575	43832	44673	55905	53984	3	3	3	3	3	3	10	461010000
sp|P56399|UBP5_MOUSE	sp|P56399|UBP5_MOUSE	2	2	2	sp|P56399|UBP5_MOUSE Ubiquitin carboxyl-terminal hydrolase 5 OS=Mus musculus OX=10090 GN=Usp5 PE=1 SV=1	1	2	2	2	2	2	2	2.3	2.3	2.3	95.832	858	858	6					1		1		0	11.287	17112	28237	13187	17163	17177	17521	15959	27484	14580	17238	17510	17001	2	2	2	2	2	2	2.3	19641000
sp|P56480|ATPB_MOUSE	sp|P56480|ATPB_MOUSE	12	12	11	sp|P56480|ATPB_MOUSE ATP synthase subunit beta, mitochondrial OS=Mus musculus OX=10090 GN=Atp5f1b PE=1 SV=2	1	12	12	11	11	11	11	31.6	31.6	30.2	56.3	529	529	6.8				1	2	3	8	6	0	171.67	625820	1058500	567760	711350	651450	808350	583680	1030100	616020	713810	671340	779520	21	21	21	21	21	21	30.2	1506199999.9999998
sp|P56485|ACKR3_MOUSE	sp|P56485|ACKR3_MOUSE	2	2	2	sp|P56485|ACKR3_MOUSE Atypical chemokine receptor 3 OS=Mus musculus OX=10090 GN=Ackr3 PE=1 SV=2	1	2	2	2	2	2	2	7.5	7.5	7.5	41.635	362	362	5				1	1	1			0	45.113	19114	33630	18108	21202	21718	25163	17829	32675	19617	21408	22197	24313	3	3	3	3	3	3	7.5	33487000
sp|P56528|CD38_MOUSE	sp|P56528|CD38_MOUSE	8	8	8	sp|P56528|CD38_MOUSE ADP-ribosyl cyclase/cyclic ADP-ribose hydrolase 1 OS=Mus musculus OX=10090 GN=Cd38 PE=1 SV=2	1	8	8	8	8	8	8	26	26	26	34.407	304	304	6.58				1	2	2	3	4	0	76.279	313290	576420	243450	261250	289670	347700	292240	558260	272380	265700	295260	335580	12	12	12	12	12	12	26	1300500000
sp|P56677|ST14_MOUSE	sp|P56677|ST14_MOUSE	14	14	14	sp|P56677|ST14_MOUSE Suppressor of tumorigenicity 14 protein homolog OS=Mus musculus OX=10090 GN=St14 PE=1 SV=2	1	14	14	14	14	14	14	19.6	19.6	19.6	94.654	855	855	5.5	1	2	4	3	2	2	4	8	0	258.22	1040000	1868500	786890	704910	894200	1049000	970030	1811300	878840	727490	905450	1013000	25	25	25	25	25	25	19.6	2075099999.9999998
sp|P57716|NICA_MOUSE	sp|P57716|NICA_MOUSE	11	11	11	sp|P57716|NICA_MOUSE Nicastrin OS=Mus musculus OX=10090 GN=Ncstn PE=1 SV=3	1	11	11	11	11	11	11	15.8	15.8	15.8	78.491	708	708	6.52	1	1	1	1	1	2	2	12	0	121.26	1398700	2688300	1046500	885680	929580	1033600	1304900	2598200	1182800	911540	948280	1000000	22	22	22	22	22	22	15.8	8846400000
sp|P57776|EF1D_MOUSE	sp|P57776|EF1D_MOUSE	6	6	5	sp|P57776|EF1D_MOUSE Elongation factor 1-delta OS=Mus musculus OX=10090 GN=Eef1d PE=1 SV=3	1	6	6	5	6	6	5	21.7	21.7	18.9	31.293	281	281	5.45	1	1			3	2	2	2	0	141.41	163700	265420	136160	186150	190250	227140	152670	258690	148780	186710	194620	219270	10	10	10	10	10	10	21.7	188080000
sp|P57780|ACTN4_MOUSE	sp|P57780|ACTN4_MOUSE	4	4	2	sp|P57780|ACTN4_MOUSE Alpha-actinin-4 OS=Mus musculus OX=10090 GN=Actn4 PE=1 SV=1	1	4	4	2	4	4	2	5	5	3	104.98	912	912	6				1		1	2		0	31.997	24461	35094	23466	26658	27470	37854	22809	34465	24798	26959	28233	36396	3	3	3	3	3	3	5	40956000
sp|P57787|MOT4_MOUSE	sp|P57787|MOT4_MOUSE	6	6	6	sp|P57787|MOT4_MOUSE Monocarboxylate transporter 4 OS=Mus musculus OX=10090 GN=Slc16a3 PE=1 SV=1	1	6	6	6	6	6	6	11.1	11.1	11.1	50.373	470	470	5.56		1	1		2	2	1	2	0	50.043	287050	536760	246500	243370	292840	318640	267770	519770	272110	249220	296490	308460	9	9	9	9	9	9	11.1	384940000
sp|P58021|TM9S2_MOUSE	sp|P58021|TM9S2_MOUSE	5	5	5	sp|P58021|TM9S2_MOUSE Transmembrane 9 superfamily member 2 OS=Mus musculus OX=10090 GN=Tm9sf2 PE=1 SV=1	1	5	5	5	5	5	5	8.8	8.8	8.8	75.329	662	662	6				1	2	1	2	1	0	48.057	68253	118240	65998	101990	96444	124390	63660	114990	71531	101580	99306	119810	7	7	7	7	7	7	8.8	410660000
sp|P58242|ASM3B_MOUSE	sp|P58242|ASM3B_MOUSE	7	7	7	sp|P58242|ASM3B_MOUSE Acid sphingomyelinase-like phosphodiesterase 3b OS=Mus musculus OX=10090 GN=Smpdl3b PE=1 SV=1	1	7	7	7	7	7	7	20.4	20.4	20.4	51.599	456	456	5.82		1	1		1	3	4	1	0	101.91	295020	576800	221050	158570	159850	197360	275220	557080	250080	164900	164000	190340	12	12	12	12	12	12	20.4	537360000
sp|P58252|EF2_MOUSE;sp|O08810|U5S1_MOUSE	sp|P58252|EF2_MOUSE	20;1	20;1	20;1	sp|P58252|EF2_MOUSE Elongation factor 2 OS=Mus musculus OX=10090 GN=Eef2 PE=1 SV=2	2	20	20	20	20	20	20	22.4	22.4	22.4	95.313	858	858;971	5.87		2	4	2	5	3	5	10	0	185.57	1157200	2170000	977100	1026100	1414500	1392300	1079500	2100800	1082500	1052700	1419800	1352300	27	27	27	27	27	27	22.4	1366500000
sp|P58281|OPA1_MOUSE	sp|P58281|OPA1_MOUSE	2	2	2	sp|P58281|OPA1_MOUSE Dynamin-like 120 kDa protein, mitochondrial OS=Mus musculus OX=10090 GN=Opa1 PE=1 SV=1	1	2	2	2	2	2	2	2.2	2.2	2.2	111.34	960	960	5.5					1	1			0	11.713	8103.8	15069	8885.4	11044	10908	12133	7559.4	14619	9531.3	11107	11156	11739	2	2	2	2	2	2	2.2	12941000
sp|P58802|TB10A_MOUSE	sp|P58802|TB10A_MOUSE	6	6	6	sp|P58802|TB10A_MOUSE TBC1 domain family member 10A OS=Mus musculus OX=10090 GN=Tbc1d10a PE=1 SV=1	1	6	6	6	6	6	6	12.6	12.6	12.6	56.202	500	500	5.71				2	1	2	1	1	0	54.522	127730	251330	121140	112030	105760	140810	119160	242990	132720	114280	109120	135510	6	6	6	6	6	6	12.6	136570000
sp|P59017|B2L13_MOUSE	sp|P59017|B2L13_MOUSE	3	3	3	sp|P59017|B2L13_MOUSE Bcl-2-like protein 13 OS=Mus musculus OX=10090 GN=Bcl2l13 PE=1 SV=2	1	3	3	3	3	3	3	6	6	6	46.719	434	434	3.25		1	1	2					0	19.899	10724	15259	9636.6	11696	10537	13681	9998.9	14984	10255	11746	10887	13176	2	2	2	2	2	2	6	6676400
sp|P59325|IF5_MOUSE	sp|P59325|IF5_MOUSE	1	1	1	sp|P59325|IF5_MOUSE Eukaryotic translation initiation factor 5 OS=Mus musculus OX=10090 GN=Eif5 PE=1 SV=1	1	1	1	1	1	1	1	2.3	2.3	2.3	48.968	429	429	4				1					0.0057845	6.2705	0	0	0	0	0	0	0	0	0	0	0	0	0	0	0	0	0	0	2.3	0
sp|P59383|LRRN4_MOUSE	sp|P59383|LRRN4_MOUSE	9	9	9	sp|P59383|LRRN4_MOUSE Leucine-rich repeat neuronal protein 4 OS=Mus musculus OX=10090 GN=Lrrn4 PE=1 SV=2	1	9	9	9	9	9	9	12.8	12.8	12.8	80.488	733	733	5.83		1	1		3	2	2	3	0	81.338	407270	703070	354380	216420	188110	217580	379860	683350	384380	226860	194370	210280	11	11	11	11	11	11	12.8	523920000
sp|P60060|SC61G_MOUSE	sp|P60060|SC61G_MOUSE	1	1	1	sp|P60060|SC61G_MOUSE Protein transport protein Sec61 subunit gamma OS=Mus musculus OX=10090 GN=Sec61g PE=3 SV=1	1	1	1	1	1	1	1	17.6	17.6	17.6	7.7412	68	68	3			1						1	-2	143	574.1	279.19	220.86	277.63	307.59	133.68	544.82	304.99	229.57	280.8	297.58	1	1	1	1	1	1	17.6	557980
sp|P60122|RUVB1_MOUSE	sp|P60122|RUVB1_MOUSE	1	1	1	sp|P60122|RUVB1_MOUSE RuvB-like 1 OS=Mus musculus OX=10090 GN=Ruvbl1 PE=1 SV=1	1	1	1	1	1	1	1	3.7	3.7	3.7	50.213	456	456	6						1			0.0022624	6.5139	7788.8	14795	7664.6	8736.1	9826	9005.9	7265.8	14329	8340.5	8856.9	9931.9	8772.2	1	1	1	1	1	1	3.7	20536000
sp|P60335|PCBP1_MOUSE;sp|P57722|PCBP3_MOUSE;sp|P57724|PCBP4_MOUSE	sp|P60335|PCBP1_MOUSE	6;2;1	6;2;1	4;0;0	sp|P60335|PCBP1_MOUSE Poly(rC)-binding protein 1 OS=Mus musculus OX=10090 GN=Pcbp1 PE=1 SV=1	3	6	6	4	6	6	4	22.2	22.2	14.3	37.497	356	356;371;403	5.33			1	2	2	2	1	1	0	323.31	203700	399050	195370	207910	257910	245240	190040	385890	213970	212250	259780	238520	8	8	8	8	8	8	22.2	390330000
sp|P60710|ACTB_MOUSE;sp|P63260|ACTG_MOUSE;sp|Q8BFZ3|ACTBL_MOUSE	sp|P60710|ACTB_MOUSE;sp|P63260|ACTG_MOUSE	17;16;6	17;16;6	6;5;1	sp|P60710|ACTB_MOUSE Actin, cytoplasmic 1 OS=Mus musculus OX=10090 GN=Actb PE=1 SV=1;sp|P63260|ACTG_MOUSE Actin, cytoplasmic 2 OS=Mus musculus OX=10090 GN=Actg1 PE=1 SV=1	3	17	17	6	17	17	6	53.6	53.6	29.1	41.736	375	375;375;376	6.02		2	1	6	6	7	8	11	0	323.31	1367100	2421700	1172700	1563200	2004900	2034700	1275100	2350700	1290700	1581600	2019500	1974200	46	46	46	46	46	46	53.6	7757299999.999999
sp|P60764|RAC3_MOUSE;sp|P63001|RAC1_MOUSE;sp|Q05144|RAC2_MOUSE	sp|P60764|RAC3_MOUSE;sp|P63001|RAC1_MOUSE;sp|Q05144|RAC2_MOUSE	2;2;1	2;2;1	2;2;1	sp|P60764|RAC3_MOUSE Ras-related C3 botulinum toxin substrate 3 OS=Mus musculus OX=10090 GN=Rac3 PE=1 SV=1;sp|P63001|RAC1_MOUSE Ras-related C3 botulinum toxin substrate 1 OS=Mus musculus OX=10090 GN=Rac1 PE=1 SV=1;sp|Q05144|RAC2_MOUSE Ras-related C3 botuli	3	2	2	2	2	2	2	8.9	8.9	8.9	21.379	192	192;192;192	6.5					1	1	1	1	0	18.367	90491	161420	87694	94191	92461	135730	84405	156760	94778	95408	95507	130290	4	4	4	4	4	4	8.9	236770000
sp|P60766|CDC42_MOUSE	sp|P60766|CDC42_MOUSE	2	2	2	sp|P60766|CDC42_MOUSE Cell division control protein 42 homolog OS=Mus musculus OX=10090 GN=Cdc42 PE=1 SV=2	1	2	2	2	2	2	2	9.9	9.9	9.9	21.258	191	191	5.5				1			1		0	25.64	45754	93452	35211	36809	58692	83686	42688	90109	40110	38047	59300	80372	1	1	1	1	1	1	9.9	58516000
sp|P60843|IF4A1_MOUSE;sp|P10630|IF4A2_MOUSE;sp|Q91VC3|IF4A3_MOUSE	sp|P60843|IF4A1_MOUSE;sp|P10630|IF4A2_MOUSE	17;9;3	17;9;3	17;9;3	sp|P60843|IF4A1_MOUSE Eukaryotic initiation factor 4A-I OS=Mus musculus OX=10090 GN=Eif4a1 PE=1 SV=1;sp|P10630|IF4A2_MOUSE Eukaryotic initiation factor 4A-II OS=Mus musculus OX=10090 GN=Eif4a2 PE=1 SV=2	3	17	17	17	17	17	17	39.7	39.7	39.7	46.153	406	406;407;411	7.21					1	4	8	11	0	167.41	867530	1732400	706230	666780	938850	925850	809360	1672400	793240	688710	941770	899190	23	23	23	23	23	23	39.7	1970299999.9999998
sp|P60867|RS20_MOUSE	sp|P60867|RS20_MOUSE	2	2	2	sp|P60867|RS20_MOUSE 40S ribosomal protein S20 OS=Mus musculus OX=10090 GN=Rps20 PE=1 SV=1	1	2	2	2	2	2	2	19.3	19.3	19.3	13.373	119	119	6.25				1	1			2	0	15.526	7709	11883	7748.8	10657	8749.5	14574	7188.8	11627	8235.5	10623	9176.4	13951	2	2	2	2	2	2	19.3	64520000
sp|P60882|MEGF8_MOUSE	sp|P60882|MEGF8_MOUSE	3	3	3	sp|P60882|MEGF8_MOUSE Multiple epidermal growth factor-like domains protein 8 OS=Mus musculus OX=10090 GN=Megf8 PE=1 SV=2	1	3	3	3	3	3	3	1.5	1.5	1.5	297.48	2789	2789	3.5	1	1			1	1			0	31.037	32311	58248	31285	24362	21949	24150	30139	56539	33731	25082	22579	23375	4	4	4	4	4	4	1.5	27064000
sp|P60904|DNJC5_MOUSE	sp|P60904|DNJC5_MOUSE	2	2	2	sp|P60904|DNJC5_MOUSE DnaJ homolog subfamily C member 5 OS=Mus musculus OX=10090 GN=Dnajc5 PE=1 SV=1	1	2	2	2	2	2	2	12.1	12.1	12.1	22.101	198	198	4.67			1	1			1		0	16.564	78965	161910	65181	45529	45995	49172	73674	156150	73133	47430	46982	47636	3	3	3	3	3	3	12.1	59856000
sp|P60954|NOL4_MOUSE	sp|P60954|NOL4_MOUSE	1	1	1	sp|P60954|NOL4_MOUSE Nucleolar protein 4 OS=Mus musculus OX=10090 GN=Nol4 PE=2 SV=2	1	1	1	1	1	1	1	1.9	1.9	1.9	53.479	483	483	6						1			1	-2	0	0	0	0	0	0	0	0	0	0	0	0	0	0	0	0	0	0	1.9	0
sp|P61021|RAB5B_MOUSE	sp|P61021|RAB5B_MOUSE	4	2	2	sp|P61021|RAB5B_MOUSE Ras-related protein Rab-5B OS=Mus musculus OX=10090 GN=Rab5b PE=1 SV=1	1	4	2	2	4	2	2	24.7	14.4	14.4	23.707	215	215	5.5				1			1		0	25.299	27056	39111	29288	21881	20044	24707	25228	38433	30451	22592	20673	23831	2	2	2	2	2	2	24.7	21313000
sp|P61027|RAB10_MOUSE;sp|Q8K386|RAB15_MOUSE	sp|P61027|RAB10_MOUSE	4;1	3;0	2;0	sp|P61027|RAB10_MOUSE Ras-related protein Rab-10 OS=Mus musculus OX=10090 GN=Rab10 PE=1 SV=1	2	4	3	2	4	3	2	24.5	19	15.5	22.541	200	200;212	5	1					1		1	0	31.765	10998	18764	9298.2	15708	13998	15746	10258	18245	10248	15573	14399	15230	2	2	2	2	2	2	24.5	23688000
sp|Q8BSL7|ARF2_MOUSE;sp|P84078|ARF1_MOUSE;sp|P61205|ARF3_MOUSE	sp|Q8BSL7|ARF2_MOUSE;sp|P84078|ARF1_MOUSE;sp|P61205|ARF3_MOUSE	2;2;2	2;2;2	2;2;2	sp|Q8BSL7|ARF2_MOUSE ADP-ribosylation factor 2 OS=Mus musculus OX=10090 GN=Arf2 PE=1 SV=2;sp|P84078|ARF1_MOUSE ADP-ribosylation factor 1 OS=Mus musculus OX=10090 GN=Arf1 PE=1 SV=2;sp|P61205|ARF3_MOUSE ADP-ribosylation factor 3 OS=Mus musculus OX=10090 GN=A	3	2	2	2	2	2	2	12.7	12.7	12.7	20.746	181	181;181;181	5				1		1			0	14.301	21816	53898	18057	25294	21267	27095	20363	51628	21090	25227	22044	26111	2	2	2	2	2	2	12.7	409730000
sp|P61222|ABCE1_MOUSE	sp|P61222|ABCE1_MOUSE	5	5	5	sp|P61222|ABCE1_MOUSE ATP-binding cassette sub-family E member 1 OS=Mus musculus OX=10090 GN=Abce1 PE=1 SV=1	1	5	5	5	5	5	5	10.2	10.2	10.2	67.314	599	599	5.6				2		1	2		0	35.61	39811	72722	33292	56282	61114	66705	37136	70482	37095	56129	62139	64572	4	4	4	4	4	4	10.2	25494000
sp|Q8BU31|RAP2C_MOUSE;sp|Q80ZJ1|RAP2A_MOUSE;sp|P61226|RAP2B_MOUSE	sp|Q8BU31|RAP2C_MOUSE;sp|Q80ZJ1|RAP2A_MOUSE;sp|P61226|RAP2B_MOUSE	1;1;1	1;1;1	1;1;1	sp|Q8BU31|RAP2C_MOUSE Ras-related protein Rap-2c OS=Mus musculus OX=10090 GN=Rap2c PE=1 SV=1;sp|Q80ZJ1|RAP2A_MOUSE Ras-related protein Rap-2a OS=Mus musculus OX=10090 GN=Rap2a PE=1 SV=2;sp|P61226|RAP2B_MOUSE Ras-related protein Rap-2b OS=Mus musculus OX=10	3	1	1	1	1	1	1	6	6	6	20.745	183	183;183;183	8								1	0.0022556	6.4907	18070	34944	14725	25027	18527	29243	16857	33779	16610	24705	19515	28030	1	1	1	1	1	1	6	20364000
sp|P61620|S61A1_MOUSE;sp|Q9JLR1|S61A2_MOUSE	sp|P61620|S61A1_MOUSE	7;3	7;3	7;3	sp|P61620|S61A1_MOUSE Protein transport protein Sec61 subunit alpha isoform 1 OS=Mus musculus OX=10090 GN=Sec61a1 PE=1 SV=2	2	7	7	7	7	7	7	14.7	14.7	14.7	52.264	476	476;476	6.67				1	2		2	4	0	58.795	222420	406370	186870	245290	276050	286170	207470	393860	207100	247200	279870	277490	8	8	8	8	8	8	14.7	446350000
sp|P61793|LPAR1_MOUSE	sp|P61793|LPAR1_MOUSE	4	4	4	sp|P61793|LPAR1_MOUSE Lysophosphatidic acid receptor 1 OS=Mus musculus OX=10090 GN=Lpar1 PE=1 SV=1	1	4	4	4	4	4	4	10.7	10.7	10.7	41.119	364	364	5.75	1					1		2	0	174.93	533310	1161000	422600	234210	288320	340220	497630	1116900	481340	250520	292690	328510	4	4	4	4	4	4	10.7	1156000000
sp|P61804|DAD1_MOUSE	sp|P61804|DAD1_MOUSE	3	3	3	sp|P61804|DAD1_MOUSE Dolichyl-diphosphooligosaccharide--protein glycosyltransferase subunit DAD1 OS=Mus musculus OX=10090 GN=Dad1 PE=1 SV=3	1	3	3	3	3	3	3	28.3	28.3	28.3	12.497	113	113	5.75					2	1	1		0	18.894	37656	63822	39373	53000	44874	57069	35121	62166	42079	52904	46495	54999	4	4	4	4	4	4	28.3	50951000
sp|P61979|HNRPK_MOUSE	sp|P61979|HNRPK_MOUSE	6	6	6	sp|P61979|HNRPK_MOUSE Heterogeneous nuclear ribonucleoprotein K OS=Mus musculus OX=10090 GN=Hnrnpk PE=1 SV=1	1	6	6	6	6	6	6	14.9	14.9	14.9	50.976	463	463	3.62	1	1	2	3				1	0	149.37	231030	351360	195940	265620	270000	271860	215430	343630	211870	266390	274910	263900	7	7	7	7	7	7	14.9	173080000
sp|P61982|1433G_MOUSE	sp|P61982|1433G_MOUSE	10	7	5	sp|P61982|1433G_MOUSE 14-3-3 protein gamma OS=Mus musculus OX=10090 GN=Ywhag PE=1 SV=2	1	10	7	5	10	7	5	35.6	25.5	17.8	28.302	247	247	5.3			1	2	2	3	2		0	64.919	92918	191130	87659	99395	116660	140400	86693	184440	96965	100990	118590	135490	8	8	8	8	8	8	35.6	118610000
sp|P62071|RRAS2_MOUSE;sp|P10833|RRAS_MOUSE	sp|P62071|RRAS2_MOUSE	3;1	3;1	3;1	sp|P62071|RRAS2_MOUSE Ras-related protein R-Ras2 OS=Mus musculus OX=10090 GN=Rras2 PE=1 SV=1	2	3	3	3	3	3	3	18.1	18.1	18.1	23.399	204	204;218	6.83						2	3	1	0	31.956	61577	113630	53187	68853	57282	80257	57439	110100	58784	68841	59621	77144	6	6	6	6	6	6	18.1	68691000
sp|P62137|PP1A_MOUSE;sp|P62141|PP1B_MOUSE;sp|P63087|PP1G_MOUSE	sp|P62137|PP1A_MOUSE;sp|P62141|PP1B_MOUSE;sp|P63087|PP1G_MOUSE	2;2;1	2;2;1	2;2;1	sp|P62137|PP1A_MOUSE Serine/threonine-protein phosphatase PP1-alpha catalytic subunit OS=Mus musculus OX=10090 GN=Ppp1ca PE=1 SV=1;sp|P62141|PP1B_MOUSE Serine/threonine-protein phosphatase PP1-beta catalytic subunit OS=Mus musculus OX=10090 GN=Ppp1cb PE=1	3	2	2	2	2	2	2	6.1	6.1	6.1	37.54	330	330;327;323	4				2					0	11.989	15216	26495	15698	14821	34393	19234	14192	25771	16764	15689	33573	19184	2	2	2	2	2	2	6.1	18541000
sp|P62259|1433E_MOUSE	sp|P62259|1433E_MOUSE	14	14	11	sp|P62259|1433E_MOUSE 14-3-3 protein epsilon OS=Mus musculus OX=10090 GN=Ywhae PE=1 SV=1	1	14	14	11	14	14	11	58.4	58.4	48.6	29.174	255	255	5.08	1	4	3	1	3	5	4	4	0	166.63	822380	1542200	648410	643910	819950	899200	767150	1492500	725240	660670	828300	870210	25	25	25	25	25	25	58.4	1229800000
sp|P62264|RS14_MOUSE	sp|P62264|RS14_MOUSE	1	1	1	sp|P62264|RS14_MOUSE 40S ribosomal protein S14 OS=Mus musculus OX=10090 GN=Rps14 PE=1 SV=3	1	1	1	1	1	1	1	8.6	8.6	8.6	16.273	151	151	5.5					1	1			0	8.3958	27693	36293	27083	31917	35383	33949	25819	35841	28332	32279	35829	33011	3	3	3	3	3	3	8.6	27937000
sp|P62281|RS11_MOUSE	sp|P62281|RS11_MOUSE	2	2	2	sp|P62281|RS11_MOUSE 40S ribosomal protein S11 OS=Mus musculus OX=10090 GN=Rps11 PE=1 SV=3	1	2	2	2	2	2	2	10.8	10.8	10.8	18.431	158	158	6					1		1		0	14.717	2712.6	4492.9	2327.8	2957.3	3624	4181.1	2529.8	4375.2	2537.3	2993.2	3671.4	4039.9	1	1	1	1	1	1	10.8	8339400
sp|P62320|SMD3_MOUSE	sp|P62320|SMD3_MOUSE	1	1	1	sp|P62320|SMD3_MOUSE Small nuclear ribonucleoprotein Sm D3 OS=Mus musculus OX=10090 GN=Snrpd3 PE=1 SV=1	1	1	1	1	1	1	1	7.9	7.9	7.9	13.916	126	126	7							1		0	7.1846	14873	22762	21292	21897	18120	25075	13869	22358	21812	22110	18866	24110	1	1	1	1	1	1	7.9	18781000
sp|P63268|ACTH_MOUSE;sp|P68134|ACTS_MOUSE;sp|P68033|ACTC_MOUSE;sp|P62737|ACTA_MOUSE	sp|P63268|ACTH_MOUSE;sp|P68134|ACTS_MOUSE;sp|P68033|ACTC_MOUSE;sp|P62737|ACTA_MOUSE	12;12;12;12	1;1;1;1	1;1;1;1	sp|P63268|ACTH_MOUSE Actin, gamma-enteric smooth muscle OS=Mus musculus OX=10090 GN=Actg2 PE=1 SV=1;sp|P68134|ACTS_MOUSE Actin, alpha skeletal muscle OS=Mus musculus OX=10090 GN=Acta1 PE=1 SV=1;sp|P68033|ACTC_MOUSE Actin, alpha cardiac muscle 1 OS=Mus musc	4	12	1	1	12	1	1	28.7	4.3	4.3	41.876	376	376;377;377;377	7						2	2	2	0	16.089	163900	328470	133530	194520	251050	268960	152910	317050	151000	196230	253170	260490	6	6	6	6	6	6	28.7	1332900000
sp|P62743|AP2S1_MOUSE	sp|P62743|AP2S1_MOUSE	2	2	2	sp|P62743|AP2S1_MOUSE AP-2 complex subunit sigma OS=Mus musculus OX=10090 GN=Ap2s1 PE=1 SV=1	1	2	2	2	2	2	2	14.1	14.1	14.1	17.018	142	142	7							2		0	14.09	10541	19667	9779.8	7965.5	6308.4	8233.5	9833.2	19055	10655	8152.8	6577.2	7929.5	2	2	2	2	2	2	14.1	66104000
sp|P62751|RL23A_MOUSE	sp|P62751|RL23A_MOUSE	1	1	1	sp|P62751|RL23A_MOUSE 60S ribosomal protein L23a OS=Mus musculus OX=10090 GN=Rpl23a PE=1 SV=1	1	1	1	1	1	1	1	8.3	8.3	8.3	17.695	156	156	6						1			0	6.6979	1757.8	3302.7	2070.9	2517	2904.6	3007.5	1639.8	3204.3	2205.5	2546.1	2941.4	2916.3	1	1	1	1	1	1	8.3	7157800
sp|P62754|RS6_MOUSE	sp|P62754|RS6_MOUSE	2	2	2	sp|P62754|RS6_MOUSE 40S ribosomal protein S6 OS=Mus musculus OX=10090 GN=Rps6 PE=1 SV=1	1	2	2	2	2	2	2	6.4	6.4	6.4	28.68	249	249	3.33			2	1					0	11.779	24392	49066	21426	27707	49069	51944	22756	47372	23918	28481	48910	50319	3	3	3	3	3	3	6.4	29168000
sp|P62806|H4_MOUSE	sp|P62806|H4_MOUSE	4	4	4	sp|P62806|H4_MOUSE Histone H4 OS=Mus musculus OX=10090 GN=H4c1 PE=1 SV=2	1	4	4	4	4	4	4	35	35	35	11.367	103	103	6.5					1	2	2	1	0	26.001	122680	144420	126770	119180	554990	158620	114360	143710	130350	134220	531010	167360	6	6	6	6	6	6	35	335010000
sp|P62821|RAB1A_MOUSE	sp|P62821|RAB1A_MOUSE	8	8	3	sp|P62821|RAB1A_MOUSE Ras-related protein Rab-1A OS=Mus musculus OX=10090 GN=Rab1A PE=1 SV=3	1	8	8	3	8	8	3	40.5	40.5	20	22.677	205	205	6.25				2	1	3	4	2	0	69.453	275520	561910	238670	319400	371500	469820	257050	542170	267690	322120	378340	452730	10	10	10	10	10	10	40.5	524340000
sp|P62827|RAN_MOUSE;sp|Q61820|RANT_MOUSE	sp|P62827|RAN_MOUSE;sp|Q61820|RANT_MOUSE	2;1	2;1	2;1	sp|P62827|RAN_MOUSE GTP-binding nuclear protein Ran OS=Mus musculus OX=10090 GN=Ran PE=1 SV=3;sp|Q61820|RANT_MOUSE GTP-binding nuclear protein Ran, testis-specific isoform OS=Mus musculus OX=10090 GN=Rasl2-9 PE=2 SV=1	2	2	2	2	2	2	2	9.7	9.7	9.7	24.423	216	216;216	6.33				1			1	1	0	17.66	44958	79139	31490	47407	59507	60097	41933	76756	35753	47714	59979	58323	3	3	3	3	3	3	9.7	35645000
sp|P62835|RAP1A_MOUSE;sp|Q99JI6|RAP1B_MOUSE	sp|P62835|RAP1A_MOUSE;sp|Q99JI6|RAP1B_MOUSE	4;3	4;3	4;3	sp|P62835|RAP1A_MOUSE Ras-related protein Rap-1A OS=Mus musculus OX=10090 GN=Rap1a PE=1 SV=1;sp|Q99JI6|RAP1B_MOUSE Ras-related protein Rap-1b OS=Mus musculus OX=10090 GN=Rap1b PE=1 SV=2	2	4	4	4	4	4	4	22.8	22.8	22.8	20.987	184	184;184	4.43		1	2	2			1	1	0	63.359	182320	374830	161310	158320	186820	258930	170100	361580	179760	162140	190830	248890	5	5	5	5	5	5	22.8	271950000
sp|P62852|RS25_MOUSE	sp|P62852|RS25_MOUSE	1	1	1	sp|P62852|RS25_MOUSE 40S ribosomal protein S25 OS=Mus musculus OX=10090 GN=Rps25 PE=1 SV=1	1	1	1	1	1	1	1	8	8	8	13.742	125	125	8								1	0.0051357	6.3445	37101	67690	35058	49624	50703	45924	34607	65658	38286	49691	51468	44756	1	1	1	1	1	1	8	36984000
sp|P62874|GBB1_MOUSE;sp|Q61011|GBB3_MOUSE	sp|P62874|GBB1_MOUSE	8;2	8;2	4;1	sp|P62874|GBB1_MOUSE Guanine nucleotide-binding protein G(I)/G(S)/G(T) subunit beta-1 OS=Mus musculus OX=10090 GN=Gnb1 PE=1 SV=3	2	8	8	4	8	8	4	25.6	25.6	13.2	37.377	340	340;340	6.7					3	1	2	4	0	78.615	445030	786000	288590	354720	383440	455890	415100	761940	330930	358230	391130	440130	12	12	12	12	12	12	25.6	848330000
sp|P62880|GBB2_MOUSE;sp|P29387|GBB4_MOUSE	sp|P62880|GBB2_MOUSE;sp|P29387|GBB4_MOUSE	7;4	3;2	3;2	sp|P62880|GBB2_MOUSE Guanine nucleotide-binding protein G(I)/G(S)/G(T) subunit beta-2 OS=Mus musculus OX=10090 GN=Gnb2 PE=1 SV=3;sp|P29387|GBB4_MOUSE Guanine nucleotide-binding protein subunit beta-4 OS=Mus musculus OX=10090 GN=Gnb4 PE=1 SV=4	2	7	3	3	7	3	3	22.1	9.7	9.7	37.331	340	340;340	3.33	1	1					1		0	28.225	49292	112950	45526	47341	61092	77878	46000	108530	51288	48493	61970	75025	4	4	4	4	4	4	22.1	146490000
sp|P62908|RS3_MOUSE	sp|P62908|RS3_MOUSE	8	8	8	sp|P62908|RS3_MOUSE 40S ribosomal protein S3 OS=Mus musculus OX=10090 GN=Rps3 PE=1 SV=1	1	8	8	8	8	8	8	37	37	37	26.674	243	243	6.1		1	1	1		1	2	4	0	105.15	190910	304350	158130	243040	303200	319170	178040	296870	172890	244300	306030	309300	9	9	9	9	9	9	37	473990000
sp|P63017|HSP7C_MOUSE;sp|P17156|HSP72_MOUSE	sp|P63017|HSP7C_MOUSE	23;6	23;6	19;3	sp|P63017|HSP7C_MOUSE Heat shock cognate 71 kDa protein OS=Mus musculus OX=10090 GN=Hspa8 PE=1 SV=1	2	23	23	19	23	23	19	39.5	39.5	29.6	70.87	646	646;633	6.06	1	2	3	4	5	10	12	13	0	323.31	1342500	2768000	1158100	1208700	1691400	1640100	1252500	2669500	1297100	1241300	1696100	1593800	53	53	53	53	53	53	39.5	5215700000
sp|P63024|VAMP3_MOUSE;sp|P63044|VAMP2_MOUSE;sp|Q62442|VAMP1_MOUSE	sp|P63024|VAMP3_MOUSE;sp|P63044|VAMP2_MOUSE	4;2;1	4;2;1	4;2;1	sp|P63024|VAMP3_MOUSE Vesicle-associated membrane protein 3 OS=Mus musculus OX=10090 GN=Vamp3 PE=1 SV=1;sp|P63044|VAMP2_MOUSE Vesicle-associated membrane protein 2 OS=Mus musculus OX=10090 GN=Vamp2 PE=1 SV=2	3	4	4	4	4	4	4	54.4	54.4	54.4	11.48	103	103;116;118	5.12		1	1	1	1	2	1	1	0	43.942	185680	353590	193260	149140	154010	168450	173210	342540	207900	154230	157200	163060	8	8	8	8	8	8	54.4	374590000
sp|P63038|CH60_MOUSE	sp|P63038|CH60_MOUSE	18	18	18	sp|P63038|CH60_MOUSE 60 kDa heat shock protein, mitochondrial OS=Mus musculus OX=10090 GN=Hspd1 PE=1 SV=1	1	18	18	18	18	18	18	35.1	35.1	35.1	60.955	573	573	6.34				4	4	7	6	8	0	239.33	894310	1619200	788760	1085400	1361900	1279300	834190	1570500	867900	1095700	1370200	1244800	30	30	30	30	30	30	35.1	2823000000
sp|P63082|VATL_MOUSE	sp|P63082|VATL_MOUSE	1	1	1	sp|P63082|VATL_MOUSE V-type proton ATPase 16 kDa proteolipid subunit OS=Mus musculus OX=10090 GN=Atp6v0c PE=1 SV=1	1	1	1	1	1	1	1	4.5	4.5	4.5	15.808	155	155	4				1					0.0084034	6.0437	11369	22569	15554	15984	14178	15337	10607	21870	16363	16171	14582	14854	1	1	1	1	1	1	4.5	9714700
sp|P63085|MK01_MOUSE	sp|P63085|MK01_MOUSE	2	2	2	sp|P63085|MK01_MOUSE Mitogen-activated protein kinase 1 OS=Mus musculus OX=10090 GN=Mapk1 PE=1 SV=3	1	2	2	2	2	2	2	5.9	5.9	5.9	41.275	358	358	3.5		1			1				0	14.126	0	0	0	0	0	0	0	0	0	0	0	0	0	0	0	0	0	0	5.9	0
sp|P63094|GNAS2_MOUSE;sp|Q6R0H7|GNAS1_MOUSE	sp|P63094|GNAS2_MOUSE;sp|Q6R0H7|GNAS1_MOUSE	4;4	3;3	3;3	sp|P63094|GNAS2_MOUSE Guanine nucleotide-binding protein G(s) subunit alpha isoforms short OS=Mus musculus OX=10090 GN=Gnas PE=1 SV=1;sp|Q6R0H7|GNAS1_MOUSE Guanine nucleotide-binding protein G(s) subunit alpha isoforms XLas OS=Mus musculus OX=10090 GN=Gnas	2	4	3	3	4	3	3	10.7	7.9	7.9	45.663	394	394;1133	5				1	1	1			0	21.093	5074.9	11182	5317.6	4836.1	4116.4	7084.6	4735.6	10768	5835.6	4926.4	4317.1	6776.9	1	1	1	1	1	1	10.7	8782700
sp|P63101|1433Z_MOUSE	sp|P63101|1433Z_MOUSE	8	4	4	sp|P63101|1433Z_MOUSE 14-3-3 protein zeta/delta OS=Mus musculus OX=10090 GN=Ywhaz PE=1 SV=1	1	8	4	4	8	4	4	31.8	18	18	27.771	245	245	4.33	1	1	2		2	1	2		0	224.24	87592	145330	76570	93948	101460	124260	81692	141520	83236	94827	103600	119860	9	9	9	9	9	9	31.8	136230000
sp|P63242|IF5A1_MOUSE	sp|P63242|IF5A1_MOUSE	2	2	2	sp|P63242|IF5A1_MOUSE Eukaryotic translation initiation factor 5A-1 OS=Mus musculus OX=10090 GN=Eif5a PE=1 SV=2	1	2	2	2	2	2	2	7.8	7.8	7.8	16.832	154	154	6.67						1	2		0	11.786	105010	221570	91201	83971	119380	145360	97983	213500	102250	86917	120470	140210	3	3	3	3	3	3	7.8	175550000
sp|P63323|RS12_MOUSE	sp|P63323|RS12_MOUSE	2	2	2	sp|P63323|RS12_MOUSE 40S ribosomal protein S12 OS=Mus musculus OX=10090 GN=Rps12 PE=1 SV=2	1	2	2	2	2	2	2	13.6	13.6	13.6	14.525	132	132	7							2		0	13.49	25672	52981	21676	24995	41093	49559	23952	51088	24396	25736	41226	47813	2	2	2	2	2	2	13.6	74722000
sp|P67778|PHB_MOUSE	sp|P67778|PHB_MOUSE	5	5	5	sp|P67778|PHB_MOUSE Prohibitin OS=Mus musculus OX=10090 GN=Phb PE=1 SV=1	1	5	5	5	5	5	5	18	18	18	29.82	272	272	3.7	1	2	3	1	1	1		1	0	37.313	114650	217140	108150	132990	146860	166340	106950	210270	118430	134310	149420	160830	9	9	9	9	9	9	18	132950000
sp|P68040|RACK1_MOUSE	sp|P68040|RACK1_MOUSE	7	7	7	sp|P68040|RACK1_MOUSE Receptor of activated protein C kinase 1 OS=Mus musculus OX=10090 GN=Rack1 PE=1 SV=3	1	7	7	7	7	7	7	22.4	22.4	22.4	35.076	317	317	6.2		1	1	1			3	4	0	50.09	239830	399800	232200	324290	387890	365080	223680	389530	250010	326550	391100	355220	8	8	8	8	8	8	22.4	344990000
sp|P68254|1433T_MOUSE	sp|P68254|1433T_MOUSE	9	6	5	sp|P68254|1433T_MOUSE 14-3-3 protein theta OS=Mus musculus OX=10090 GN=Ywhaq PE=1 SV=1	1	9	6	5	9	6	5	36.7	26.5	22.9	27.778	245	245	4.47	1	2	2	2	3	3	1	1	0	323.31	206500	431320	195370	175300	201170	251820	192670	415970	215850	180240	205060	242740	15	15	15	15	15	15	36.7	573420000
sp|P68368|TBA4A_MOUSE	sp|P68368|TBA4A_MOUSE	11	1	1	sp|P68368|TBA4A_MOUSE Tubulin alpha-4A chain OS=Mus musculus OX=10090 GN=Tuba4a PE=1 SV=1	1	11	1	1	11	1	1	32.1	2	2	49.924	448	448	4.5				1	1				0.00076982	6.6255	22021	41759	23315	15370	24468	30810	20543	40466	24980	16342	24628	29688	2	2	2	2	2	2	32.1	52069000
sp|P68372|TBB4B_MOUSE;sp|Q9D6F9|TBB4A_MOUSE;sp|Q922F4|TBB6_MOUSE;sp|A2AQ07|TBB1_MOUSE;CON__ENSEMBL:ENSBTAP00000025008	sp|P68372|TBB4B_MOUSE;sp|Q9D6F9|TBB4A_MOUSE	13;9;6;3;3	3;2;0;0;0	3;2;0;0;0	sp|P68372|TBB4B_MOUSE Tubulin beta-4B chain OS=Mus musculus OX=10090 GN=Tubb4b PE=1 SV=1;sp|Q9D6F9|TBB4A_MOUSE Tubulin beta-4A chain OS=Mus musculus OX=10090 GN=Tubb4a PE=1 SV=3	5	13	3	3	13	3	3	35.1	9.9	9.9	49.83	445	445;444;447;451;536	6.4					1	2	1	1	0	61.83	114900	307790	90087	94445	124060	121140	107270	294000	107590	96813	124750	117700	6	6	6	6	6	6	35.1	190370000
sp|P68510|1433F_MOUSE	sp|P68510|1433F_MOUSE	6	2	2	sp|P68510|1433F_MOUSE 14-3-3 protein eta OS=Mus musculus OX=10090 GN=Ywhah PE=1 SV=2	1	6	2	2	6	2	2	24	9.8	9.8	28.211	246	246	4.33			1	1		1			0	17.092	21518	49218	20800	19996	25177	30868	20081	47307	23237	20548	25535	29771	3	3	3	3	3	3	24	35102000
sp|P70168|IMB1_MOUSE	sp|P70168|IMB1_MOUSE	10	10	10	sp|P70168|IMB1_MOUSE Importin subunit beta-1 OS=Mus musculus OX=10090 GN=Kpnb1 PE=1 SV=2	1	10	10	10	10	10	10	12.3	12.3	12.3	97.183	876	876	6.2				2	4	3	1	5	0	90.901	696210	1395900	584810	464450	528650	598430	649530	1347500	652830	481160	537470	578590	15	15	15	15	15	15	12.3	822560000
sp|P70182|PI51A_MOUSE	sp|P70182|PI51A_MOUSE	2	2	2	sp|P70182|PI51A_MOUSE Phosphatidylinositol 4-phosphate 5-kinase type-1 alpha OS=Mus musculus OX=10090 GN=Pip5k1a PE=1 SV=2	1	2	2	2	2	2	2	4.4	4.4	4.4	60.484	546	546	3		1		1					0	19.024	1676.9	3258.8	1209.5	2082.5	1480.7	2408.1	1564.3	3147.7	1392.7	2053.4	1566	2306.6	1	1	1	1	1	1	4.4	3192300
sp|P70188|KIFA3_MOUSE	sp|P70188|KIFA3_MOUSE	1	1	1	sp|P70188|KIFA3_MOUSE Kinesin-associated protein 3 OS=Mus musculus OX=10090 GN=Kifap3 PE=1 SV=1	1	1	1	1	1	1	1	1	1	1	91.29	793	793	8								1	1	-2	23223	33541	12016	10595	13519	11594	21654	32802	13780	10948	13570	11322	1	1	1	1	1	1	1	80494000
sp|P70193|LRIG1_MOUSE;sp|Q52KR2|LRIG2_MOUSE;sp|Q6P1C6|LRIG3_MOUSE	sp|P70193|LRIG1_MOUSE;sp|Q52KR2|LRIG2_MOUSE;sp|Q6P1C6|LRIG3_MOUSE	2;1;1	2;1;1	2;1;1	sp|P70193|LRIG1_MOUSE Leucine-rich repeats and immunoglobulin-like domains protein 1 OS=Mus musculus OX=10090 GN=Lrig1 PE=1 SV=2;sp|Q52KR2|LRIG2_MOUSE Leucine-rich repeats and immunoglobulin-like domains protein 2 OS=Mus musculus OX=10090 GN=Lrig2 PE=1 SV=	3	2	2	2	2	2	2	2.2	2.2	2.2	119.15	1091	1091;1054;1117	3		1		1					0	11.932	19866	38206	16145	14080	20565	20594	18532	36941	18017	14633	20611	19990	2	2	2	2	2	2	2.2	20032000
sp|P70206|PLXA1_MOUSE	sp|P70206|PLXA1_MOUSE	52	52	43	sp|P70206|PLXA1_MOUSE Plexin-A1 OS=Mus musculus OX=10090 GN=Plxna1 PE=1 SV=1	1	52	52	43	52	52	43	29.4	29.4	24.9	211.1	1894	1894	6.22		1	4	6	18	23	23	22	0	323.31	3388600	6352300	2697200	2680000	3273300	3184300	3161000	6148000	3012300	2745000	3301600	3094500	97	97	97	97	97	97	29.4	7685799999.999999
sp|P70207|PLXA2_MOUSE	sp|P70207|PLXA2_MOUSE	9	3	2	sp|P70207|PLXA2_MOUSE Plexin-A2 OS=Mus musculus OX=10090 GN=Plxna2 PE=1 SV=2	1	9	3	2	9	3	2	4.6	1.9	1.4	211.53	1894	1894	4.67				2		1			0	31.894	11238	17581	11119	8789	8513.3	9539.5	10480	17188	11765	9054.8	8725.4	9227.5	2	2	2	2	2	2	4.6	15974000
sp|P70261|PALD_MOUSE	sp|P70261|PALD_MOUSE	3	3	3	sp|P70261|PALD_MOUSE Paladin OS=Mus musculus OX=10090 GN=Pald1 PE=1 SV=1	1	3	3	3	3	3	3	3.3	3.3	3.3	96.739	859	859	4.5			1	1	1	1			0	28.108	18827	39028	18657	17653	15677	21126	17566	37661	20469	17955	16239	20326	3	3	3	3	3	3	3.3	23345000
sp|P70290|EM55_MOUSE	sp|P70290|EM55_MOUSE	1	1	1	sp|P70290|EM55_MOUSE 55 kDa erythrocyte membrane protein OS=Mus musculus OX=10090 GN=Mpp1 PE=1 SV=1	1	1	1	1	1	1	1	1.7	1.7	1.7	52.227	466	466	7							1		0.0090403	6.0258	11129	16939	8126.3	5695.1	6758.1	7653.3	10378	16550	8883.5	5959	6859.2	7399.4	1	1	1	1	1	1	1.7	7873400
sp|P70295|AUP1_MOUSE	sp|P70295|AUP1_MOUSE	2	2	2	sp|P70295|AUP1_MOUSE Ancient ubiquitous protein 1 OS=Mus musculus OX=10090 GN=Aup1 PE=1 SV=1	1	2	2	2	2	2	2	6.1	6.1	6.1	46.121	410	410	6				1				1	0	14.444	11225	19533	10548	11409	11960	11582	10470	18988	11409	11570	12149	11259	1	1	1	1	1	1	6.1	15009000
sp|P70302|STIM1_MOUSE	sp|P70302|STIM1_MOUSE	1	1	1	sp|P70302|STIM1_MOUSE Stromal interaction molecule 1 OS=Mus musculus OX=10090 GN=Stim1 PE=1 SV=2	1	1	1	1	1	1	1	1.5	1.5	1.5	77.566	685	685	2		1							0.0022472	6.4656	6463.6	12053	6001.5	5540.3	5317.6	7556.7	6029.4	11679	6546.4	5655.2	5494.4	7260.1	1	1	1	1	1	1	1.5	10648000
sp|P70398|USP9X_MOUSE	sp|P70398|USP9X_MOUSE	9	9	9	sp|P70398|USP9X_MOUSE Probable ubiquitin carboxyl-terminal hydrolase FAF-X OS=Mus musculus OX=10090 GN=Usp9x PE=1 SV=2	1	9	9	9	9	9	9	4.1	4.1	4.1	290.71	2559	2559	5	1		2	1	1	3	3		0	77.084	46375	82020	43049	43214	50932	53018	43256	79662	46685	44168	51549	51401	8	8	8	8	8	8	4.1	57587000
sp|P70423|CTR3_MOUSE	sp|P70423|CTR3_MOUSE	10	10	10	sp|P70423|CTR3_MOUSE Cationic amino acid transporter 3 OS=Mus musculus OX=10090 GN=Slc7a3 PE=2 SV=1	1	10	10	10	10	10	10	18.6	18.6	18.6	67.459	618	618	6.23		2	1	3	2	5	8	9	0	146.57	1640600	3200100	1315700	927520	864850	1002300	1530500	3092000	1471400	963400	889490	968570	30	30	30	30	30	30	18.6	6471599999.999999
sp|P70424|ERBB2_MOUSE;sp|Q61527|ERBB4_MOUSE;sp|Q80XI6|M3K11_MOUSE;sp|Q66L42|M3K10_MOUSE;sp|Q8VDG6|M3K21_MOUSE;sp|Q3U1V8|M3K9_MOUSE	sp|P70424|ERBB2_MOUSE	15;2;1;1;1;1	15;2;1;1;1;1	14;1;1;1;1;1	sp|P70424|ERBB2_MOUSE Receptor tyrosine-protein kinase erbB-2 OS=Mus musculus OX=10090 GN=Erbb2 PE=1 SV=3	6	15	15	14	15	15	14	12.7	12.7	11.8	138.58	1256	1256;1308;850;940;1002;1077	6.32	1	1	1		1	3	5	7	0	127.03	674920	1275400	581260	515550	529770	602010	629600	1234500	641540	528510	541330	582030	17	17	17	17	17	17	12.7	613740000
sp|P70428|EXT2_MOUSE	sp|P70428|EXT2_MOUSE	2	2	2	sp|P70428|EXT2_MOUSE Exostosin-2 OS=Mus musculus OX=10090 GN=Ext2 PE=1 SV=2	1	2	2	2	2	2	2	3.6	3.6	3.6	82.063	718	718	6					1		1		0	21.302	10876	19528	10379	27800	20328	27274	10145	18956	11481	27095	21288	26249	2	2	2	2	2	2	3.6	17744000
sp|P70441|NHRF1_MOUSE	sp|P70441|NHRF1_MOUSE	4	4	4	sp|P70441|NHRF1_MOUSE Na(+)/H(+) exchange regulatory cofactor NHE-RF1 OS=Mus musculus OX=10090 GN=Slc9a3r1 PE=1 SV=3	1	4	4	4	4	4	4	11.8	11.8	11.8	38.6	355	355	3.83	1	1	1	1		1	1		0	29.167	39910	75827	35288	37068	36013	43428	37231	73388	38913	37579	36966	41913	6	6	6	6	6	6	11.8	64809000
sp|P70460|VASP_MOUSE	sp|P70460|VASP_MOUSE	1	1	1	sp|P70460|VASP_MOUSE Vasodilator-stimulated phosphoprotein OS=Mus musculus OX=10090 GN=Vasp PE=1 SV=4	1	1	1	1	1	1	1	4.5	4.5	4.5	39.666	375	375	6						1			1	-2	13467	10653	10015	13370	11486	10439	12549	10914	10299	13347	11777	10175	1	1	1	1	1	1	4.5	194170000
sp|P70698|PYRG1_MOUSE	sp|P70698|PYRG1_MOUSE	3	3	3	sp|P70698|PYRG1_MOUSE CTP synthase 1 OS=Mus musculus OX=10090 GN=Ctps1 PE=1 SV=2	1	3	3	3	3	3	3	6.3	6.3	6.3	66.682	591	591	4.25			2	1			1		0	22.942	6076.9	10885	6270.4	4776.6	6174.8	6390.8	5668.2	10574	6702.2	4980.5	6226	6196.6	3	3	3	3	3	3	6.3	15677000
sp|P80313|TCPH_MOUSE	sp|P80313|TCPH_MOUSE	2	2	2	sp|P80313|TCPH_MOUSE T-complex protein 1 subunit eta OS=Mus musculus OX=10090 GN=Cct7 PE=1 SV=1	1	2	2	2	2	2	2	4	4	4	59.652	544	544	5		1						1	0	12.003	26806	41905	23140	25376	25558	28122	24998	40928	24967	25688	26108	27217	2	2	2	2	2	2	4	77694000
sp|P80314|TCPB_MOUSE	sp|P80314|TCPB_MOUSE	4	4	4	sp|P80314|TCPB_MOUSE T-complex protein 1 subunit beta OS=Mus musculus OX=10090 GN=Cct2 PE=1 SV=4	1	4	4	4	4	4	4	9.5	9.5	9.5	57.477	535	535	5.4			1	1	1		1	1	0	28.157	54270	85010	47980	63541	69363	72391	50609	83034	51785	63931	70438	70181	5	5	5	5	5	5	9.5	91071000
sp|P80315|TCPD_MOUSE	sp|P80315|TCPD_MOUSE	4	4	4	sp|P80315|TCPD_MOUSE T-complex protein 1 subunit delta OS=Mus musculus OX=10090 GN=Cct4 PE=1 SV=3	1	4	4	4	4	4	4	8.5	8.5	8.5	58.066	539	539	5.5				2	1	1	2		0	28.733	66422	124650	64901	72256	66880	81111	61961	120780	70555	72926	68843	78270	6	6	6	6	6	6	8.5	101300000
sp|P80316|TCPE_MOUSE	sp|P80316|TCPE_MOUSE	2	2	2	sp|P80316|TCPE_MOUSE T-complex protein 1 subunit epsilon OS=Mus musculus OX=10090 GN=Cct5 PE=1 SV=1	1	2	2	2	2	2	2	3.9	3.9	3.9	59.623	541	541	5			1	1				1	0	32.308	0	0	0	0	0	0	0	0	0	0	0	0	0	0	0	0	0	0	3.9	0
sp|P80317|TCPZ_MOUSE;sp|Q61390|TCPW_MOUSE	sp|P80317|TCPZ_MOUSE;sp|Q61390|TCPW_MOUSE	6;3	6;3	6;3	sp|P80317|TCPZ_MOUSE T-complex protein 1 subunit zeta OS=Mus musculus OX=10090 GN=Cct6a PE=1 SV=3;sp|Q61390|TCPW_MOUSE T-complex protein 1 subunit zeta-2 OS=Mus musculus OX=10090 GN=Cct6b PE=1 SV=4	2	6	6	6	6	6	6	11.1	11.1	11.1	58.004	531	531;531	5.86			1	1		2	2	1	0	44.989	95342	158170	84327	100580	98870	125870	88919	154050	91493	101360	101580	121290	6	6	6	6	6	6	11.1	130460000
sp|P80318|TCPG_MOUSE	sp|P80318|TCPG_MOUSE	4	4	4	sp|P80318|TCPG_MOUSE T-complex protein 1 subunit gamma OS=Mus musculus OX=10090 GN=Cct3 PE=1 SV=1	1	4	4	4	4	4	4	9.7	9.7	9.7	60.629	545	545	5.3			1	3	2	1	2	1	0	63.624	119640	185090	124300	128170	121510	140040	111570	181130	131110	129890	124720	135340	8	8	8	8	8	8	9.7	174850000
sp|P84091|AP2M1_MOUSE	sp|P84091|AP2M1_MOUSE	2	2	2	sp|P84091|AP2M1_MOUSE AP-2 complex subunit mu OS=Mus musculus OX=10090 GN=Ap2m1 PE=1 SV=1	1	2	2	2	2	2	2	5.7	5.7	5.7	49.654	435	435	7						1		1	0	13.687	38356	62453	28082	38231	33830	37906	35771	60810	31241	38199	34818	36669	2	2	2	2	2	2	5.7	27917000
sp|P84099|RL19_MOUSE	sp|P84099|RL19_MOUSE	1	1	1	sp|P84099|RL19_MOUSE 60S ribosomal protein L19 OS=Mus musculus OX=10090 GN=Rpl19 PE=1 SV=1	1	1	1	1	1	1	1	4.6	4.6	4.6	23.466	196	196	5.5					1	1			0.0007734	6.6371	31012	56324	27663	43428	43578	46464	28927	54624	30480	43306	44462	45017	2	2	2	2	2	2	4.6	50156000
sp|P86044|ANO9_MOUSE	sp|P86044|ANO9_MOUSE	4	4	4	sp|P86044|ANO9_MOUSE Anoctamin-9 OS=Mus musculus OX=10090 GN=Ano9 PE=1 SV=1	1	4	4	4	4	4	4	5.2	5.2	5.2	87.179	747	747	5			1	1	2			1	0	25.667	108090	221790	82508	63214	74862	89572	100850	213810	93868	65765	76105	86453	5	5	5	5	5	5	5.2	88905000
sp|P97300|NPTN_MOUSE	sp|P97300|NPTN_MOUSE	9	9	9	sp|P97300|NPTN_MOUSE Neuroplastin OS=Mus musculus OX=10090 GN=Nptn PE=1 SV=3	1	9	9	9	9	9	9	23.7	23.7	23.7	44.373	397	397	5.62		2	3	3	7	7	7	5	0	123.1	1036100	2123600	833240	679820	706710	892560	966690	2047800	940160	701210	724240	860210	41	41	41	41	41	41	23.7	4996400000
sp|P97311|MCM6_MOUSE	sp|P97311|MCM6_MOUSE	3	3	3	sp|P97311|MCM6_MOUSE DNA replication licensing factor MCM6 OS=Mus musculus OX=10090 GN=Mcm6 PE=1 SV=1	1	3	3	3	3	3	3	3.9	3.9	3.9	92.866	821	821	5			1	1		1	1		0	17.59	148880	182590	138150	50962	74922	61623	138790	181000	142770	57244	74856	60275	3	3	3	3	3	3	3.9	913810000
sp|P97314|CSRP2_MOUSE	sp|P97314|CSRP2_MOUSE	2	2	2	sp|P97314|CSRP2_MOUSE Cysteine and glycine-rich protein 2 OS=Mus musculus OX=10090 GN=Csrp2 PE=1 SV=3	1	2	2	2	2	2	2	14.5	14.5	14.5	20.926	193	193	4.5		1					1		0	13.474	14814	22231	12052	18535	14618	16848	13814	21751	13107	18376	15165	16286	3	3	3	3	3	3	14.5	14057000
sp|P97315|CSRP1_MOUSE	sp|P97315|CSRP1_MOUSE	1	1	1	sp|P97315|CSRP1_MOUSE Cysteine and glycine-rich protein 1 OS=Mus musculus OX=10090 GN=Csrp1 PE=1 SV=3	1	1	1	1	1	1	1	5.2	5.2	5.2	20.583	193	193	7							1		0.0057971	6.2881	15125	34752	11596	14408	16951	18426	14115	33361	13528	14586	17174	17838	1	1	1	1	1	1	5.2	11796000
sp|P97350|PKP1_MOUSE	sp|P97350|PKP1_MOUSE	5	5	5	sp|P97350|PKP1_MOUSE Plakophilin-1 OS=Mus musculus OX=10090 GN=Pkp1 PE=1 SV=1	1	5	5	5	5	5	5	7.4	7.4	7.4	80.895	728	728	5.83				1	2		3		0	62.886	113090	135480	124990	218520	134030	132660	105420	134750	129430	214440	141060	128940	5	5	5	5	5	5	7.4	193940000
sp|P97351|RS3A_MOUSE	sp|P97351|RS3A_MOUSE	1	1	1	sp|P97351|RS3A_MOUSE 40S ribosomal protein S3a OS=Mus musculus OX=10090 GN=Rps3a PE=1 SV=3	1	1	1	1	1	1	1	3.4	3.4	3.4	29.885	264	264	4				1					0.0007728	6.6348	8747.5	16096	6883.7	9042.7	12231	16321	8159.7	15590	7710.2	9179.1	12400	15703	1	1	1	1	1	1	3.4	5885000
sp|P97370|AT1B3_MOUSE	sp|P97370|AT1B3_MOUSE	10	10	10	sp|P97370|AT1B3_MOUSE Sodium/potassium-transporting ATPase subunit beta-3 OS=Mus musculus OX=10090 GN=Atp1b3 PE=1 SV=1	1	10	10	10	10	10	10	35.3	35.3	35.3	31.775	278	278	6.73				2	2	2	1	8	0	149.31	1261000	2385700	743620	591150	714800	805320	1176300	2304900	874240	614200	724580	778710	16	16	16	16	16	16	35.3	6779599999.999999
sp|P97371|PSME1_MOUSE	sp|P97371|PSME1_MOUSE	2	2	2	sp|P97371|PSME1_MOUSE Proteasome activator complex subunit 1 OS=Mus musculus OX=10090 GN=Psme1 PE=1 SV=2	1	2	2	2	2	2	2	6.4	6.4	6.4	28.673	249	249	5.67				1		1	1		0	11.194	22065	27385	16735	18201	31213	18594	20570	27080	17843	18803	30757	18480	3	3	3	3	3	3	6.4	15021000
sp|P97449|AMPN_MOUSE	sp|P97449|AMPN_MOUSE	20	20	20	sp|P97449|AMPN_MOUSE Aminopeptidase N OS=Mus musculus OX=10090 GN=Anpep PE=1 SV=4	1	20	20	20	20	20	20	25.2	25.2	25.2	109.65	966	966	6.68				2	4	9	12	11	0	323.31	2029600	4178800	1633500	1450800	1678500	1918800	1893600	4028900	1845900	1493300	1705300	1854600	41	41	41	41	41	41	25.2	3154799999.9999995
sp|P97450|ATP5J_MOUSE	sp|P97450|ATP5J_MOUSE	1	1	1	sp|P97450|ATP5J_MOUSE ATP synthase-coupling factor 6, mitochondrial OS=Mus musculus OX=10090 GN=Atp5pf PE=1 SV=1	1	1	1	1	1	1	1	17.6	17.6	17.6	12.496	108	108	3			1						0	8.1318	5307.1	6866.4	4293.2	5707.4	4009	6558.6	4947.8	6775.5	4580.5	5676.4	4246.6	6281.6	1	1	1	1	1	1	17.6	6737400
sp|P97461|RS5_MOUSE	sp|P97461|RS5_MOUSE	3	3	3	sp|P97461|RS5_MOUSE 40S ribosomal protein S5 OS=Mus musculus OX=10090 GN=Rps5 PE=1 SV=3	1	3	3	3	3	3	3	16.7	16.7	16.7	22.889	204	204	5.75				1		2	1		0	36.949	40665	73823	50359	53488	53801	65897	37931	71768	53056	54220	55147	63566	4	4	4	4	4	4	16.7	156110000
sp|P97468|CML1_MOUSE	sp|P97468|CML1_MOUSE	3	3	3	sp|P97468|CML1_MOUSE Chemokine-like receptor 1 OS=Mus musculus OX=10090 GN=Cmklr1 PE=1 SV=1	1	3	3	3	3	3	3	9.2	9.2	9.2	41.814	371	371	6.5						2	2		0	44.2	59687	113920	45673	39424	50677	63115	55680	110140	51384	40807	51388	60843	4	4	4	4	4	4	9.2	280120000
sp|P97742|CPT1A_MOUSE	sp|P97742|CPT1A_MOUSE	7	7	7	sp|P97742|CPT1A_MOUSE Carnitine O-palmitoyltransferase 1, liver isoform OS=Mus musculus OX=10090 GN=Cpt1a PE=1 SV=4	1	7	7	7	7	7	7	8.4	8.4	8.4	88.25	773	773	6				1	4	3		3	0	48.604	132020	199570	113180	142070	120000	137020	123100	195260	121980	142230	123940	132480	6	6	6	6	6	6	8.4	173510000
sp|P97792|CXAR_MOUSE	sp|P97792|CXAR_MOUSE	9	9	9	sp|P97792|CXAR_MOUSE Coxsackievirus and adenovirus receptor homolog OS=Mus musculus OX=10090 GN=Cxadr PE=1 SV=1	1	9	9	9	9	9	9	26.3	26.3	26.3	39.947	365	365	5.8		1	1	2	2	3	2	4	0	179.51	547550	900720	436020	732320	516990	627630	510660	877020	482020	722130	541290	605800	13	13	13	13	13	13	26.3	877010000
sp|P97797|SHPS1_MOUSE	sp|P97797|SHPS1_MOUSE	7	7	7	sp|P97797|SHPS1_MOUSE Tyrosine-protein phosphatase non-receptor type substrate 1 OS=Mus musculus OX=10090 GN=Sirpa PE=1 SV=2	1	7	7	7	7	7	7	17.7	17.7	17.7	56.413	513	513	5.73			1	3	3	2	4	2	0	238.35	231810	486150	186320	197530	238040	278260	216290	468370	211670	201620	241490	268750	15	15	15	15	15	15	17.7	620020000
sp|P97798|NEO1_MOUSE	sp|P97798|NEO1_MOUSE	10	10	10	sp|P97798|NEO1_MOUSE Neogenin OS=Mus musculus OX=10090 GN=Neo1 PE=1 SV=1	1	10	10	10	10	10	10	7.9	7.9	7.9	163.16	1493	1493	5.62	1				5	4	1	2	0	282.5	219070	413110	196020	188010	181310	216130	204350	399980	215320	191490	186150	208670	12	12	12	12	12	12	7.9	275230000
sp|P97820|M4K4_MOUSE;sp|Q62083|PICK1_MOUSE	sp|P97820|M4K4_MOUSE	5;1	5;1	5;1	sp|P97820|M4K4_MOUSE Mitogen-activated protein kinase kinase kinase kinase 4 OS=Mus musculus OX=10090 GN=Map4k4 PE=1 SV=1	2	5	5	5	5	5	5	5.6	5.6	5.6	140.6	1233	1233;416	5.33				2	2	1		1	0	58.081	25895	42814	23537	23744	19966	29906	24151	41712	25380	24028	20829	28698	4	4	4	4	4	4	5.6	82627000
sp|P98195|ATP9B_MOUSE;sp|O70228|ATP9A_MOUSE	sp|P98195|ATP9B_MOUSE;sp|O70228|ATP9A_MOUSE	2;1	2;1	2;1	sp|P98195|ATP9B_MOUSE Probable phospholipid-transporting ATPase IIB OS=Mus musculus OX=10090 GN=Atp9b PE=1 SV=4;sp|O70228|ATP9A_MOUSE Probable phospholipid-transporting ATPase IIA OS=Mus musculus OX=10090 GN=Atp9a PE=1 SV=3	2	2	2	2	2	2	2	1.8	1.8	1.8	129.02	1146	1146;1047	5.5					1	1			0	11.509	12314	19888	12612	16440	11664	14147	11484	19416	13431	16363	12213	13655	2	2	2	2	2	2	1.8	23447000
sp|P98197|AT11A_MOUSE	sp|P98197|AT11A_MOUSE	1	1	1	sp|P98197|AT11A_MOUSE Probable phospholipid-transporting ATPase IH OS=Mus musculus OX=10090 GN=Atp11a PE=1 SV=1	1	1	1	1	1	1	1	1.1	1.1	1.1	135.5	1187	1187	5					1				0	6.8635	7306.4	16325	5163.5	11164	7058.5	8853.5	6818.1	15682	6151.9	10907	7458.4	8538.3	1	1	1	1	1	1	1.1	6402200
sp|P98199|AT8B2_MOUSE	sp|P98199|AT8B2_MOUSE	1	1	1	sp|P98199|AT8B2_MOUSE Phospholipid-transporting ATPase ID OS=Mus musculus OX=10090 GN=Atp8b2 PE=2 SV=2	1	1	1	1	1	1	1	1	1	1	136.97	1209	1209	2		1							0	17.88	0	0	0	0	0	0	0	0	0	0	0	0	0	0	0	0	0	0	1	0
sp|P99024|TBB5_MOUSE;sp|Q7TMM9|TBB2A_MOUSE;sp|Q9ERD7|TBB3_MOUSE	sp|P99024|TBB5_MOUSE;sp|Q7TMM9|TBB2A_MOUSE;sp|Q9ERD7|TBB3_MOUSE	14;9;8	14;9;8	3;0;0	sp|P99024|TBB5_MOUSE Tubulin beta-5 chain OS=Mus musculus OX=10090 GN=Tubb5 PE=1 SV=1;sp|Q7TMM9|TBB2A_MOUSE Tubulin beta-2A chain OS=Mus musculus OX=10090 GN=Tubb2a PE=1 SV=1;sp|Q9ERD7|TBB3_MOUSE Tubulin beta-3 chain OS=Mus musculus OX=10090 GN=Tubb3 PE=1	3	14	14	3	14	14	3	40.8	40.8	12.2	49.67	444	444;445;450	6.57			1	1	4	6	7	9	0	279.02	566840	1115300	536420	467280	629340	612740	528810	1078200	587470	483910	632280	595400	25	25	25	25	25	25	40.8	3153299999.9999995
sp|P99028|QCR6_MOUSE	sp|P99028|QCR6_MOUSE	2	2	2	sp|P99028|QCR6_MOUSE Cytochrome b-c1 complex subunit 6, mitochondrial OS=Mus musculus OX=10090 GN=Uqcrh PE=1 SV=2	1	2	2	2	2	2	2	25.8	25.8	25.8	10.435	89	89	3		1		1					0	11.834	12995	23176	11508	12409	12871	15325	12121	22494	12582	12586	13122	14795	2	2	2	2	1	2	25.8	14117000
sp|Q00560|IL6RB_MOUSE	sp|Q00560|IL6RB_MOUSE	12	12	12	sp|Q00560|IL6RB_MOUSE Interleukin-6 receptor subunit beta OS=Mus musculus OX=10090 GN=Il6st PE=1 SV=2	1	12	12	12	12	12	12	16.9	16.9	16.9	102.45	917	917	5.47		1	1	2	4	2	3	2	0	185.44	224780	406690	212080	233450	191510	222830	209670	394620	230470	234990	198340	215320	16	16	16	16	16	16	16.9	358360000
sp|Q00609|CD80_MOUSE	sp|Q00609|CD80_MOUSE	1	1	1	sp|Q00609|CD80_MOUSE T-lymphocyte activation antigen CD80 OS=Mus musculus OX=10090 GN=Cd80 PE=1 SV=1	1	1	1	1	1	1	1	2.9	2.9	2.9	34.589	306	306	8								1	0.0007716	6.6297	103080	184640	77608	89851	109690	134160	96150	179010	86987	91348	111370	129400	1	1	1	1	1	1	2.9	67530000
sp|Q01279|EGFR_MOUSE	sp|Q01279|EGFR_MOUSE	5	4	4	sp|Q01279|EGFR_MOUSE Epidermal growth factor receptor OS=Mus musculus OX=10090 GN=Egfr PE=1 SV=1	1	5	4	4	5	4	4	4.8	3.8	3.8	134.85	1210	1210	5.2			1		2	1	1		0	25.244	127150	187950	104290	73726	90760	117800	118560	184060	111890	77176	92370	113430	4	4	4	4	4	4	4.8	112890000
sp|Q01705|NOTC1_MOUSE	sp|Q01705|NOTC1_MOUSE	6	6	5	sp|Q01705|NOTC1_MOUSE Neurogenic locus notch homolog protein 1 OS=Mus musculus OX=10090 GN=Notch1 PE=1 SV=3	1	6	6	5	6	6	5	2.8	2.8	2.5	270.83	2531	2531	4.55			1	6	2	1	1		0	59.828	161740	273130	153530	160080	131620	163540	150850	265900	165180	161590	136590	157720	10	10	10	10	10	10	2.8	188970000
sp|Q01853|TERA_MOUSE	sp|Q01853|TERA_MOUSE	6	6	6	sp|Q01853|TERA_MOUSE Transitional endoplasmic reticulum ATPase OS=Mus musculus OX=10090 GN=Vcp PE=1 SV=4	1	6	6	6	6	6	6	7.6	7.6	7.6	89.321	806	806	4		1	2	1	1		1		0	47.8	53137	75353	45037	61743	74328	78098	49546	73979	48317	62240	75145	75691	5	5	5	5	5	5	7.6	81782000
sp|Q02053|UBA1_MOUSE;sp|P31254|UBA1Y_MOUSE	sp|Q02053|UBA1_MOUSE	13;3	13;3	13;3	sp|Q02053|UBA1_MOUSE Ubiquitin-like modifier-activating enzyme 1 OS=Mus musculus OX=10090 GN=Uba1 PE=1 SV=1	2	13	13	13	13	13	13	14.7	14.7	14.7	117.81	1058	1058;1058	5.88		1	1	2	1	4	4	3	0	127.52	330070	616550	338600	408300	460310	543940	307900	597730	366090	412980	468490	525220	15	15	15	15	15	15	14.7	288310000
sp|Q02248|CTNB1_MOUSE	sp|Q02248|CTNB1_MOUSE	6	5	5	sp|Q02248|CTNB1_MOUSE Catenin beta-1 OS=Mus musculus OX=10090 GN=Ctnnb1 PE=1 SV=1	1	6	5	5	6	5	5	11.3	10.2	10.2	85.47	781	781	5.4				1	2	1	1		0	53.048	27071	51624	24166	36088	32416	31799	25253	49958	26776	35937	33206	30902	5	5	5	5	5	5	11.3	38970000
sp|Q02257|PLAK_MOUSE	sp|Q02257|PLAK_MOUSE	17	17	16	sp|Q02257|PLAK_MOUSE Junction plakoglobin OS=Mus musculus OX=10090 GN=Jup PE=1 SV=3	1	17	17	16	17	17	16	24.7	24.7	23.6	81.8	745	745	5.63		2	3	5	5	2	5	8	0	148.91	629390	844010	640130	887620	798460	810970	586810	832620	670500	886010	818690	787100	28	28	28	28	28	28	24.7	1443600000
sp|Q02357|ANK1_MOUSE	sp|Q02357|ANK1_MOUSE	1	1	1	sp|Q02357|ANK1_MOUSE Ankyrin-1 OS=Mus musculus OX=10090 GN=Ank1 PE=1 SV=2	1	1	1	1	1	1	1	0.5	0.5	0.5	204.22	1862	1862	8								1	1	-2	0	0	0	0	0	0	0	0	0	0	0	0	0	0	0	0	0	0	0.5	0
sp|Q02819|NUCB1_MOUSE	sp|Q02819|NUCB1_MOUSE	2	2	2	sp|Q02819|NUCB1_MOUSE Nucleobindin-1 OS=Mus musculus OX=10090 GN=Nucb1 PE=1 SV=2	1	2	2	2	2	2	2	5	5	5	53.408	459	459	4				2					0	12.561	13257	23627	13202	6747.5	6963.2	7769.1	12365	22951	14116	7221.9	7120	7515.7	2	2	2	2	2	2	5	11631000
sp|Q02858|TIE2_MOUSE	sp|Q02858|TIE2_MOUSE	3	3	3	sp|Q02858|TIE2_MOUSE Angiopoietin-1 receptor OS=Mus musculus OX=10090 GN=Tek PE=1 SV=2	1	3	3	3	3	3	3	3.9	3.9	3.9	125.7	1122	1122	5.33				1		2			0	17.12	16240	31262	15524	16217	21654	16516	15150	30253	16965	16613	21633	16210	2	2	2	2	2	2	3.9	15255000
sp|Q03137|EPHA4_MOUSE;sp|Q62413|EPHA6_MOUSE;sp|P29319|EPHA3_MOUSE	sp|Q03137|EPHA4_MOUSE	22;2;1	21;1;1	18;0;0	sp|Q03137|EPHA4_MOUSE Ephrin type-A receptor 4 OS=Mus musculus OX=10090 GN=Epha4 PE=1 SV=2	3	22	21	18	22	21	18	24.9	23.8	20.8	109.81	986	986;1035;983	5.62	1	2	3	6	10	10	11	7	0	295.4	1315400	2452100	969910	1098500	1302300	1485100	1227100	2372900	1097200	1116900	1321000	1435500	53	53	53	53	53	53	24.9	3478999999.9999995
sp|Q03145|EPHA2_MOUSE	sp|Q03145|EPHA2_MOUSE	24	24	23	sp|Q03145|EPHA2_MOUSE Ephrin type-A receptor 2 OS=Mus musculus OX=10090 GN=Epha2 PE=1 SV=3	1	24	24	23	24	24	23	31.5	31.5	30.4	108.85	977	977	6.4		1	1	2	5	11	8	12	0	323.31	1448200	2850000	1113500	872190	1029700	1151200	1351100	2752200	1256800	905690	1044700	1113500	41	41	41	41	41	41	31.5	3265499999.9999995
sp|Q03265|ATPA_MOUSE	sp|Q03265|ATPA_MOUSE	20	20	20	sp|Q03265|ATPA_MOUSE ATP synthase subunit alpha, mitochondrial OS=Mus musculus OX=10090 GN=Atp5f1a PE=1 SV=1	1	20	20	20	20	20	20	34.5	34.5	34.5	59.752	553	553	6.42				1	6	9	12	5	0	323.31	791700	1517600	923310	1091900	1176500	1313700	738550	1470900	986170	1103500	1198000	1270700	31	31	31	31	31	31	34.5	1821099999.9999998
sp|Q04447|KCRB_MOUSE	sp|Q04447|KCRB_MOUSE	4	4	4	sp|Q04447|KCRB_MOUSE Creatine kinase B-type OS=Mus musculus OX=10090 GN=Ckb PE=1 SV=1	1	4	4	4	4	4	4	15.5	15.5	15.5	42.713	381	381	5.75				1	1		2		0	88.919	10377	18355	9598.4	12536	14961	15769	9679.2	17827	10455	12660	15134	15282	3	3	3	3	3	3	15.5	32775000
sp|Q04736|YES_MOUSE	sp|Q04736|YES_MOUSE	5	5	3	sp|Q04736|YES_MOUSE Tyrosine-protein kinase Yes OS=Mus musculus OX=10090 GN=Yes1 PE=1 SV=3	1	5	5	3	5	5	3	8.5	8.5	4.6	60.629	541	541	5.57		1	1	1			2	2	0	30.168	124280	266440	100780	113170	114740	144630	115960	256490	114830	114550	117660	139400	7	7	7	7	7	7	8.5	204240000
sp|Q04750|TOP1_MOUSE	sp|Q04750|TOP1_MOUSE	1	1	1	sp|Q04750|TOP1_MOUSE DNA topoisomerase 1 OS=Mus musculus OX=10090 GN=Top1 PE=1 SV=2	1	1	1	1	1	1	1	1	1	1	90.875	767	767	1	1								0.0070225	6.0543	8197	12863	7167.7	9410.3	8566.4	12280	7644.2	12562	7746.9	9423.5	8875.2	11796	1	1	1	1	1	1	1	3547000
sp|Q05186|RCN1_MOUSE	sp|Q05186|RCN1_MOUSE	2	2	2	sp|Q05186|RCN1_MOUSE Reticulocalbin-1 OS=Mus musculus OX=10090 GN=Rcn1 PE=1 SV=1	1	2	2	2	2	2	2	7.4	7.4	7.4	38.113	325	325	6.5						1	1		0	13.59	17623	39830	13925	23672	20792	27230	16445	38263	16197	23468	21510	26220	2	2	2	2	2	2	7.4	19837000
sp|Q05793|PGBM_MOUSE	sp|Q05793|PGBM_MOUSE	16	16	16	sp|Q05793|PGBM_MOUSE Basement membrane-specific heparan sulfate proteoglycan core protein OS=Mus musculus OX=10090 GN=Hspg2 PE=1 SV=1	1	16	16	16	16	16	16	5.2	5.2	5.2	398.29	3707	3707	4.95			3	5	6	3	2	1	0	143.05	149340	259940	140400	245090	258530	270970	139290	252680	153170	243890	262930	262670	17	17	17	17	17	17	5.2	191270000
sp|Q05909|PTPRG_MOUSE	sp|Q05909|PTPRG_MOUSE	17	17	17	sp|Q05909|PTPRG_MOUSE Receptor-type tyrosine-protein phosphatase gamma OS=Mus musculus OX=10090 GN=Ptprg PE=1 SV=1	1	17	17	17	17	17	17	13	13	13	161.24	1442	1442	6.7	1			1	2	4	10	9	0	148.97	796190	1451400	658760	433480	461330	488350	742670	1406700	725400	454220	469880	473230	24	24	24	24	24	24	13	1556399999.9999998
sp|Q05920|PYC_MOUSE	sp|Q05920|PYC_MOUSE	43	43	43	sp|Q05920|PYC_MOUSE Pyruvate carboxylase, mitochondrial OS=Mus musculus OX=10090 GN=Pc PE=1 SV=1	1	43	43	43	43	43	43	44.2	44.2	44.2	129.68	1178	1178	5.7	3	7	12	25	26	28	34	35	0	323.31	9158600	13262000	8791700	5865400	7643900	6127200	8539800	13017000	9241000	6173900	7658200	6000400	203	203	203	202	202	202	44.2	154130000000
sp|Q05CL8|LARP7_MOUSE	sp|Q05CL8|LARP7_MOUSE	2	2	2	sp|Q05CL8|LARP7_MOUSE La-related protein 7 OS=Mus musculus OX=10090 GN=Larp7 PE=1 SV=2	1	2	2	2	2	2	2	3.3	3.3	3.3	64.802	570	570	5				1	2	1			0	12.124	27986	47451	26008	26646	36872	34560	26102	46180	28061	27363	36959	33629	3	3	3	3	3	3	3.3	18980000
sp|Q06185|ATP5I_MOUSE	sp|Q06185|ATP5I_MOUSE	1	1	1	sp|Q06185|ATP5I_MOUSE ATP synthase subunit e, mitochondrial OS=Mus musculus OX=10090 GN=Atp5me PE=1 SV=2	1	1	1	1	1	1	1	16.9	16.9	16.9	8.2355	71	71	4.5				1	1				0	8.5777	15088	37954	18023	17755	21728	25819	14083	36401	19801	18196	22041	24925	2	2	2	2	2	2	16.9	17460000
sp|Q06335|APLP2_MOUSE	sp|Q06335|APLP2_MOUSE	9	9	9	sp|Q06335|APLP2_MOUSE Amyloid-like protein 2 OS=Mus musculus OX=10090 GN=Aplp2 PE=1 SV=4	1	9	9	9	9	9	9	15.8	15.8	15.8	80.466	707	707	5.38			1	2	3	5	2		0	153.18	169730	366780	166610	158940	168320	198970	158380	353330	184130	162400	171910	192130	13	13	13	13	13	13	15.8	312010000
sp|Q07076|ANXA7_MOUSE	sp|Q07076|ANXA7_MOUSE	2	2	2	sp|Q07076|ANXA7_MOUSE Annexin A7 OS=Mus musculus OX=10090 GN=Anxa7 PE=1 SV=2	1	2	2	2	2	2	2	5.4	5.4	5.4	49.925	463	463	4.5			1			1			0	14.109	39242	33049	24833	27279	35622	21213	36569	33606	25933	27828	35457	21089	2	2	2	2	2	2	5.4	21776000
sp|Q07113|MPRI_MOUSE	sp|Q07113|MPRI_MOUSE	62	62	62	sp|Q07113|MPRI_MOUSE Cation-independent mannose-6-phosphate receptor OS=Mus musculus OX=10090 GN=Igf2r PE=1 SV=1	1	62	62	62	62	62	62	29	29	29	273.81	2483	2483	5.92	1	2	6	11	19	21	26	19	0	323.31	3695000	6865000	3346900	2898000	3136700	3579200	3446800	6651700	3658500	2979600	3197100	3459900	110	110	110	110	110	110	29	9546000000
sp|Q07813|BAX_MOUSE	sp|Q07813|BAX_MOUSE	2	2	2	sp|Q07813|BAX_MOUSE Apoptosis regulator BAX OS=Mus musculus OX=10090 GN=Bax PE=1 SV=1	1	2	2	2	2	2	2	17.2	17.2	17.2	21.394	192	192	4.5				1	1				0	17.966	6409.9	11240	6646.2	7885.8	7266	7751.9	5978.6	10929	7121.8	7931.4	7451.5	7510.8	2	2	2	2	2	2	17.2	12093000
sp|Q08481|PECA1_MOUSE	sp|Q08481|PECA1_MOUSE	28	28	28	sp|Q08481|PECA1_MOUSE Platelet endothelial cell adhesion molecule OS=Mus musculus OX=10090 GN=Pecam1 PE=1 SV=1	1	28	28	28	28	28	28	41.8	41.8	41.8	81.262	727	727	5.89		5	5	10	11	14	13	22	0	323.31	6241700	12756000	4472300	2065900	2683600	3028800	5823500	12295000	5122000	2255700	2715400	2928400	90	90	90	90	90	90	41.8	35592000000
sp|Q08943|SSRP1_MOUSE	sp|Q08943|SSRP1_MOUSE	5	5	5	sp|Q08943|SSRP1_MOUSE FACT complex subunit SSRP1 OS=Mus musculus OX=10090 GN=Ssrp1 PE=1 SV=2	1	5	5	5	5	5	5	8.5	8.5	8.5	80.859	708	708	6.5					1	1	4		0	46.073	57906	117040	51794	71652	69198	91319	54024	112990	57770	71736	71236	87906	6	6	6	6	6	6	8.5	92121000
sp|Q09143|SL7A1_MOUSE	sp|Q09143|SL7A1_MOUSE	11	11	11	sp|Q09143|SL7A1_MOUSE High affinity cationic amino acid transporter 1 OS=Mus musculus OX=10090 GN=Slc7a1 PE=1 SV=1	1	11	11	11	11	11	11	17	17	17	67.091	622	622	5.73	1	1	1	2	6	9	6	4	0	323.31	2432300	4807800	1875100	1104500	1386900	1756600	2269200	4642000	2111800	1175500	1409700	1692600	36	36	36	36	36	36	17	23748000000
sp|Q0P5V9|S45A4_MOUSE	sp|Q0P5V9|S45A4_MOUSE	6	6	6	sp|Q0P5V9|S45A4_MOUSE Solute carrier family 45 member 4 OS=Mus musculus OX=10090 GN=Slc45a4 PE=1 SV=1	1	6	6	6	6	6	6	9.4	9.4	9.4	85.764	785	785	5.4				3	3	2	1	1	0	89.053	143640	243330	126740	123220	103160	144200	133970	236740	137530	124930	107380	138620	10	10	10	10	10	10	9.4	165430000
sp|Q0P678|ZCH18_MOUSE	sp|Q0P678|ZCH18_MOUSE	1	1	1	sp|Q0P678|ZCH18_MOUSE Zinc finger CCCH domain-containing protein 18 OS=Mus musculus OX=10090 GN=Zc3h18 PE=1 SV=1	1	1	1	1	1	1	1	1.4	1.4	1.4	105.69	948	948	4				1					0	6.7733	5500.2	7920	4310.4	7320.3	6892.2	7423.1	5128.6	7764.5	4695.2	7266	7057.9	7189.8	1	1	1	1	1	1	1.4	15198000
sp|Q11011|PSA_MOUSE	sp|Q11011|PSA_MOUSE	3	3	3	sp|Q11011|PSA_MOUSE Puromycin-sensitive aminopeptidase OS=Mus musculus OX=10090 GN=Npepps PE=1 SV=2	1	3	3	3	3	3	3	3.8	3.8	3.8	103.32	920	920	5.67					1	2			0	21.349	16071	26264	14773	18900	16564	18921	14988	25605	15942	18923	17069	18293	2	2	2	2	2	2	3.8	18650000
sp|Q149R9|LPAR5_MOUSE	sp|Q149R9|LPAR5_MOUSE	1	1	1	sp|Q149R9|LPAR5_MOUSE Lysophosphatidic acid receptor 5 OS=Mus musculus OX=10090 GN=Lpar5 PE=2 SV=2	1	1	1	1	1	1	1	2.4	2.4	2.4	41.393	372	372	8								1	0.00077519	6.6495	31972	48312	22514	27438	27432	23293	29814	47210	24874	27632	27841	22761	2	2	2	2	2	2	2.4	58394000
sp|Q14C59|TM11B_MOUSE	sp|Q14C59|TM11B_MOUSE	1	1	1	sp|Q14C59|TM11B_MOUSE Transmembrane protease serine 11B-like protein OS=Mus musculus OX=10090 GN=Tmprss11b PE=2 SV=2	1	1	1	1	1	1	1	2.2	2.2	2.2	46.713	416	416	2		1							0.0050909	6.3072	11538	19991	10846	9911	9373.7	12426	10762	19437	11700	10116	9669.2	11961	2	2	2	2	2	2	2.2	42134000
sp|Q14CH1|MOCOS_MOUSE	sp|Q14CH1|MOCOS_MOUSE	1	1	1	sp|Q14CH1|MOCOS_MOUSE Molybdenum cofactor sulfurase OS=Mus musculus OX=10090 GN=Mocos PE=1 SV=1	1	1	1	1	1	1	1	0.9	0.9	0.9	95.012	862	862	8								2	0.0015244	6.5769	15043	16308	3715.1	10360	8616.2	4936.3	14022	16182	4788.3	10123	8766.4	4922.3	2	2	2	2	2	2	0.9	100700000
sp|Q2MV57|TECT2_MOUSE	sp|Q2MV57|TECT2_MOUSE	10	10	10	sp|Q2MV57|TECT2_MOUSE Tectonic-2 OS=Mus musculus OX=10090 GN=Tctn2 PE=1 SV=2	1	10	10	10	10	10	10	18.3	18.3	18.3	77.11	700	700	5.69		1		1	4	6	3	1	0	113.9	254540	527380	221100	193290	202140	248990	237490	508530	247040	198490	206880	240140	17	17	17	17	17	17	18.3	376070000
sp|Q2TUM3|KCNRG_MOUSE	sp|Q2TUM3|KCNRG_MOUSE	1	1	1	sp|Q2TUM3|KCNRG_MOUSE Potassium channel regulatory protein OS=Mus musculus OX=10090 GN=Kcnrg PE=2 SV=1	1	1	1	1	1	1	1	8.7	8.7	8.7	29.416	264	264	8								1	1	-2	21049	44452	14760	25859	29023	34379	19640	42789	17341	25802	29536	33193	1	1	1	1	1	1	8.7	86998000
sp|Q2WF71|LRFN1_MOUSE	sp|Q2WF71|LRFN1_MOUSE	1	1	1	sp|Q2WF71|LRFN1_MOUSE Leucine-rich repeat and fibronectin type III domain-containing protein 1 OS=Mus musculus OX=10090 GN=Lrfn1 PE=1 SV=1	1	1	1	1	1	1	1	2.2	2.2	2.2	81.944	766	766	5.5					1	1			0	11.242	10721	18679	8534.8	11238	9633.2	12973	9999.5	18138	9467.8	11237	9993.5	12482	2	2	2	2	2	2	2.2	20664000
sp|Q2YDW2|MSTO1_MOUSE	sp|Q2YDW2|MSTO1_MOUSE	2	2	2	sp|Q2YDW2|MSTO1_MOUSE Protein misato homolog 1 OS=Mus musculus OX=10090 GN=Msto1 PE=1 SV=1	1	2	2	2	2	2	2	3.4	3.4	3.4	61.23	556	556	4			1		1				0	12.348	11540	19830	11378	11580	13566	12835	10763	19294	12208	11822	13699	12487	2	2	2	2	2	2	3.4	18432000
sp|Q31125|S39A7_MOUSE	sp|Q31125|S39A7_MOUSE	1	1	1	sp|Q31125|S39A7_MOUSE Zinc transporter SLC39A7 OS=Mus musculus OX=10090 GN=Slc39a7 PE=1 SV=2	1	1	1	1	1	1	1	1.9	1.9	1.9	50.656	476	476	5					1				0	7.6591	0	0	0	0	0	0	0	0	0	0	0	0	0	0	0	0	0	0	1.9	0
sp|Q32NY4|CNNM3_MOUSE	sp|Q32NY4|CNNM3_MOUSE	10	10	10	sp|Q32NY4|CNNM3_MOUSE Metal transporter CNNM3 OS=Mus musculus OX=10090 GN=Cnnm3 PE=1 SV=2	1	10	10	10	10	10	10	15.3	15.3	15.3	76.278	713	713	4.93		2	3	3	1	1	2	3	0	124.04	264880	469450	213720	203020	204480	232710	247060	455520	236110	207160	209150	224980	13	13	13	13	13	13	15.3	350920000
sp|Q3TAS6|EMC10_MOUSE	sp|Q3TAS6|EMC10_MOUSE	1	1	1	sp|Q3TAS6|EMC10_MOUSE ER membrane protein complex subunit 10 OS=Mus musculus OX=10090 GN=Emc10 PE=2 SV=2	1	1	1	1	1	1	1	2.7	2.7	2.7	27.052	258	258	1	1								0.0064841	6.2539	0	0	0	0	0	0	0	0	0	0	0	0	0	0	0	0	0	0	2.7	0
sp|Q3TB48|TM104_MOUSE	sp|Q3TB48|TM104_MOUSE	2	2	2	sp|Q3TB48|TM104_MOUSE Transmembrane protein 104 OS=Mus musculus OX=10090 GN=Tmem104 PE=1 SV=1	1	2	2	2	2	2	2	4.4	4.4	4.4	55.838	496	496	6					1		1		0	13.016	30209	57409	32658	36809	28691	44662	28181	55634	35125	36970	30119	42821	2	2	2	2	2	2	4.4	54529000
sp|Q3TBN1|TM248_MOUSE	sp|Q3TBN1|TM248_MOUSE	3	3	3	sp|Q3TBN1|TM248_MOUSE Transmembrane protein 248 OS=Mus musculus OX=10090 GN=Tmem248 PE=2 SV=1	1	3	3	3	3	3	3	10.8	10.8	10.8	35.041	314	314	5.75					2	1	1		0	24.992	22001	42194	15758	25569	30554	34625	20524	40776	18104	25626	30964	33475	3	3	3	3	3	3	10.8	90587000
sp|Q3TD49|SPP2B_MOUSE	sp|Q3TD49|SPP2B_MOUSE	8	8	8	sp|Q3TD49|SPP2B_MOUSE Signal peptide peptidase-like 2B OS=Mus musculus OX=10090 GN=Sppl2b PE=1 SV=2	1	8	8	8	8	8	8	16.4	16.4	16.4	63.823	578	578	6.55				1	2	2	2	4	0	63.292	282030	526010	476950	313190	376320	415390	263090	512260	487290	329050	381490	401930	10	10	10	10	10	10	16.4	491440000
sp|Q3TDN2|FAF2_MOUSE	sp|Q3TDN2|FAF2_MOUSE	2	2	2	sp|Q3TDN2|FAF2_MOUSE FAS-associated factor 2 OS=Mus musculus OX=10090 GN=Faf2 PE=1 SV=2	1	2	2	2	2	2	2	6.1	6.1	6.1	52.471	445	445	2.5	1			1					0	21.151	561.46	1511.5	450.51	482.74	649.27	992.88	524.18	1443.7	536.17	495.04	661.95	952.02	1	1	1	1	1	1	6.1	2137900
sp|Q3TDQ1|STT3B_MOUSE	sp|Q3TDQ1|STT3B_MOUSE	10	8	8	sp|Q3TDQ1|STT3B_MOUSE Dolichyl-diphosphooligosaccharide--protein glycosyltransferase subunit STT3B OS=Mus musculus OX=10090 GN=Stt3b PE=1 SV=2	1	10	8	8	10	8	8	11.7	10	10	93.245	823	823	4.92	2	1		1	2	2	3	1	0	193.85	223090	429910	198530	234450	222250	255890	208120	415840	219520	236150	228070	247320	12	12	12	12	12	12	11.7	778290000
sp|Q3TEW6|MPZL1_MOUSE	sp|Q3TEW6|MPZL1_MOUSE	4	4	4	sp|Q3TEW6|MPZL1_MOUSE Myelin protein zero-like protein 1 OS=Mus musculus OX=10090 GN=Mpzl1 PE=1 SV=1	1	4	4	4	4	4	4	13.7	13.7	13.7	29.494	270	270	4.75		1		1		1	1		0	25.145	155310	274650	114360	126660	138360	149170	144870	266390	128290	128540	140660	144460	4	4	4	4	4	4	13.7	273520000
sp|Q3TFD2|PCAT1_MOUSE	sp|Q3TFD2|PCAT1_MOUSE	2	2	2	sp|Q3TFD2|PCAT1_MOUSE Lysophosphatidylcholine acyltransferase 1 OS=Mus musculus OX=10090 GN=Lpcat1 PE=1 SV=1	1	2	2	2	2	2	2	4.3	4.3	4.3	59.743	534	534	4.4		1	1	1		1	1		0	49.41	17114	33048	19179	24686	21079	28970	15965	32012	20623	24697	21889	27860	3	3	3	3	3	3	4.3	22996000
sp|Q3TH73|TTYH2_MOUSE	sp|Q3TH73|TTYH2_MOUSE	7	7	7	sp|Q3TH73|TTYH2_MOUSE Protein tweety homolog 2 OS=Mus musculus OX=10090 GN=Ttyh2 PE=1 SV=1	1	7	7	7	7	7	7	12.6	12.6	12.6	59.007	532	532	6.4		1				3	4	2	0	58.672	263620	495930	219880	224950	226630	268910	245920	480030	244070	228630	232060	259640	12	12	12	12	12	12	12.6	565200000
sp|Q3THE2|ML12B_MOUSE	sp|Q3THE2|ML12B_MOUSE	1	1	1	sp|Q3THE2|ML12B_MOUSE Myosin regulatory light chain 12B OS=Mus musculus OX=10090 GN=Myl12b PE=1 SV=2	1	1	1	1	1	1	1	6.4	6.4	6.4	19.779	172	172	3			1						0	6.8357	1848.1	1538.8	1876.5	2123	1378.6	2151.2	1722.2	1574.9	1891.3	2121.8	1466.7	2062.8	1	1	1	1	1	1	6.4	2005300
sp|Q3THK3|T2FA_MOUSE	sp|Q3THK3|T2FA_MOUSE	1	1	1	sp|Q3THK3|T2FA_MOUSE General transcription factor IIF subunit 1 OS=Mus musculus OX=10090 GN=Gtf2f1 PE=1 SV=2	1	1	1	1	1	1	1	3.1	3.1	3.1	57.241	508	508	4				1					0	18.79	1091.9	1466.4	1019.8	1021.1	907.22	1311.5	1018.1	1445.4	1071.4	1034.8	942.01	1259.6	1	1	1	1	1	1	3.1	3345900
sp|Q3THK7|GUAA_MOUSE	sp|Q3THK7|GUAA_MOUSE	1	1	1	sp|Q3THK7|GUAA_MOUSE GMP synthase [glutamine-hydrolyzing] OS=Mus musculus OX=10090 GN=Gmps PE=1 SV=2	1	1	1	1	1	1	1	1.6	1.6	1.6	76.723	693	693	5					1				0.0083507	6.028	3693.8	7576.7	3373.8	3891.3	4856.9	4570.2	3446.3	7310.9	3748.9	3958.4	4889	4446.8	1	1	1	1	1	1	1.6	4484400
sp|Q3THS6|METK2_MOUSE	sp|Q3THS6|METK2_MOUSE	2	2	2	sp|Q3THS6|METK2_MOUSE S-adenosylmethionine synthase isoform type-2 OS=Mus musculus OX=10090 GN=Mat2a PE=1 SV=2	1	2	2	2	2	2	2	7.6	7.6	7.6	43.688	395	395	6.33					1	1		1	0	17.427	52224	106630	52757	66153	68709	81307	48725	102970	57840	66629	70215	78510	3	3	3	3	3	3	7.6	66212000
sp|Q3TJ91|L2GL2_MOUSE	sp|Q3TJ91|L2GL2_MOUSE	11	11	11	sp|Q3TJ91|L2GL2_MOUSE LLGL scribble cell polarity complex component 2 OS=Mus musculus OX=10090 GN=Llgl2 PE=1 SV=2	1	11	11	11	11	11	11	11.3	11.3	11.3	114.32	1027	1027	4.89	1	1	1	4	4	3	4		0	146.28	242020	501140	216500	173910	196200	224650	225800	483320	240590	179960	199620	217130	16	16	16	16	16	16	11.3	354600000
sp|Q3TMX7|QSOX2_MOUSE	sp|Q3TMX7|QSOX2_MOUSE	8	8	8	sp|Q3TMX7|QSOX2_MOUSE Sulfhydryl oxidase 2 OS=Mus musculus OX=10090 GN=Qsox2 PE=1 SV=1	1	8	8	8	8	8	8	13.9	13.9	13.9	77.774	692	692	5.82				3	2	2	2	2	0	127.32	222660	436010	195290	276710	282500	370960	207720	421420	217530	277230	289900	357130	8	8	8	8	8	8	13.9	289250000
sp|Q3TRJ4|K1C26_MOUSE	sp|Q3TRJ4|K1C26_MOUSE	1	1	1	sp|Q3TRJ4|K1C26_MOUSE Keratin, type I cytoskeletal 26 OS=Mus musculus OX=10090 GN=Krt26 PE=2 SV=1	1	1	1	1	1	1	1	1.7	1.7	1.7	51.117	462	462	4.5				1	1				0	16.745	69551	33486	52953	74480	41468	62296	64790	36439	52856	73522	44611	59798	2	2	2	2	2	2	1.7	87441000
sp|Q3TWI9|CSCL2_MOUSE	sp|Q3TWI9|CSCL2_MOUSE	6	6	6	sp|Q3TWI9|CSCL2_MOUSE CSC1-like protein 2 OS=Mus musculus OX=10090 GN=Tmem63b PE=1 SV=1	1	6	6	6	6	6	6	7.7	7.7	7.7	94.774	832	832	5.6		1	1	1	1	2	2	2	0	52.766	323320	536130	245760	154050	150190	183490	301540	521670	270130	161670	154390	177010	10	10	10	10	10	10	7.7	539380000
sp|Q3TWN3|CNNM2_MOUSE;sp|Q0GA42|CNNM1_MOUSE	sp|Q3TWN3|CNNM2_MOUSE	14;1	14;1	13;1	sp|Q3TWN3|CNNM2_MOUSE Metal transporter CNNM2 OS=Mus musculus OX=10090 GN=Cnnm2 PE=1 SV=3	2	14	14	13	14	14	13	18.5	18.5	17.5	96.703	875	875;951	5.74		1	1	4	4	3	7	3	0	187.36	276600	580110	241720	199590	255830	317760	258080	559130	270170	207130	259450	306350	19	19	19	19	19	19	18.5	584540000
sp|Q3TXS7|PSMD1_MOUSE	sp|Q3TXS7|PSMD1_MOUSE	1	1	1	sp|Q3TXS7|PSMD1_MOUSE 26S proteasome non-ATPase regulatory subunit 1 OS=Mus musculus OX=10090 GN=Psmd1 PE=1 SV=1	1	1	1	1	1	1	1	1.2	1.2	1.2	105.73	953	953	5					1				0	6.7075	6650.6	12246	6524.2	11001	8905.7	11256	6203.7	11876	7124.3	10880	9248.7	10850	1	1	1	1	1	1	1.2	11802000
sp|Q3TZW0|ECSCR_MOUSE	sp|Q3TZW0|ECSCR_MOUSE	2	2	2	sp|Q3TZW0|ECSCR_MOUSE Endothelial cell-specific chemotaxis regulator OS=Mus musculus OX=10090 GN=Ecscr PE=1 SV=2	1	2	2	2	2	2	2	7.5	7.5	7.5	22.689	214	214	4	1		1					1	0	12.703	189290	303260	145180	99138	108200	125230	176530	295600	158720	103650	110350	121000	4	4	4	4	4	4	7.5	189750000
sp|Q3TZZ7|ESYT2_MOUSE	sp|Q3TZZ7|ESYT2_MOUSE	1	1	1	sp|Q3TZZ7|ESYT2_MOUSE Extended synaptotagmin-2 OS=Mus musculus OX=10090 GN=Esyt2 PE=1 SV=1	1	1	1	1	1	1	1	1.5	1.5	1.5	94.138	845	845	5					1				0	7.1079	2253.9	4777.9	3313.1	3916.2	3116	4620	2103	4619.4	3490.4	3925.2	3260	4434.6	1	1	1	1	1	1	1.5	6276800
sp|Q3U0V1|FUBP2_MOUSE	sp|Q3U0V1|FUBP2_MOUSE	3	3	2	sp|Q3U0V1|FUBP2_MOUSE Far upstream element-binding protein 2 OS=Mus musculus OX=10090 GN=Khsrp PE=1 SV=2	1	3	3	2	3	3	2	4.3	4.3	3.2	76.775	748	748	5.75					2	1	1		0	23.34	32026	53952	33663	38144	35214	40445	29869	52570	35832	38449	36190	39094	3	3	3	3	3	3	4.3	35312000
sp|Q3U133|ZN746_MOUSE	sp|Q3U133|ZN746_MOUSE	1	1	1	sp|Q3U133|ZN746_MOUSE Zinc finger protein 746 OS=Mus musculus OX=10090 GN=Znf746 PE=1 SV=3	1	1	1	1	1	1	1	1.1	1.1	1.1	69.82	652	652	5					1				0.0022506	6.4873	0	0	0	0	0	0	0	0	0	0	0	0	0	0	0	0	0	0	1.1	0
sp|Q3U186|SYRM_MOUSE	sp|Q3U186|SYRM_MOUSE	1	1	1	sp|Q3U186|SYRM_MOUSE Probable arginine--tRNA ligase, mitochondrial OS=Mus musculus OX=10090 GN=Rars2 PE=1 SV=1	1	1	1	1	1	1	1	1.6	1.6	1.6	65.335	578	578	6						1			0.0015349	6.6089	6647.4	8327.6	5518.1	6508.1	5014.4	6032.8	6197.1	8235.7	5839.9	6517.8	5219.3	5823.9	1	1	1	1	1	1	1.6	4785600
sp|Q3U1J4|DDB1_MOUSE	sp|Q3U1J4|DDB1_MOUSE	2	2	2	sp|Q3U1J4|DDB1_MOUSE DNA damage-binding protein 1 OS=Mus musculus OX=10090 GN=Ddb1 PE=1 SV=2	1	2	2	2	2	2	2	1.8	1.8	1.8	126.85	1140	1140	7							2		0	11.719	10112	15708	10694	12829	11175	12883	9430	15371	11289	12876	11525	12452	2	2	2	2	2	2	1.8	12077000
sp|Q3U284|TM231_MOUSE	sp|Q3U284|TM231_MOUSE	2	2	2	sp|Q3U284|TM231_MOUSE Transmembrane protein 231 OS=Mus musculus OX=10090 GN=Tmem231 PE=1 SV=1	1	2	2	2	2	2	2	7.3	7.3	7.3	36.261	315	315	4.33		1	1					1	0	16.829	34483	69560	33892	34267	34134	44366	32172	67194	37118	34836	35079	42725	3	3	3	3	3	3	7.3	382230000
sp|Q3U2C5|RN149_MOUSE	sp|Q3U2C5|RN149_MOUSE	5	5	5	sp|Q3U2C5|RN149_MOUSE E3 ubiquitin-protein ligase RNF149 OS=Mus musculus OX=10090 GN=Rnf149 PE=1 SV=3	1	5	5	5	5	5	5	19.3	19.3	19.3	42.552	394	394	4		2	2	1		1		1	0	113.48	38734	72633	36615	31221	30691	39285	36132	70366	39838	32039	31557	37848	6	6	6	6	6	6	19.3	106320000
sp|Q3U4G3|XXLT1_MOUSE	sp|Q3U4G3|XXLT1_MOUSE	2	2	2	sp|Q3U4G3|XXLT1_MOUSE Xyloside xylosyltransferase 1 OS=Mus musculus OX=10090 GN=Xxylt1 PE=1 SV=2	1	2	2	2	2	2	2	5.4	5.4	5.4	43.838	392	392	6				1				1	0	13.506	2042	2443.8	1364.5	4266.8	2580.7	3192.3	1903.5	2420.1	1509	4129.3	2734.6	3080.1	1	1	1	1	1	1	5.4	12130000
sp|Q3U9G9|LBR_MOUSE	sp|Q3U9G9|LBR_MOUSE	9	9	9	sp|Q3U9G9|LBR_MOUSE Delta(14)-sterol reductase LBR OS=Mus musculus OX=10090 GN=Lbr PE=1 SV=2	1	9	9	9	9	9	9	14.4	14.4	14.4	71.439	626	626	5.71				2	5	4	1	2	0	84.966	357620	695150	331410	355670	410050	453440	333630	672320	364330	362080	416120	438740	15	15	15	15	15	15	14.4	528600000
sp|Q3UDW8|HGNAT_MOUSE	sp|Q3UDW8|HGNAT_MOUSE	2	2	2	sp|Q3UDW8|HGNAT_MOUSE Heparan-alpha-glucosaminide N-acetyltransferase OS=Mus musculus OX=10090 GN=Hgsnat PE=1 SV=2	1	2	2	2	2	2	2	3.4	3.4	3.4	72.503	656	656	3.5			1	1					0	14.847	4187.1	8106	4644	4620.6	4252.1	5421.3	3906.1	7850.4	4982.1	4689.3	4386.4	5223.9	1	1	1	1	1	1	3.4	7254600
sp|Q3UH60|DIP2B_MOUSE	sp|Q3UH60|DIP2B_MOUSE	2	2	2	sp|Q3UH60|DIP2B_MOUSE Disco-interacting protein 2 homolog B OS=Mus musculus OX=10090 GN=Dip2b PE=1 SV=1	1	2	2	2	2	2	2	1.3	1.3	1.3	171.12	1574	1574	5.5				1			1		0	14.298	24464	46755	23786	23109	18147	26233	22822	45265	25888	23397	18992	25197	3	3	3	3	3	3	1.3	18358000
sp|Q80XP9|WNK3_MOUSE;sp|Q3UH66|WNK2_MOUSE	sp|Q80XP9|WNK3_MOUSE;sp|Q3UH66|WNK2_MOUSE	1;1	1;1	1;1	sp|Q80XP9|WNK3_MOUSE Serine/threonine-protein kinase WNK3 OS=Mus musculus OX=10090 GN=Wnk3 PE=1 SV=3;sp|Q3UH66|WNK2_MOUSE Serine/threonine-protein kinase WNK2 OS=Mus musculus OX=10090 GN=Wnk2 PE=1 SV=2	2	1	1	1	1	1	1	0.4	0.4	0.4	193.99	1757	1757;2149	7							1		0.0083916	6.0416	29839	44095	29715	40277	49764	39437	27824	43245	31467	40640	49905	38642	1	1	1	1	1	1	0.4	49801000
sp|Q3UHH2|S22AN_MOUSE	sp|Q3UHH2|S22AN_MOUSE	3	3	3	sp|Q3UHH2|S22AN_MOUSE Solute carrier family 22 member 23 OS=Mus musculus OX=10090 GN=Slc22a23 PE=2 SV=1	1	3	3	3	3	3	3	4.1	4.1	4.1	74.324	689	689	5.67					2		1		0	18.84	48699	80208	45305	35464	47697	48726	45418	78172	48551	36966	47993	47266	2	2	2	2	2	2	4.1	26605000
sp|Q3UHH8|GXLT1_MOUSE	sp|Q3UHH8|GXLT1_MOUSE	1	1	1	sp|Q3UHH8|GXLT1_MOUSE Glucoside xylosyltransferase 1 OS=Mus musculus OX=10090 GN=Gxylt1 PE=1 SV=2	1	1	1	1	1	1	1	3.5	3.5	3.5	46.49	404	404	4				1					0	7.6565	1842.8	3375.6	2079.6	3155.2	2459.1	3930.7	1719	3277.8	2227.8	3129.4	2582.9	3766.3	1	1	1	1	1	1	3.5	17694000
sp|Q3UHK6|TEN4_MOUSE;sp|Q9WTS5|TEN2_MOUSE	sp|Q3UHK6|TEN4_MOUSE	34;1	34;1	33;1	sp|Q3UHK6|TEN4_MOUSE Teneurin-4 OS=Mus musculus OX=10090 GN=Tenm4 PE=1 SV=2	2	34	34	33	34	34	33	13.9	13.9	13.7	308.42	2771	2771;2764	5.12		1	7	10	13	8	8	3	0	323.31	812270	1640800	758870	561600	658890	726300	757830	1584400	834250	585080	668490	702810	48	48	48	48	48	48	13.9	1154900000
sp|Q3UIL6|PKHA7_MOUSE	sp|Q3UIL6|PKHA7_MOUSE	1	1	1	sp|Q3UIL6|PKHA7_MOUSE Pleckstrin homology domain-containing family A member 7 OS=Mus musculus OX=10090 GN=Plekha7 PE=1 SV=2	1	1	1	1	1	1	1	0.9	0.9	0.9	126.74	1118	1118	7							1		0	7.2211	2915.1	4912.5	2319.3	2171.6	2336.7	3244.6	2718.8	4777.6	2548.7	2222.7	2397.8	3118.8	1	1	1	1	1	1	0.9	9627900
sp|Q3UL36|ARGL1_MOUSE	sp|Q3UL36|ARGL1_MOUSE	4	4	4	sp|Q3UL36|ARGL1_MOUSE Arginine and glutamate-rich protein 1 OS=Mus musculus OX=10090 GN=Arglu1 PE=1 SV=2	1	4	4	4	4	4	4	11.4	11.4	11.4	32.887	271	271	4		1	1	3	1	1			0	25.737	106530	189610	100280	136970	142260	163990	99362	184120	109150	137450	145240	158480	7	7	7	7	7	7	11.4	171060000
sp|Q5SRY7|FBW1B_MOUSE;sp|Q3ULA2|FBW1A_MOUSE	sp|Q5SRY7|FBW1B_MOUSE;sp|Q3ULA2|FBW1A_MOUSE	1;1	1;1	1;1	sp|Q5SRY7|FBW1B_MOUSE F-box/WD repeat-containing protein 11 OS=Mus musculus OX=10090 GN=Fbxw11 PE=1 SV=1;sp|Q3ULA2|FBW1A_MOUSE F-box/WD repeat-containing protein 1A OS=Mus musculus OX=10090 GN=Btrc PE=1 SV=2	2	1	1	1	1	1	1	1.8	1.8	1.8	62.062	542	542;605	5					1				0	6.9832	4107.3	7135	3711.1	4687.8	4246.7	3997.1	3830.9	6934.5	4042.7	4700	4344.5	3890.3	1	1	1	1	1	1	1.8	13404000
sp|Q3ULD5|MCCB_MOUSE	sp|Q3ULD5|MCCB_MOUSE	12	12	12	sp|Q3ULD5|MCCB_MOUSE Methylcrotonoyl-CoA carboxylase beta chain, mitochondrial OS=Mus musculus OX=10090 GN=Mccc2 PE=1 SV=1	1	12	12	12	12	12	12	25.4	25.4	25.4	61.378	563	563	5.13		2	2	5	4	5	2	3	0	323.31	464210	835210	384410	429320	569410	490850	433000	809990	424910	438330	570500	479210	23	23	23	23	23	23	25.4	1016299999.9999999
sp|Q3UMR5|MCU_MOUSE	sp|Q3UMR5|MCU_MOUSE	2	2	2	sp|Q3UMR5|MCU_MOUSE Calcium uniporter protein, mitochondrial OS=Mus musculus OX=10090 GN=Mcu PE=1 SV=2	1	2	2	2	2	2	2	7.1	7.1	7.1	39.681	350	350	6						2			0	11.58	5393.4	9982	5775.9	7020.5	6423.9	8033.3	5031	9684.3	6207.1	7053.3	6622.3	7745.1	1	1	1	1	1	1	7.1	8154500
sp|Q3UPF5|ZCCHV_MOUSE	sp|Q3UPF5|ZCCHV_MOUSE	6	6	6	sp|Q3UPF5|ZCCHV_MOUSE Zinc finger CCCH-type antiviral protein 1 OS=Mus musculus OX=10090 GN=Zc3hav1 PE=1 SV=1	1	6	6	6	6	6	6	7.1	7.1	7.1	106.69	946	946	5.71			1	1	1	1	2	1	0	51.284	55389	102190	51234	61031	53412	63594	51668	99061	56027	61309	55122	61404	7	7	7	7	7	7	7.1	83359000
sp|Q3UQ84|SYTM_MOUSE	sp|Q3UQ84|SYTM_MOUSE	1	1	1	sp|Q3UQ84|SYTM_MOUSE Threonine--tRNA ligase, mitochondrial OS=Mus musculus OX=10090 GN=Tars2 PE=1 SV=1	1	1	1	1	1	1	1	1.9	1.9	1.9	81.699	723	723	6						1			0	6.6768	6418.4	12357	7824.3	10464	6067.7	8536.8	5987.6	11979	8337.5	10364	6489	8207.7	1	1	1	1	1	1	1.9	7887100
sp|Q3UQU0|BRD9_MOUSE	sp|Q3UQU0|BRD9_MOUSE	2	2	2	sp|Q3UQU0|BRD9_MOUSE Bromodomain-containing protein 9 OS=Mus musculus OX=10090 GN=Brd9 PE=1 SV=1	1	2	2	2	2	2	2	4.4	4.4	4.4	66.839	596	596	3		1	1	1					0	27.892	7182.9	11932	6319.3	6795.5	5980.7	9881.7	6699	11620	6851.6	6863.3	6246.3	9460.6	2	2	2	2	2	2	4.4	9475000
sp|Q3URY6|ARMC2_MOUSE	sp|Q3URY6|ARMC2_MOUSE	1	1	1	sp|Q3URY6|ARMC2_MOUSE Armadillo repeat-containing protein 2 OS=Mus musculus OX=10090 GN=Armc2 PE=2 SV=3	1	1	1	1	1	1	1	2.1	2.1	2.1	95.31	854	854	7							1		1	-2	27990	50918	20268	33558	42575	32020	26109	49320	23053	33666	42591	31449	1	1	1	1	1	1	2.1	180400000
sp|Q3UUQ7|PGAP1_MOUSE	sp|Q3UUQ7|PGAP1_MOUSE	1	1	1	sp|Q3UUQ7|PGAP1_MOUSE GPI inositol-deacylase OS=Mus musculus OX=10090 GN=Pgap1 PE=1 SV=3	1	1	1	1	1	1	1	0.9	0.9	0.9	104.58	922	922	8								1	0.0051395	6.3566	53229	109340	45851	42172	45933	63573	49663	105460	51258	43236	47101	61114	1	1	1	1	1	1	0.9	35023000
sp|Q3UV17|K22O_MOUSE	sp|Q3UV17|K22O_MOUSE	9	2	2	sp|Q3UV17|K22O_MOUSE Keratin, type II cytoskeletal 2 oral OS=Mus musculus OX=10090 GN=Krt76 PE=1 SV=1	1	9	2	2	9	2	2	12	2.9	2.9	62.844	594	594	6				1	2	2	2	1	0	31.555	916590	628920	983020	529010	804010	816970	854020	657410	969810	570000	805650	792580	9	9	9	9	9	9	12	6328799999.999999
sp|Q3UVK0|ERMP1_MOUSE	sp|Q3UVK0|ERMP1_MOUSE	6	6	6	sp|Q3UVK0|ERMP1_MOUSE Endoplasmic reticulum metallopeptidase 1 OS=Mus musculus OX=10090 GN=Ermp1 PE=1 SV=2	1	6	6	6	6	6	6	7.1	7.1	7.1	100.15	898	898	4.88	1	1	1		2		1	2	0	46.485	273520	478370	248200	244470	235340	284020	255120	464790	269500	248580	241720	274110	8	8	8	8	8	8	7.1	208980000
sp|Q3V009|TMED1_MOUSE	sp|Q3V009|TMED1_MOUSE	2	2	2	sp|Q3V009|TMED1_MOUSE Transmembrane emp24 domain-containing protein 1 OS=Mus musculus OX=10090 GN=Tmed1 PE=1 SV=1	1	2	2	2	2	2	2	11	11	11	25.262	227	227	2.67		1	2						0	17.835	12079	20486	12886	14604	10935	15043	11266	19957	13704	14646	11456	14468	3	3	3	3	3	3	11	27524000
sp|Q3V0J1|TM237_MOUSE	sp|Q3V0J1|TM237_MOUSE	9	9	9	sp|Q3V0J1|TM237_MOUSE Transmembrane protein 237 OS=Mus musculus OX=10090 GN=Tmem237 PE=1 SV=1	1	9	9	9	9	9	9	21.1	21.1	21.1	47.342	427	427	4.75	1	1	1	2	2	3	1	1	0	73.527	231730	230700	125770	94444	91101	102640	215980	231100	135310	97662	93420	99265	12	12	12	12	12	12	21.1	179420000
sp|Q3V1T4|P3H1_MOUSE	sp|Q3V1T4|P3H1_MOUSE	3	3	3	sp|Q3V1T4|P3H1_MOUSE Prolyl 3-hydroxylase 1 OS=Mus musculus OX=10090 GN=P3h1 PE=1 SV=2	1	3	3	3	3	3	3	4.1	4.1	4.1	83.65	739	739	3.5	1	1			1	1			0	19.421	15412	27659	13655	25665	27538	31194	14375	26838	15094	25500	28044	30161	3	3	3	3	3	3	4.1	19792000
sp|Q3V2C1|KRA93_MOUSE	sp|Q3V2C1|KRA93_MOUSE	1	1	1	sp|Q3V2C1|KRA93_MOUSE Keratin-associated protein 9-3 OS=Mus musculus OX=10090 GN=Krtap9-3 PE=2 SV=1	1	1	1	1	1	1	1	7.4	7.4	7.4	13.902	136	136	3.5			1	1					0.0015326	6.5983	3931.6	2901.9	2740.3	1052	95181	340.62	3663.4	2991.1	2780.5	3893.9	89259	2989.5	2	2	2	2	2	1	7.4	15304000
sp|Q3V3R1|C1TM_MOUSE	sp|Q3V3R1|C1TM_MOUSE	10	10	10	sp|Q3V3R1|C1TM_MOUSE Monofunctional C1-tetrahydrofolate synthase, mitochondrial OS=Mus musculus OX=10090 GN=Mthfd1l PE=1 SV=2	1	10	10	10	10	10	10	11.2	11.2	11.2	105.73	977	977	6.08		1	1		1	4	3	3	0	75.404	224730	378730	179060	265510	305870	334300	209600	368330	198100	266520	310180	323580	12	12	12	12	12	12	11.2	270870000
sp|Q3V3R4|ITA1_MOUSE	sp|Q3V3R4|ITA1_MOUSE	7	7	7	sp|Q3V3R4|ITA1_MOUSE Integrin alpha-1 OS=Mus musculus OX=10090 GN=Itga1 PE=1 SV=2	1	7	7	7	7	7	7	6.4	6.4	6.4	130.81	1179	1179	3.89		3	2		2	1	1		0	77.228	89769	167710	84849	81876	79524	97392	83739	162500	92407	83374	81683	93950	7	7	7	7	7	7	6.4	122430000
sp|Q4FK66|PR38A_MOUSE	sp|Q4FK66|PR38A_MOUSE	2	2	2	sp|Q4FK66|PR38A_MOUSE Pre-mRNA-splicing factor 38A OS=Mus musculus OX=10090 GN=Prpf38a PE=1 SV=1	1	2	2	2	2	2	2	7.1	7.1	7.1	37.436	312	312	4			1	2	1				0	12.108	10699	18180	9307.4	12162	11961	14634	9978.8	17684	10165	12192	12271	14117	4	4	4	3	4	4	7.1	16623000
sp|Q4PZA2|ECE1_MOUSE	sp|Q4PZA2|ECE1_MOUSE	6	6	6	sp|Q4PZA2|ECE1_MOUSE Endothelin-converting enzyme 1 OS=Mus musculus OX=10090 GN=Ece1 PE=1 SV=1	1	6	6	6	6	6	6	7.4	7.4	7.4	87.072	769	769	6.14			1		1	1	3	1	0	40.262	87451	142920	73004	60942	55427	63945	81558	139250	79275	62481	57056	61801	6	6	6	6	6	6	7.4	112160000
sp|Q4VBE8|WDR18_MOUSE	sp|Q4VBE8|WDR18_MOUSE	1	1	1	sp|Q4VBE8|WDR18_MOUSE WD repeat-containing protein 18 OS=Mus musculus OX=10090 GN=Wdr18 PE=1 SV=1	1	1	1	1	1	1	1	2.1	2.1	2.1	47.211	431	431	4				1					0.002271	6.5447	3744.6	6676	3779.4	3375.2	3645.2	4220.6	3492.8	6485.3	4054.9	3462.6	3717.3	4078	1	1	1	1	1	1	2.1	6839300
sp|Q505F5|LRC47_MOUSE	sp|Q505F5|LRC47_MOUSE	1	1	1	sp|Q505F5|LRC47_MOUSE Leucine-rich repeat-containing protein 47 OS=Mus musculus OX=10090 GN=Lrrc47 PE=1 SV=1	1	1	1	1	1	1	1	2.4	2.4	2.4	63.589	581	581	1	1								0	7.6339	2048.4	2905.9	1356	1765.8	1696.6	1595.8	1910	2848.2	1499.5	1771.2	1729.8	1553.1	1	1	1	1	1	1	2.4	1473100
sp|Q52KI8|SRRM1_MOUSE	sp|Q52KI8|SRRM1_MOUSE	10	10	10	sp|Q52KI8|SRRM1_MOUSE Serine/arginine repetitive matrix protein 1 OS=Mus musculus OX=10090 GN=Srrm1 PE=1 SV=2	1	10	10	10	10	10	10	11.2	11.2	11.2	106.86	946	946	4.67	1	2	2	3	3	4	2	1	0	156.27	395490	678240	382750	494350	477960	598550	368870	659890	412930	496140	491180	577030	18	18	18	18	18	18	11.2	898030000
sp|Q569Z5|DDX46_MOUSE	sp|Q569Z5|DDX46_MOUSE	4	4	4	sp|Q569Z5|DDX46_MOUSE Probable ATP-dependent RNA helicase DDX46 OS=Mus musculus OX=10090 GN=Ddx46 PE=1 SV=2	1	4	4	4	4	4	4	4	4	4	117.45	1032	1032	5.6				1	1	2	1		0	26.063	23384	43333	21972	30505	30920	35753	21813	42001	24053	30570	31611	34548	3	3	3	3	3	3	4	30789000
sp|Q569Z6|TR150_MOUSE	sp|Q569Z6|TR150_MOUSE	6	6	6	sp|Q569Z6|TR150_MOUSE Thyroid hormone receptor-associated protein 3 OS=Mus musculus OX=10090 GN=Thrap3 PE=1 SV=1	1	6	6	6	6	6	6	5.9	5.9	5.9	108.18	951	951	3.67	1	1	1	4	1	1			0	39.465	72241	122040	61694	82615	93304	99693	67377	118720	67519	83192	94656	96571	8	8	8	8	8	8	5.9	89741000
sp|Q5EG47|AAPK1_MOUSE	sp|Q5EG47|AAPK1_MOUSE	1	1	1	sp|Q5EG47|AAPK1_MOUSE 5-AMP-activated protein kinase catalytic subunit alpha-1 OS=Mus musculus OX=10090 GN=Prkaa1 PE=1 SV=2	1	1	1	1	1	1	1	1.8	1.8	1.8	63.928	559	559	4				1					0.0070572	6.1123	11039	23960	9535.1	7667.6	10023	12621	10301	23062	10732	7978.2	10161	12163	1	1	1	1	1	1	1.8	14441000
sp|Q5FWI3|CEIP2_MOUSE;sp|Q8BI06|CEMIP_MOUSE	sp|Q5FWI3|CEIP2_MOUSE	41;1	41;1	41;1	sp|Q5FWI3|CEIP2_MOUSE Cell surface hyaluronidase OS=Mus musculus OX=10090 GN=Cemip2 PE=1 SV=1	2	41	41	41	41	41	41	35	35	35	153.8	1383	1383;1361	6.14		4	3	4	9	10	17	17	0	323.31	1623900	2952800	1380800	1163800	1143200	1317100	1514700	2862700	1517600	1195200	1171600	1272900	60	60	60	60	60	60	35	3459699999.9999995
sp|Q5I012|S38AA_MOUSE	sp|Q5I012|S38AA_MOUSE	17	17	17	sp|Q5I012|S38AA_MOUSE Putative sodium-coupled neutral amino acid transporter 10 OS=Mus musculus OX=10090 GN=Slc38a10 PE=1 SV=2	1	17	17	17	17	17	17	20.8	20.8	20.8	117.19	1090	1090	5.05	1	2	2	2	3	7	5		0	171.23	195540	365250	186450	274560	222460	320160	182410	353930	204140	272890	232120	307530	20	20	20	20	20	20	20.8	313180000
sp|Q5SUC9|SCO1_MOUSE	sp|Q5SUC9|SCO1_MOUSE	4	4	4	sp|Q5SUC9|SCO1_MOUSE Protein SCO1 homolog, mitochondrial OS=Mus musculus OX=10090 GN=Sco1 PE=1 SV=1	1	4	4	4	4	4	4	12	12	12	31.617	284	284	5.5	1	1					2	2	0	29.902	187340	357530	197340	215930	206830	245530	174760	346340	212920	218310	212350	237070	6	6	6	6	6	6	12	150200000
sp|Q5SUF2|LC7L3_MOUSE	sp|Q5SUF2|LC7L3_MOUSE	11	11	11	sp|Q5SUF2|LC7L3_MOUSE Luc7-like protein 3 OS=Mus musculus OX=10090 GN=Luc7l3 PE=1 SV=1	1	11	11	11	11	11	11	24.5	24.5	24.5	51.45	432	432	5.18	1	1	1	3	3	3	3	2	0	132.46	436830	929140	374320	448200	500740	622130	407590	894950	422550	453600	510700	599830	16	16	16	16	16	16	24.5	905330000
sp|Q5SUR0|PUR4_MOUSE	sp|Q5SUR0|PUR4_MOUSE	1	1	1	sp|Q5SUR0|PUR4_MOUSE Phosphoribosylformylglycinamidine synthase OS=Mus musculus OX=10090 GN=Pfas PE=1 SV=1	1	1	1	1	1	1	1	0.9	0.9	0.9	144.63	1337	1337	4				1					0	7.8945	4488.8	7556.9	3830.2	4801.9	4949.6	5977.9	4186.5	7352.8	4185.8	4835.2	5063.4	5768.8	1	1	1	1	1	1	0.9	5221800
sp|Q5SUV1|RSAD1_MOUSE	sp|Q5SUV1|RSAD1_MOUSE	1	1	1	sp|Q5SUV1|RSAD1_MOUSE Radical S-adenosyl methionine domain-containing protein 1, mitochondrial OS=Mus musculus OX=10090 GN=Rsad1 PE=2 SV=1	1	1	1	1	1	1	1	2	2	2	48.665	442	442	4				1					0.0044085	6.3635	1467.5	1782.8	1078.9	1499.8	954.45	1696.1	1368.1	1765	1156.1	1486.1	1022.3	1621.7	1	1	1	1	1	1	2	58772000
sp|Q5SWU9|ACACA_MOUSE	sp|Q5SWU9|ACACA_MOUSE	94	94	78	sp|Q5SWU9|ACACA_MOUSE Acetyl-CoA carboxylase 1 OS=Mus musculus OX=10090 GN=Acaca PE=1 SV=1	1	94	94	78	94	94	78	42.6	42.6	35.9	265.25	2345	2345	6.11	6	12	15	19	27	38	60	78	0	323.31	20650000	34861000	19882000	9868100	15187000	11890000	19260000	33943000	21202000	10738000	15118000	11655000	302	302	302	302	302	302	42.6	116860000000
sp|Q5U458|DJC11_MOUSE	sp|Q5U458|DJC11_MOUSE	5	5	5	sp|Q5U458|DJC11_MOUSE DnaJ homolog subfamily C member 11 OS=Mus musculus OX=10090 GN=Dnajc11 PE=1 SV=2	1	5	5	5	5	5	5	8.2	8.2	8.2	63.232	559	559	4		1	2	2	1		1		0	49.291	87808	162250	95644	103710	124390	110450	81908	157440	102390	105610	125270	107710	7	7	7	7	7	7	8.2	100420000
sp|Q5U4D8|SC5A6_MOUSE	sp|Q5U4D8|SC5A6_MOUSE	5	5	5	sp|Q5U4D8|SC5A6_MOUSE Sodium-dependent multivitamin transporter OS=Mus musculus OX=10090 GN=Slc5a6 PE=1 SV=2	1	5	5	5	5	5	5	11.4	11.4	11.4	68.51	634	634	5.31			1	4	3	2	1	2	0	50.946	174460	275680	167490	101080	121420	122450	162700	269320	177570	107010	122800	118840	14	14	14	14	14	14	11.4	2177400000
sp|Q5XF89|AT133_MOUSE	sp|Q5XF89|AT133_MOUSE	16	16	16	sp|Q5XF89|AT133_MOUSE Probable cation-transporting ATPase 13A3 OS=Mus musculus OX=10090 GN=Atp13a3 PE=1 SV=1	1	16	16	16	16	16	16	14.7	14.7	14.7	137.47	1219	1219	5.97			2	4	4	8	5	6	0	119.53	616750	1139200	505880	330230	386200	450460	575310	1103400	558790	347350	392670	435120	26	26	26	26	26	26	14.7	728910000
sp|Q5XJY4|PARL_MOUSE	sp|Q5XJY4|PARL_MOUSE	5	5	5	sp|Q5XJY4|PARL_MOUSE Presenilins-associated rhomboid-like protein, mitochondrial OS=Mus musculus OX=10090 GN=Parl PE=1 SV=1	1	5	5	5	5	5	5	11.1	11.1	11.1	41.963	377	377	6.6				1	1			3	0	53.574	122620	218620	109030	136620	140450	141450	114380	212200	119410	137540	142930	137310	3	3	3	3	3	3	11.1	132500000
sp|Q5Y5T1|ZDH20_MOUSE	sp|Q5Y5T1|ZDH20_MOUSE	4	4	4	sp|Q5Y5T1|ZDH20_MOUSE Palmitoyltransferase ZDHHC20 OS=Mus musculus OX=10090 GN=Zdhhc20 PE=1 SV=1	1	4	4	4	4	4	4	15.8	15.8	15.8	43.975	380	380	6.6					1	2		2	0	51.179	46184	95047	38456	51691	53828	69853	43090	91655	43460	51937	55163	67270	4	4	4	4	4	4	15.8	84290000
sp|Q60519|SEM5B_MOUSE	sp|Q60519|SEM5B_MOUSE	4	4	4	sp|Q60519|SEM5B_MOUSE Semaphorin-5B OS=Mus musculus OX=10090 GN=Sema5b PE=2 SV=2	1	4	4	4	4	4	4	3.4	3.4	3.4	120.33	1093	1093	5.4			1	1		1	2		0	23.121	33711	53516	33920	49302	35314	42559	31438	52286	36196	48867	36934	41086	4	4	4	4	4	4	3.4	34664000
sp|Q60597|ODO1_MOUSE	sp|Q60597|ODO1_MOUSE	2	2	2	sp|Q60597|ODO1_MOUSE 2-oxoglutarate dehydrogenase, mitochondrial OS=Mus musculus OX=10090 GN=Ogdh PE=1 SV=3	1	2	2	2	2	2	2	1.8	1.8	1.8	116.45	1023	1023	3.5			1	1					0	19.254	16743	26633	13458	17918	25221	18369	15614	25977	14728	18189	25113	18067	1	1	1	1	1	1	1.8	16625000
sp|Q60605|MYL6_MOUSE;sp|Q8CI43|MYL6B_MOUSE	sp|Q60605|MYL6_MOUSE	3;1	3;1	3;1	sp|Q60605|MYL6_MOUSE Myosin light polypeptide 6 OS=Mus musculus OX=10090 GN=Myl6 PE=1 SV=3	2	3	3	3	3	3	3	22.5	22.5	22.5	16.93	151	151;207	5.25			1	1			2		0	19.034	19407	30684	15647	18562	26240	22951	18098	29938	17071	18943	26231	22392	4	4	4	4	4	4	22.5	32169000
sp|Q60634|FLOT2_MOUSE	sp|Q60634|FLOT2_MOUSE	2	2	2	sp|Q60634|FLOT2_MOUSE Flotillin-2 OS=Mus musculus OX=10090 GN=Flot2 PE=1 SV=2	1	2	2	2	2	2	2	4.7	4.7	4.7	47.037	428	428	2.33	1	1		1					0	14.098	12786	23840	12766	10174	10881	12479	11927	23110	13773	10510	11101	12061	2	2	2	2	2	2	4.7	8858800
sp|Q60715|P4HA1_MOUSE	sp|Q60715|P4HA1_MOUSE	2	2	2	sp|Q60715|P4HA1_MOUSE Prolyl 4-hydroxylase subunit alpha-1 OS=Mus musculus OX=10090 GN=P4ha1 PE=1 SV=2	1	2	2	2	2	2	2	3.7	3.7	3.7	60.909	534	534	6						2			0	12.778	8896.4	14706	9652.3	12171	11559	13305	8297	14347	10236	12218	11859	12859	2	2	2	2	2	2	3.7	21887000
sp|Q60738|ZNT1_MOUSE	sp|Q60738|ZNT1_MOUSE	13	13	13	sp|Q60738|ZNT1_MOUSE Zinc transporter 1 OS=Mus musculus OX=10090 GN=Slc30a1 PE=1 SV=1	1	13	13	13	13	13	13	31.2	31.2	31.2	54.716	503	503	5.96	1	1	2	2	2	5	6	7	0	150.94	761660	1512700	578680	478740	516950	624600	710590	1460100	655750	493940	527960	602720	27	27	27	27	27	27	31.2	2972199999.9999995
sp|Q60751|IGF1R_MOUSE	sp|Q60751|IGF1R_MOUSE	17	12	12	sp|Q60751|IGF1R_MOUSE Insulin-like growth factor 1 receptor OS=Mus musculus OX=10090 GN=Igf1r PE=1 SV=3	1	17	12	12	17	12	12	11.6	8.8	8.8	155.79	1373	1373	5.71		1	1	3		2	5	2	0	94.814	311890	563200	290170	199860	223340	268240	290920	546490	314150	208950	227760	258880	12	12	12	12	12	12	11.6	333930000
sp|Q60759|GCDH_MOUSE	sp|Q60759|GCDH_MOUSE	1	1	1	sp|Q60759|GCDH_MOUSE Glutaryl-CoA dehydrogenase, mitochondrial OS=Mus musculus OX=10090 GN=Gcdh PE=1 SV=2	1	1	1	1	1	1	1	3.2	3.2	3.2	48.605	438	438	5					1				0	6.9627	886.58	2333.4	1117.4	1529.2	1808.8	2105.2	827.66	2235.2	1232.3	1541.2	1835.7	2033.6	1	1	1	1	1	1	3.2	2619200
sp|Q60767|LY75_MOUSE	sp|Q60767|LY75_MOUSE	53	53	53	sp|Q60767|LY75_MOUSE Lymphocyte antigen 75 OS=Mus musculus OX=10090 GN=Ly75 PE=1 SV=2	1	53	53	53	53	53	53	32.6	32.6	32.6	197.35	1723	1723	5.8	2	4	10	15	20	17	18	32	0	323.31	5836300	11375000	4632200	3835400	4712400	5316300	5444700	10991000	5196200	3973200	4773300	5140400	138	138	138	138	138	138	32.6	26820000000
sp|Q60770|STXB3_MOUSE	sp|Q60770|STXB3_MOUSE	5	5	5	sp|Q60770|STXB3_MOUSE Syntaxin-binding protein 3 OS=Mus musculus OX=10090 GN=Stxbp3 PE=1 SV=1	1	5	5	5	5	5	5	9.1	9.1	9.1	67.942	592	592	3.67		2	2		1		1		0	32.552	26144	52719	23562	23175	21840	28765	24392	50901	26111	23562	22524	27692	4	4	4	4	4	4	9.1	37070000
sp|Q60846|TNR8_MOUSE	sp|Q60846|TNR8_MOUSE	7	7	7	sp|Q60846|TNR8_MOUSE Tumor necrosis factor receptor superfamily member 8 OS=Mus musculus OX=10090 GN=Tnfrsf8 PE=2 SV=1	1	7	7	7	7	7	7	15.5	15.5	15.5	53.216	498	498	4.8		1	1	4	1	1		2	0	82.693	163950	297700	133500	65327	65185	83422	152930	288570	146950	70228	67076	80370	9	9	9	9	9	9	15.5	271300000
sp|Q60864|STIP1_MOUSE	sp|Q60864|STIP1_MOUSE	2	2	2	sp|Q60864|STIP1_MOUSE Stress-induced-phosphoprotein 1 OS=Mus musculus OX=10090 GN=Stip1 PE=1 SV=1	1	2	2	2	2	2	2	3.1	3.1	3.1	62.581	543	543	4.67	1					1	1		0	15.98	13418	26207	11931	13513	13595	17957	12518	25335	13211	13664	13969	17285	1	1	1	1	1	1	3.1	7317400
sp|Q60928|GGT1_MOUSE	sp|Q60928|GGT1_MOUSE	7	7	7	sp|Q60928|GGT1_MOUSE Glutathione hydrolase 1 proenzyme OS=Mus musculus OX=10090 GN=Ggt1 PE=1 SV=1	1	7	7	7	7	7	7	14.3	14.3	14.3	61.562	568	568	6				2	3	1	1	3	0	89.424	142770	262070	131900	122880	107450	135860	133180	254100	143680	125020	111170	130950	8	8	8	8	8	8	14.3	320990000
sp|Q60930|VDAC2_MOUSE	sp|Q60930|VDAC2_MOUSE	9	9	9	sp|Q60930|VDAC2_MOUSE Voltage-dependent anion-selective channel protein 2 OS=Mus musculus OX=10090 GN=Vdac2 PE=1 SV=2	1	9	9	9	9	9	9	30.2	30.2	30.2	31.732	295	295	6.8		1	1			2	3	8	0	278.04	1292500	2684200	999790	1373000	1776000	2116200	1205900	2586600	1145700	1388800	1796800	2042600	15	15	15	15	15	15	30.2	3432299999.9999995
sp|Q60931|VDAC3_MOUSE	sp|Q60931|VDAC3_MOUSE	10	10	10	sp|Q60931|VDAC3_MOUSE Voltage-dependent anion-selective channel protein 3 OS=Mus musculus OX=10090 GN=Vdac3 PE=1 SV=1	1	10	10	10	10	10	10	46.3	46.3	46.3	30.752	283	283	7				1	1	2	1	7	0	122.7	338170	644760	263280	382610	450590	485150	315470	623490	297510	384720	456280	469820	13	13	13	13	13	13	46.3	811740000
sp|Q60932|VDAC1_MOUSE	sp|Q60932|VDAC1_MOUSE	11	11	11	sp|Q60932|VDAC1_MOUSE Voltage-dependent anion-selective channel protein 1 OS=Mus musculus OX=10090 GN=Vdac1 PE=1 SV=3	1	11	11	11	11	11	11	53.4	53.4	53.4	32.351	296	296	6.87					2	5	1	7	0	182.21	369050	727380	299400	394620	498080	545460	344300	702560	337340	399340	503140	527900	14	14	14	14	14	14	53.4	664040000
sp|Q61001|LAMA5_MOUSE	sp|Q61001|LAMA5_MOUSE	11	11	11	sp|Q61001|LAMA5_MOUSE Laminin subunit alpha-5 OS=Mus musculus OX=10090 GN=Lama5 PE=1 SV=4	1	11	11	11	11	11	11	4.1	4.1	4.1	404.05	3718	3718	5.54			2	2	2	2	4	1	0	137.95	91594	165120	90214	130360	113180	127300	85436	160300	97902	129850	116620	123140	12	12	12	12	12	12	4.1	143100000
sp|Q61024|ASNS_MOUSE	sp|Q61024|ASNS_MOUSE	4	4	4	sp|Q61024|ASNS_MOUSE Asparagine synthetase [glutamine-hydrolyzing] OS=Mus musculus OX=10090 GN=Asns PE=1 SV=3	1	4	4	4	4	4	4	6.6	6.6	6.6	64.282	561	561	7.5							2	2	0	26.089	136410	261780	104750	135810	186550	178470	127250	253050	118520	137970	187090	173530	3	3	3	3	3	3	6.6	114870000
sp|Q61029|LAP2B_MOUSE;sp|Q61033|LAP2A_MOUSE	sp|Q61029|LAP2B_MOUSE;sp|Q61033|LAP2A_MOUSE	8;4	8;4	8;4	sp|Q61029|LAP2B_MOUSE Lamina-associated polypeptide 2, isoforms beta/delta/epsilon/gamma OS=Mus musculus OX=10090 GN=Tmpo PE=1 SV=4;sp|Q61033|LAP2A_MOUSE Lamina-associated polypeptide 2, isoforms alpha/zeta OS=Mus musculus OX=10090 GN=Tmpo PE=1 SV=4	2	8	8	8	8	8	8	26.3	26.3	26.3	50.372	452	452;693	6.3					2	3	5		0	213.24	103510	211700	97758	130410	132520	143770	96577	204330	108300	130910	135220	139210	10	10	10	10	10	10	26.3	178520000
sp|Q61070|EI24_MOUSE	sp|Q61070|EI24_MOUSE	3	3	3	sp|Q61070|EI24_MOUSE Etoposide-induced protein 2.4 OS=Mus musculus OX=10090 GN=Ei24 PE=1 SV=3	1	3	3	3	3	3	3	6.5	6.5	6.5	38.932	340	340	6					2	1		1	0	16.41	20209	33233	19725	20591	20818	21634	18848	32403	21088	20895	21229	20978	3	3	3	3	3	3	6.5	19938000
sp|Q61074|PPM1G_MOUSE	sp|Q61074|PPM1G_MOUSE	1	1	1	sp|Q61074|PPM1G_MOUSE Protein phosphatase 1G OS=Mus musculus OX=10090 GN=Ppm1g PE=1 SV=3	1	1	1	1	1	1	1	3.1	3.1	3.1	58.727	542	542	5					1				0	8.0255	2414.5	3831	1960.8	3703.5	2437.1	3495.4	2251.7	3737.4	2157.5	3633.4	2579.4	3358.5	1	1	1	1	1	1	3.1	9726400
sp|Q61081|CDC37_MOUSE	sp|Q61081|CDC37_MOUSE	2	2	2	sp|Q61081|CDC37_MOUSE Hsp90 co-chaperone Cdc37 OS=Mus musculus OX=10090 GN=Cdc37 PE=1 SV=1	1	2	2	2	2	2	2	6.3	6.3	6.3	44.593	379	379	5.5				1			1		0	17.095	27452	53756	25560	25373	37156	37364	25611	51975	28080	26170	37233	36262	2	2	2	2	2	2	6.3	27995000
sp|Q61090|FZD7_MOUSE;sp|O70421|FZD1_MOUSE	sp|Q61090|FZD7_MOUSE	8;1	8;1	6;1	sp|Q61090|FZD7_MOUSE Frizzled-7 OS=Mus musculus OX=10090 GN=Fzd7 PE=1 SV=2	2	8	8	6	8	8	6	11.4	11.4	8.6	63.732	572	572;642	5.71	1	1	1	1	2	1	2	5	0	51.858	607790	1081700	473530	433850	496640	553400	566910	1049200	525910	445460	504410	535330	14	14	14	14	14	14	11.4	1728799999.9999998
sp|Q61102|ABCB7_MOUSE	sp|Q61102|ABCB7_MOUSE	7	7	7	sp|Q61102|ABCB7_MOUSE ATP-binding cassette sub-family B member 7, mitochondrial OS=Mus musculus OX=10090 GN=Abcb7 PE=1 SV=3	1	7	7	7	7	7	7	10.5	10.5	10.5	82.58	752	752	6.25				1	2	3	5	1	0	95.666	289230	533800	270940	333830	344490	370860	269800	517470	295960	336370	351170	359190	12	12	12	12	12	12	10.5	483830000
sp|Q61112|CAB45_MOUSE	sp|Q61112|CAB45_MOUSE	1	1	1	sp|Q61112|CAB45_MOUSE 45 kDa calcium-binding protein OS=Mus musculus OX=10090 GN=Sdf4 PE=1 SV=1	1	1	1	1	1	1	1	3.6	3.6	3.6	42.064	361	361	5					1				0	6.9081	6527.3	11994	6377.1	8098.7	6827.1	8893	6088.7	11632	6928.2	8104.6	7082	8564.7	1	1	1	1	1	1	3.6	9983500
sp|Q61121|GPR19_MOUSE	sp|Q61121|GPR19_MOUSE	2	2	2	sp|Q61121|GPR19_MOUSE Probable G-protein coupled receptor 19 OS=Mus musculus OX=10090 GN=Gpr19 PE=2 SV=2	1	2	2	2	2	2	2	4.8	4.8	4.8	47.533	415	415	4			1	1	1				0	14.657	30886	57011	28463	17390	18705	24143	28811	55261	30912	18339	19163	23253	3	3	3	3	3	3	4.8	54040000
sp|Q61124|CLN3_MOUSE	sp|Q61124|CLN3_MOUSE	3	3	3	sp|Q61124|CLN3_MOUSE Battenin OS=Mus musculus OX=10090 GN=Cln3 PE=1 SV=2	1	3	3	3	3	3	3	7.8	7.8	7.8	47.656	438	438	4.33	1				1		1		0	20.379	30845	48440	27611	31116	24906	27258	28765	47312	29690	31261	25787	26392	4	4	4	4	4	4	7.8	34249000
sp|Q61136|PRP4B_MOUSE	sp|Q61136|PRP4B_MOUSE	1	1	1	sp|Q61136|PRP4B_MOUSE Serine/threonine-protein kinase PRP4 homolog OS=Mus musculus OX=10090 GN=Prpf4b PE=1 SV=3	1	1	1	1	1	1	1	1.1	1.1	1.1	116.97	1007	1007	3			1						0	8.8746	0	0	0	0	0	0	0	0	0	0	0	0	0	0	0	0	0	0	1.1	0
sp|Q61165|SL9A1_MOUSE	sp|Q61165|SL9A1_MOUSE	12	12	12	sp|Q61165|SL9A1_MOUSE Sodium/hydrogen exchanger 1 OS=Mus musculus OX=10090 GN=Slc9a1 PE=1 SV=1	1	12	12	12	12	12	12	21.1	21.1	21.1	91.467	820	820	6.21		3	1	1	1	3	7	8	0	219.39	331580	676790	276980	284980	269190	343940	309360	652870	311240	289080	277290	331390	24	24	24	24	24	24	21.1	3517999999.9999995
sp|Q61171|PRDX2_MOUSE	sp|Q61171|PRDX2_MOUSE	2	2	2	sp|Q61171|PRDX2_MOUSE Peroxiredoxin-2 OS=Mus musculus OX=10090 GN=Prdx2 PE=1 SV=3	1	2	2	2	2	2	2	10.6	10.6	10.6	21.778	198	198	7.5							1	1	0	12.475	55065	62792	43169	58634	43614	55139	51329	62458	45625	58317	45568	53154	2	2	2	2	2	2	10.6	114220000
sp|Q61176|ARGI1_MOUSE	sp|Q61176|ARGI1_MOUSE	3	3	3	sp|Q61176|ARGI1_MOUSE Arginase-1 OS=Mus musculus OX=10090 GN=Arg1 PE=1 SV=1	1	3	3	3	3	3	3	9.3	9.3	9.3	34.807	323	323	6.25					1	2		1	0	30.329	45902	49479	51618	47980	46281	60021	42785	49603	52395	48907	47650	57805	3	3	3	3	3	3	9.3	80580000
sp|Q61207|SAP_MOUSE	sp|Q61207|SAP_MOUSE	1	1	1	sp|Q61207|SAP_MOUSE Prosaposin OS=Mus musculus OX=10090 GN=Psap PE=1 SV=2	1	1	1	1	1	1	1	1.8	1.8	1.8	61.422	557	557	8								1	0.0022489	6.4687	18236	31783	16211	21977	20193	29154	17009	30881	17725	21987	20914	28000	1	1	1	1	1	1	1.8	19430000
sp|Q61249|IGBP1_MOUSE	sp|Q61249|IGBP1_MOUSE	1	1	1	sp|Q61249|IGBP1_MOUSE Immunoglobulin-binding protein 1 OS=Mus musculus OX=10090 GN=Igbp1 PE=1 SV=1	1	1	1	1	1	1	1	3.2	3.2	3.2	38.97	340	340	2		1							0.0022642	6.5181	261.28	331.36	283.43	358.23	262.46	211.81	243.59	328.26	293.34	357.06	271.29	207.51	1	1	1	1	1	1	3.2	2626600
sp|Q61316|HSP74_MOUSE	sp|Q61316|HSP74_MOUSE	8	8	8	sp|Q61316|HSP74_MOUSE Heat shock 70 kDa protein 4 OS=Mus musculus OX=10090 GN=Hspa4 PE=1 SV=1	1	8	8	8	8	8	8	11.9	11.9	11.9	94.132	841	841	5.18				3	4	3	1		0	85.575	76266	143730	69260	85717	91002	104100	71145	139180	76187	86443	92797	100620	9	9	9	9	9	9	11.9	85563000
sp|Q61330|CNTN2_MOUSE	sp|Q61330|CNTN2_MOUSE	3	3	3	sp|Q61330|CNTN2_MOUSE Contactin-2 OS=Mus musculus OX=10090 GN=Cntn2 PE=1 SV=2	1	3	3	3	3	3	3	3.4	3.4	3.4	113.22	1040	1040	6					1	1	1		0	23.599	27139	42908	24301	35886	26201	34013	25309	41894	26269	35570	27431	32765	3	3	3	3	3	3	3.4	28943000
sp|Q61335|BAP31_MOUSE	sp|Q61335|BAP31_MOUSE	8	8	8	sp|Q61335|BAP31_MOUSE B-cell receptor-associated protein 31 OS=Mus musculus OX=10090 GN=Bcap31 PE=1 SV=4	1	8	8	8	8	8	8	27.3	27.3	27.3	27.956	245	245	4.54	1	1	1	2	5	1	2		0	48.456	189730	361000	185060	222950	276030	294170	176990	349570	201820	226250	278880	284960	9	9	9	9	9	9	27.3	195890000
sp|Q61391|NEP_MOUSE	sp|Q61391|NEP_MOUSE	23	23	23	sp|Q61391|NEP_MOUSE Neprilysin OS=Mus musculus OX=10090 GN=Mme PE=1 SV=3	1	23	23	23	23	23	23	31.6	31.6	31.6	85.701	750	750	6.34		1	1		9	11	13	9	0	294.03	1635400	3383100	1216200	1062700	1252800	1503600	1525800	3259900	1393700	1096000	1273700	1451200	49	49	49	49	49	49	31.6	4249599999.9999995
sp|Q61425|HCDH_MOUSE	sp|Q61425|HCDH_MOUSE	3	3	3	sp|Q61425|HCDH_MOUSE Hydroxyacyl-coenzyme A dehydrogenase, mitochondrial OS=Mus musculus OX=10090 GN=Hadh PE=1 SV=2	1	3	3	3	3	3	3	7.3	7.3	7.3	34.463	314	314	4.8				2	2	1			0	18.318	55926	91641	48615	55609	69262	67299	52157	89295	52746	56571	69785	65403	3	3	3	3	3	3	7.3	38069000
sp|Q61469|PLPP1_MOUSE	sp|Q61469|PLPP1_MOUSE	1	1	1	sp|Q61469|PLPP1_MOUSE Phospholipid phosphatase 1 OS=Mus musculus OX=10090 GN=Plpp1 PE=1 SV=1	1	1	1	1	1	1	1	3.5	3.5	3.5	31.891	283	283	7.5							1	1	0	6.9818	35474	72877	30129	21532	21842	25471	33097	70288	33669	22395	22362	24606	2	2	2	2	2	2	3.5	35016000
sp|Q61470|CD37_MOUSE	sp|Q61470|CD37_MOUSE	2	2	2	sp|Q61470|CD37_MOUSE Leukocyte antigen CD37 OS=Mus musculus OX=10090 GN=Cd37 PE=1 SV=1	1	2	2	2	2	2	2	10.3	10.3	10.3	31.852	281	281	5				1	1	1			0	47.245	18334	38850	13997	19432	17494	19448	17107	37405	16135	19417	17982	18818	3	3	3	3	3	3	10.3	31493000
sp|Q61475|DAF1_MOUSE;sp|Q61476|DAF2_MOUSE	sp|Q61475|DAF1_MOUSE;sp|Q61476|DAF2_MOUSE	2;1	2;1	2;1	sp|Q61475|DAF1_MOUSE Complement decay-accelerating factor, GPI-anchored OS=Mus musculus OX=10090 GN=Cd55 PE=1 SV=2;sp|Q61476|DAF2_MOUSE Complement decay-accelerating factor transmembrane isoform OS=Mus musculus OX=10090 GN=Cd55b PE=2 SV=2	2	2	2	2	2	2	2	4.9	4.9	4.9	42.617	390	390;407	7						1		1	0	12.351	88643	188250	59205	54934	68893	76575	82710	181130	69593	56593	69675	74075	2	2	2	2	2	2	4.9	100060000
sp|Q61490|CD166_MOUSE	sp|Q61490|CD166_MOUSE	3	3	3	sp|Q61490|CD166_MOUSE CD166 antigen OS=Mus musculus OX=10090 GN=Alcam PE=1 SV=3	1	3	3	3	3	3	3	5.1	5.1	5.1	65.091	583	583	5.67					2		1		0	18.973	57444	118810	46509	61871	67663	79827	53596	114530	52831	62285	68956	77085	4	4	4	4	4	4	5.1	58811000
sp|Q61495|DSG1A_MOUSE;sp|Q7TSF1|DSG1B_MOUSE;sp|Q7TSF0|DSG1C_MOUSE;sp|Q7TMD7|DSG4_MOUSE	sp|Q61495|DSG1A_MOUSE;sp|Q7TSF1|DSG1B_MOUSE;sp|Q7TSF0|DSG1C_MOUSE	4;4;2;1	4;4;2;1	4;4;2;1	sp|Q61495|DSG1A_MOUSE Desmoglein-1-alpha OS=Mus musculus OX=10090 GN=Dsg1a PE=2 SV=2;sp|Q7TSF1|DSG1B_MOUSE Desmoglein-1-beta OS=Mus musculus OX=10090 GN=Dsg1b PE=1 SV=1;sp|Q7TSF0|DSG1C_MOUSE Desmoglein-1-gamma OS=Mus musculus OX=10090 GN=Dsg1c PE=1 SV=1	4	4	4	4	4	4	4	3.5	3.5	3.5	114.6	1057	1057;1060;911;1041	4.5	2	1			1	2	1	1	0	29.229	71785	86315	75440	125340	68392	84371	66919	85782	78359	122970	73187	81423	6	6	6	6	6	6	3.5	131770000
sp|Q61500|ITM2A_MOUSE	sp|Q61500|ITM2A_MOUSE	1	1	1	sp|Q61500|ITM2A_MOUSE Integral membrane protein 2A OS=Mus musculus OX=10090 GN=Itm2a PE=2 SV=2	1	1	1	1	1	1	1	3.8	3.8	3.8	29.691	263	263	3			1						0.0071276	6.1784	1824.1	3657.7	2067.3	2407.6	2179.2	3495.9	1701.8	3537.5	2226.3	2423.7	2269	3349.1	1	1	1	1	1	1	3.8	3376700
sp|Q61503|5NTD_MOUSE	sp|Q61503|5NTD_MOUSE	5	5	5	sp|Q61503|5NTD_MOUSE 5-nucleotidase OS=Mus musculus OX=10090 GN=Nt5e PE=1 SV=2	1	5	5	5	5	5	5	9.7	9.7	9.7	63.864	576	576	6.11				1	2	2	3	1	0	33.563	169060	318170	160350	183130	180990	237150	157710	308200	175120	184970	186090	228330	9	9	9	9	9	9	9.7	284200000
sp|Q61526|ERBB3_MOUSE	sp|Q61526|ERBB3_MOUSE	4	4	4	sp|Q61526|ERBB3_MOUSE Receptor tyrosine-protein kinase erbB-3 OS=Mus musculus OX=10090 GN=Erbb3 PE=1 SV=2	1	4	4	4	4	4	4	3.9	3.9	3.9	147.61	1339	1339	6				1	1		1	1	0	54.733	49674	85592	50180	36818	50304	41243	46330	83283	53506	38561	50315	40349	4	4	4	4	4	4	3.9	62022000
sp|Q61543|GSLG1_MOUSE	sp|Q61543|GSLG1_MOUSE	35	35	35	sp|Q61543|GSLG1_MOUSE Golgi apparatus protein 1 OS=Mus musculus OX=10090 GN=Glg1 PE=1 SV=1	1	35	35	35	35	35	35	31.4	31.4	31.4	133.73	1175	1175	5.14	2	5	4	9	18	11	10	6	0	323.31	1502400	2869000	1220200	1690300	1541300	1981500	1401500	2774800	1369100	1689400	1590400	1908900	68	68	68	68	68	68	31.4	3715199999.9999995
sp|Q61553|FSCN1_MOUSE	sp|Q61553|FSCN1_MOUSE	7	7	7	sp|Q61553|FSCN1_MOUSE Fascin OS=Mus musculus OX=10090 GN=Fscn1 PE=1 SV=4	1	7	7	7	7	7	7	14.6	14.6	14.6	54.507	493	493	4.45		2	3	2	1		1	2	0	59.545	106920	184280	99934	133290	150950	156470	99720	179210	108390	134240	152990	151730	7	7	7	7	7	7	14.6	214340000
sp|Q61584|FXR1_MOUSE;sp|P35922|FMR1_MOUSE;sp|Q9WVR4|FXR2_MOUSE	sp|Q61584|FXR1_MOUSE	3;1;1	3;1;1	3;1;1	sp|Q61584|FXR1_MOUSE Fragile X mental retardation syndrome-related protein 1 OS=Mus musculus OX=10090 GN=Fxr1 PE=1 SV=2	3	3	3	3	3	3	3	5	5	5	76.221	677	677;614;673	6.67						1	2		0	19.695	0	0	0	0	0	0	0	0	0	0	0	0	0	0	0	0	0	0	5	0
sp|Q61595|KTN1_MOUSE	sp|Q61595|KTN1_MOUSE	2	2	2	sp|Q61595|KTN1_MOUSE Kinectin OS=Mus musculus OX=10090 GN=Ktn1 PE=1 SV=1	1	2	2	2	2	2	2	1.7	1.7	1.7	152.59	1327	1327	5				1		1			0	12.418	12082	20197	10943	14067	14118	14702	11268	19666	11863	14134	14398	14255	2	2	2	2	2	2	1.7	13702000
sp|Q61609|S20A1_MOUSE	sp|Q61609|S20A1_MOUSE	11	11	11	sp|Q61609|S20A1_MOUSE Sodium-dependent phosphate transporter 1 OS=Mus musculus OX=10090 GN=Slc20a1 PE=1 SV=1	1	11	11	11	11	11	11	15.7	15.7	15.7	74.152	681	681	4.53	2	4	4	4	8	5	3	2	0	126.56	837730	1452500	715630	433210	717290	521610	781350	1411300	778530	464460	710760	513000	36	36	36	36	36	36	15.7	3824299999.9999995
sp|Q61655|DD19A_MOUSE	sp|Q61655|DD19A_MOUSE	2	2	2	sp|Q61655|DD19A_MOUSE ATP-dependent RNA helicase DDX19A OS=Mus musculus OX=10090 GN=Ddx19a PE=1 SV=2	1	2	2	2	2	2	2	6.1	6.1	6.1	53.932	478	478	3		1		1					0	26.476	649.9	1374.2	726.53	982.09	769.94	1360.6	606.39	1326	790.71	978.82	812.07	1300.9	1	1	1	1	1	1	6.1	1892800
sp|Q61656|DDX5_MOUSE;sp|Q501J6|DDX17_MOUSE	sp|Q61656|DDX5_MOUSE;sp|Q501J6|DDX17_MOUSE	2;1	2;1	2;1	sp|Q61656|DDX5_MOUSE Probable ATP-dependent RNA helicase DDX5 OS=Mus musculus OX=10090 GN=Ddx5 PE=1 SV=2;sp|Q501J6|DDX17_MOUSE Probable ATP-dependent RNA helicase DDX17 OS=Mus musculus OX=10090 GN=Ddx17 PE=1 SV=1	2	2	2	2	2	2	2	2.8	2.8	2.8	69.289	614	614;650	4.33		1			1	1			0	11.886	8049	16617	7876.6	7972.1	13114	12388	7509.8	16036	8659.1	8256.5	13065	12049	1	1	1	1	1	1	2.8	8402500
sp|Q61672|S29A2_MOUSE	sp|Q61672|S29A2_MOUSE	4	4	4	sp|Q61672|S29A2_MOUSE Equilibrative nucleoside transporter 2 OS=Mus musculus OX=10090 GN=Slc29a2 PE=1 SV=2	1	4	4	4	4	4	4	8.1	8.1	8.1	50.255	456	456	5	1	1			3	3	2		0	88.957	337740	760020	247590	150550	206980	205560	315180	729960	285060	160220	208020	199600	10	10	8	10	10	10	8.1	1238500000
sp|Q61699|HS105_MOUSE	sp|Q61699|HS105_MOUSE	2	2	2	sp|Q61699|HS105_MOUSE Heat shock protein 105 kDa OS=Mus musculus OX=10090 GN=Hsph1 PE=1 SV=2	1	2	2	2	2	2	2	3.3	3.3	3.3	96.406	858	858	5				1		1			0	38.813	5516.2	11819	6296.5	6461.8	8071	8957.7	5147.1	11399	6817.5	6610.8	8162.4	8665.7	1	1	1	1	1	1	3.3	8113400
sp|Q61730|IL1AP_MOUSE	sp|Q61730|IL1AP_MOUSE	3	3	3	sp|Q61730|IL1AP_MOUSE Interleukin-1 receptor accessory protein OS=Mus musculus OX=10090 GN=Il1rap PE=1 SV=1	1	3	3	3	3	3	3	5.4	5.4	5.4	65.74	570	570	5				1	1	1			0	16.814	18543	31726	14800	20068	13799	17207	17295	30833	16378	19936	14493	16596	2	2	2	2	2	2	5.4	11688000
sp|Q61733|RT31_MOUSE	sp|Q61733|RT31_MOUSE	1	1	1	sp|Q61733|RT31_MOUSE 28S ribosomal protein S31, mitochondrial OS=Mus musculus OX=10090 GN=Mrps31 PE=1 SV=1	1	1	1	1	1	1	1	2.6	2.6	2.6	43.88	384	384	3			1						0	7.2219	7109.1	8546.5	5146.9	8610.3	7263.7	10074	6627.2	8465.7	5538.8	8526.5	7548.2	9685.9	1	1	1	1	1	1	2.6	17122000
sp|Q61735|CD47_MOUSE	sp|Q61735|CD47_MOUSE	2	2	2	sp|Q61735|CD47_MOUSE Leukocyte surface antigen CD47 OS=Mus musculus OX=10090 GN=Cd47 PE=1 SV=2	1	2	2	2	2	2	2	7.6	7.6	7.6	33.097	303	303	6.67						2		1	0	15.174	52760	98961	40851	55067	46901	60177	49216	95761	46024	55004	48591	57980	3	3	3	3	3	3	7.6	69833000
sp|Q61739|ITA6_MOUSE	sp|Q61739|ITA6_MOUSE	40	40	40	sp|Q61739|ITA6_MOUSE Integrin alpha-6 OS=Mus musculus OX=10090 GN=Itga6 PE=1 SV=3	1	40	40	40	40	40	40	41.2	41.2	41.2	122.16	1091	1091	6.04	1	4	4	9	11	13	13	26	0	323.31	3007000	5906000	2409400	2095800	2319400	2609600	2805300	5704900	2703400	2156600	2360500	2523600	94	94	94	93	94	94	41.2	10716000000
sp|Q61792|LASP1_MOUSE	sp|Q61792|LASP1_MOUSE	3	3	3	sp|Q61792|LASP1_MOUSE LIM and SH3 domain protein 1 OS=Mus musculus OX=10090 GN=Lasp1 PE=1 SV=1	1	3	3	3	3	3	3	10.6	10.6	10.6	29.994	263	263	5.33				1	1		1		0	23.826	43622	89402	36590	27151	38659	43832	40699	86229	40969	28496	38932	42371	3	3	3	3	3	3	10.6	39708000
sp|Q61881|MCM7_MOUSE	sp|Q61881|MCM7_MOUSE	2	2	2	sp|Q61881|MCM7_MOUSE DNA replication licensing factor MCM7 OS=Mus musculus OX=10090 GN=Mcm7 PE=1 SV=1	1	2	2	2	2	2	2	3.6	3.6	3.6	81.21	719	719	6					1		1		0	13.315	1231.6	1632.7	1720.3	1228.2	1542.5	1716.7	1148.2	1617.5	1739.8	1284.1	1560.7	1660.6	1	1	1	1	1	1	3.6	7509500
sp|Q61937|NPM_MOUSE	sp|Q61937|NPM_MOUSE	7	7	7	sp|Q61937|NPM_MOUSE Nucleophosmin OS=Mus musculus OX=10090 GN=Npm1 PE=1 SV=1	1	7	7	7	7	7	7	26.4	26.4	26.4	32.56	292	292	5.47		1	1	2	5	5	4	1	0	82.382	400940	774210	374440	318540	432430	501540	374030	749030	409660	330530	436510	484500	17	17	17	17	17	17	26.4	1596199999.9999998
sp|Q61990|PCBP2_MOUSE	sp|Q61990|PCBP2_MOUSE	4	2	2	sp|Q61990|PCBP2_MOUSE Poly(rC)-binding protein 2 OS=Mus musculus OX=10090 GN=Pcbp2 PE=1 SV=1	1	4	2	2	4	2	2	13.3	5.5	5.5	38.221	362	362	6				1				1	0	11.549	98217	196170	94716	87677	104790	106540	91632	189560	103750	90074	105940	103370	2	2	2	2	2	2	13.3	93830000
sp|Q62011|PDPN_MOUSE	sp|Q62011|PDPN_MOUSE	2	2	2	sp|Q62011|PDPN_MOUSE Podoplanin OS=Mus musculus OX=10090 GN=Pdpn PE=1 SV=2	1	2	2	2	2	2	2	7.6	7.6	7.6	18.232	172	172	2.6	2	1		1	1				0	79.548	170220	389660	105760	114810	234010	188200	158850	373810	128410	119960	230720	184220	5	5	5	5	5	5	7.6	325110000
sp|Q62074|KPCI_MOUSE;sp|Q02956|KPCZ_MOUSE	sp|Q62074|KPCI_MOUSE	3;1	3;1	3;1	sp|Q62074|KPCI_MOUSE Protein kinase C iota type OS=Mus musculus OX=10090 GN=Prkci PE=1 SV=3	2	3	3	3	3	3	3	6.2	6.2	6.2	68.203	595	595;592	6				1			2		0	21.834	32311	44430	36318	26144	41089	25085	30126	43806	37453	27555	40646	24899	3	3	3	3	3	3	6.2	28573000
sp|Q62093|SRSF2_MOUSE	sp|Q62093|SRSF2_MOUSE	3	3	3	sp|Q62093|SRSF2_MOUSE Serine/arginine-rich splicing factor 2 OS=Mus musculus OX=10090 GN=Srsf2 PE=1 SV=4	1	3	3	3	3	3	3	14.5	14.5	14.5	25.476	221	221	4.67			1		1	1			0	19.717	56672	91348	47666	97668	105180	367350	52852	89064	52427	97042	113830	347600	2	2	2	2	2	2	14.5	57135000
sp|Q62165|DAG1_MOUSE	sp|Q62165|DAG1_MOUSE	14	14	14	sp|Q62165|DAG1_MOUSE Dystroglycan OS=Mus musculus OX=10090 GN=Dag1 PE=1 SV=4	1	14	14	14	14	14	14	16.8	16.8	16.8	96.904	893	893	6.69				1	5	5	9	9	0	206.97	1644600	3093900	1205900	986200	1217300	1346700	1534200	2992700	1362100	1022700	1232100	1302900	31	31	31	31	31	31	16.8	8290199999.999999
sp|Q62167|DDX3X_MOUSE;sp|Q62095|DDX3Y_MOUSE;sp|P16381|DDX3L_MOUSE;sp|Q61496|DDX4_MOUSE	sp|Q62167|DDX3X_MOUSE;sp|Q62095|DDX3Y_MOUSE;sp|P16381|DDX3L_MOUSE	4;3;3;1	4;3;3;1	4;3;3;1	sp|Q62167|DDX3X_MOUSE ATP-dependent RNA helicase DDX3X OS=Mus musculus OX=10090 GN=Ddx3x PE=1 SV=3;sp|Q62095|DDX3Y_MOUSE ATP-dependent RNA helicase DDX3Y OS=Mus musculus OX=10090 GN=Ddx3y PE=1 SV=2;sp|P16381|DDX3L_MOUSE Putative ATP-dependent RNA helicase	4	4	4	4	4	4	4	6.3	6.3	6.3	73.101	662	662;658;660;702	4.8				1	4				0	25.067	32659	59253	31380	32771	42776	40379	30464	57495	34010	33546	42986	39282	5	5	5	5	5	5	6.3	57144000
sp|Q62179|SEM4B_MOUSE	sp|Q62179|SEM4B_MOUSE	13	13	13	sp|Q62179|SEM4B_MOUSE Semaphorin-4B OS=Mus musculus OX=10090 GN=Sema4b PE=1 SV=2	1	13	13	13	13	13	13	15.9	15.9	15.9	91.391	823	823	6.27				2	4	7	4	5	0	220.04	503070	949370	463770	474530	510220	575430	469280	919330	507820	483140	519880	556450	20	20	20	20	20	20	15.9	1267000000
sp|Q62186|SSRD_MOUSE	sp|Q62186|SSRD_MOUSE	2	2	2	sp|Q62186|SSRD_MOUSE Translocon-associated protein subunit delta OS=Mus musculus OX=10090 GN=Ssr4 PE=1 SV=1	1	2	2	2	2	2	2	12.2	12.2	12.2	18.936	172	172	5			1	1		1	1		0	13.731	52952	83220	44593	75586	67480	73768	49380	81245	48665	74922	69344	71419	4	4	4	4	4	4	12.2	76577000
sp|Q62273|S26A2_MOUSE	sp|Q62273|S26A2_MOUSE	5	5	5	sp|Q62273|S26A2_MOUSE Sulfate transporter OS=Mus musculus OX=10090 GN=Slc26a2 PE=1 SV=1	1	5	5	5	5	5	5	5.3	5.3	5.3	81.603	739	739	5.88			1	1	1	2	1	2	0	32.264	271400	487760	203590	131320	136240	170810	253150	472800	226980	137780	139680	164650	6	6	6	6	6	6	5.3	291230000
sp|Q62313|TGON1_MOUSE;sp|Q62314|TGON2_MOUSE	sp|Q62313|TGON1_MOUSE;sp|Q62314|TGON2_MOUSE	12;9	12;9	12;9	sp|Q62313|TGON1_MOUSE Trans-Golgi network integral membrane protein 1 OS=Mus musculus OX=10090 GN=Tgoln1 PE=1 SV=1;sp|Q62314|TGON2_MOUSE Trans-Golgi network integral membrane protein 2 OS=Mus musculus OX=10090 GN=Tgoln2 PE=1 SV=1	2	12	12	12	12	12	12	36.8	36.8	36.8	37.848	353	353;363	3.76	4	4	4	4	3	4	1	1	0	209.84	360810	731040	292670	597340	630230	972080	336630	705290	334160	592160	649330	932010	23	23	23	23	23	23	36.8	757570000
sp|Q62318|TIF1B_MOUSE	sp|Q62318|TIF1B_MOUSE	5	5	5	sp|Q62318|TIF1B_MOUSE Transcription intermediary factor 1-beta OS=Mus musculus OX=10090 GN=Trim28 PE=1 SV=3	1	5	5	5	5	5	5	8.2	8.2	8.2	88.846	834	834	6.29					2	2	2	1	0	62.569	77888	174170	70267	90851	95270	104290	72683	167490	79397	91433	97077	100950	7	7	7	7	7	7	8.2	146620000
sp|Q62351|TFR1_MOUSE	sp|Q62351|TFR1_MOUSE	32	32	32	sp|Q62351|TFR1_MOUSE Transferrin receptor protein 1 OS=Mus musculus OX=10090 GN=Tfrc PE=1 SV=1	1	32	32	32	32	32	32	40.1	40.1	40.1	85.73	763	763	5.21	7	9	11	13	8	14	17	21	0	323.31	7296000	14289000	6104400	4689000	6188900	6945600	6806600	13808000	6792000	4894100	6249400	6716500	123	123	123	123	123	123	40.1	56812000000
sp|Q62371|DDR2_MOUSE	sp|Q62371|DDR2_MOUSE	2	2	2	sp|Q62371|DDR2_MOUSE Discoidin domain-containing receptor 2 OS=Mus musculus OX=10090 GN=Ddr2 PE=1 SV=2	1	2	2	2	2	2	2	2.1	2.1	2.1	96.481	854	854	4			1	1	1				0	12.127	17821	35049	18951	16331	16076	21122	16626	33911	20438	16747	16543	20335	3	3	3	3	3	3	2.1	33856000
sp|Q62425|NDUA4_MOUSE	sp|Q62425|NDUA4_MOUSE	1	1	1	sp|Q62425|NDUA4_MOUSE Cytochrome c oxidase subunit NDUFA4 OS=Mus musculus OX=10090 GN=Ndufa4 PE=1 SV=2	1	1	1	1	1	1	1	12.2	12.2	12.2	9.3267	82	82	8								1	0.0029718	6.4193	27864	59847	24142	31412	30884	37799	26000	57627	27282	31546	31685	36463	1	1	1	1	1	1	12.2	38043000
sp|Q62470|ITA3_MOUSE	sp|Q62470|ITA3_MOUSE	17	17	17	sp|Q62470|ITA3_MOUSE Integrin alpha-3 OS=Mus musculus OX=10090 GN=Itga3 PE=1 SV=1	1	17	17	17	17	17	17	17.7	17.7	17.7	116.74	1053	1053	5.4	3	2	3	1	4	4	6	7	0	323.31	1042800	2059200	869650	899080	1064300	1260600	972810	1989100	972530	918160	1081100	1217000	31	31	31	31	31	31	17.7	5319100000
sp|Q63961|EGLN_MOUSE	sp|Q63961|EGLN_MOUSE	13	13	13	sp|Q63961|EGLN_MOUSE Endoglin OS=Mus musculus OX=10090 GN=Eng PE=1 SV=2	1	13	13	13	13	13	13	25.7	25.7	25.7	70.02	653	653	6.52			1	1	4	9	10	8	0	315.77	1226700	2267800	960430	1165300	1250400	1431400	1144300	2196000	1076000	1176800	1274400	1383500	37	37	37	37	37	37	25.7	7596499999.999999
sp|Q64133|AOFA_MOUSE	sp|Q64133|AOFA_MOUSE	5	5	5	sp|Q64133|AOFA_MOUSE Amine oxidase [flavin-containing] A OS=Mus musculus OX=10090 GN=Maoa PE=1 SV=3	1	5	5	5	5	5	5	11.2	11.2	11.2	59.601	526	526	6.67						3	2	1	0	42.918	41562	77768	40835	73564	61814	80791	38770	75366	44737	72674	64110	77801	5	5	5	5	5	5	11.2	171530000
sp|Q64310|SURF4_MOUSE	sp|Q64310|SURF4_MOUSE	4	4	4	sp|Q64310|SURF4_MOUSE Surfeit locus protein 4 OS=Mus musculus OX=10090 GN=Surf4 PE=1 SV=1	1	4	4	4	4	4	4	11.9	11.9	11.9	30.381	269	269	7.5							2	2	0	23.105	78307	155040	64053	96490	80291	98547	73055	149730	72297	95900	83170	95072	4	4	4	4	4	4	11.9	281700000
sp|Q64314|CD34_MOUSE	sp|Q64314|CD34_MOUSE	7	7	7	sp|Q64314|CD34_MOUSE Hematopoietic progenitor cell antigen CD34 OS=Mus musculus OX=10090 GN=Cd34 PE=1 SV=1	1	7	7	7	7	7	7	20.7	20.7	20.7	40.982	382	382	4.58		2	3	1	2	1	2	1	0	86.663	254480	454590	192380	141670	172470	170500	237370	440780	214270	147850	174150	165600	11	11	11	11	11	11	20.7	662280000
sp|Q64430|ATP7A_MOUSE;sp|Q64446|ATP7B_MOUSE	sp|Q64430|ATP7A_MOUSE	15;1	15;1	15;1	sp|Q64430|ATP7A_MOUSE Copper-transporting ATPase 1 OS=Mus musculus OX=10090 GN=Atp7a PE=1 SV=3	2	15	15	15	15	15	15	10.6	10.6	10.6	161.96	1491	1491;1462	6.67				2	2	3	4	7	0	126.39	419970	952510	360060	312010	292800	353490	391920	915260	409030	319650	301260	341150	15	15	15	15	15	15	10.6	621220000
sp|Q64455|PTPRJ_MOUSE	sp|Q64455|PTPRJ_MOUSE	20	20	20	sp|Q64455|PTPRJ_MOUSE Receptor-type tyrosine-protein phosphatase eta OS=Mus musculus OX=10090 GN=Ptprj PE=1 SV=2	1	20	20	20	20	20	20	16.2	16.2	16.2	136.77	1238	1238	6.09	1	2	3	3	5	7	13	12	0	314.66	1778400	3448900	1402200	1015000	1209400	1258300	1659000	3333000	1571300	1060000	1224100	1219900	45	45	45	45	45	45	16.2	4692100000
sp|Q64516|GLPK_MOUSE;sp|Q9WU65|GLPK2_MOUSE	sp|Q64516|GLPK_MOUSE	3;1	3;1	3;1	sp|Q64516|GLPK_MOUSE Glycerol kinase OS=Mus musculus OX=10090 GN=Gk PE=1 SV=2	2	3	3	3	3	3	3	5.2	5.2	5.2	61.227	559	559;554	4.67		1		1				1	0	37.943	337510	659130	224830	112710	156930	182260	314870	636280	258910	122340	158440	176050	3	3	3	3	3	3	5.2	851720000
sp|Q64521|GPDM_MOUSE	sp|Q64521|GPDM_MOUSE	10	10	10	sp|Q64521|GPDM_MOUSE Glycerol-3-phosphate dehydrogenase, mitochondrial OS=Mus musculus OX=10090 GN=Gpd2 PE=1 SV=2	1	10	10	10	10	10	10	16.5	16.5	16.5	80.953	727	727	4.79	1		2	3	3	2	3		0	196.45	171680	307780	179760	200790	200330	236340	160130	298990	192720	203020	205170	228240	11	11	11	11	11	11	16.5	1266700000
sp|Q64687|SIA8A_MOUSE	sp|Q64687|SIA8A_MOUSE	1	1	1	sp|Q64687|SIA8A_MOUSE Alpha-N-acetylneuraminide alpha-2,8-sialyltransferase OS=Mus musculus OX=10090 GN=St8sia1 PE=1 SV=2	1	1	1	1	1	1	1	2.8	2.8	2.8	40.323	355	355	8								1	0.0022745	6.5485	26062	42492	21816	42893	30760	36660	24305	41405	24019	42103	32144	35404	1	1	1	1	1	1	2.8	14355000
sp|Q64727|VINC_MOUSE	sp|Q64727|VINC_MOUSE	2	2	2	sp|Q64727|VINC_MOUSE Vinculin OS=Mus musculus OX=10090 GN=Vcl PE=1 SV=4	1	2	2	2	2	2	2	1.4	1.4	1.4	116.72	1066	1066	7						1		1	0	11.943	459630	695860	382090	207970	321800	278010	428610	680620	409590	224400	320900	271360	2	2	2	2	2	2	1.4	2364000000
sp|Q64729|TGFR1_MOUSE;sp|Q8K348|ACV1C_MOUSE;sp|Q61271|ACV1B_MOUSE	sp|Q64729|TGFR1_MOUSE	6;2;2	6;2;2	6;2;2	sp|Q64729|TGFR1_MOUSE TGF-beta receptor type-1 OS=Mus musculus OX=10090 GN=Tgfbr1 PE=1 SV=1	3	6	6	6	6	6	6	16.7	16.7	16.7	56.178	503	503;493;505	7.14						2	2	3	0	79.774	240420	439740	202110	229680	187430	241570	224260	426190	223510	230880	194800	232730	7	7	7	7	7	7	16.7	275230000
sp|Q64735|CR1L_MOUSE	sp|Q64735|CR1L_MOUSE	9	9	9	sp|Q64735|CR1L_MOUSE Complement component receptor 1-like protein OS=Mus musculus OX=10090 GN=Cr1l PE=1 SV=1	1	9	9	9	9	9	9	22.2	22.2	22.2	53.762	483	483	6.33				1	4	3	3	4	0	126.18	442690	893610	338340	306190	362090	422980	413020	862030	384430	315100	367730	408550	17	17	17	17	17	17	22.2	2264600000
sp|Q64737|PUR2_MOUSE	sp|Q64737|PUR2_MOUSE	2	2	2	sp|Q64737|PUR2_MOUSE Trifunctional purine biosynthetic protein adenosine-3 OS=Mus musculus OX=10090 GN=Gart PE=1 SV=3	1	2	2	2	2	2	2	1.8	1.8	1.8	107.5	1010	1010	4.67			1	1			1		0	20.929	45827	71116	39889	68146	57708	58236	42736	69489	43298	67427	59361	56538	4	4	4	4	4	4	1.8	57648000
sp|Q66L44|CBARP_MOUSE	sp|Q66L44|CBARP_MOUSE	4	4	4	sp|Q66L44|CBARP_MOUSE Voltage-dependent calcium channel beta subunit-associated regulatory protein OS=Mus musculus OX=10090 GN=Cbarp PE=1 SV=4	1	4	4	4	4	4	4	6.2	6.2	6.2	74.13	698	698	3.75	1	1			1		1		0	24.212	30456	57931	27111	22089	21189	31374	28412	56067	29783	22726	21934	30112	4	4	4	4	4	4	6.2	49640000
sp|Q67BT3|S13A5_MOUSE	sp|Q67BT3|S13A5_MOUSE	3	3	3	sp|Q67BT3|S13A5_MOUSE Solute carrier family 13 member 5 OS=Mus musculus OX=10090 GN=Slc13a5 PE=2 SV=1	1	3	3	3	3	3	3	4.9	4.9	4.9	63.822	572	572	6.2					1	2	2		0	81.825	271260	504970	198900	88140	104610	105640	253040	488660	223240	96325	105960	102520	6	6	6	6	6	6	4.9	432600000
sp|Q68FD5|CLH1_MOUSE	sp|Q68FD5|CLH1_MOUSE	4	4	4	sp|Q68FD5|CLH1_MOUSE Clathrin heavy chain 1 OS=Mus musculus OX=10090 GN=Cltc PE=1 SV=3	1	4	4	4	4	4	4	2.1	2.1	2.1	191.55	1675	1675	5.33		1	1			2	1	1	0	24.187	62998	108260	57836	63673	76847	85560	58758	105280	62660	64829	77836	82765	6	6	6	6	6	6	2.1	65081000
sp|Q68FD9|K1549_MOUSE	sp|Q68FD9|K1549_MOUSE	1	1	1	sp|Q68FD9|K1549_MOUSE UPF0606 protein KIAA1549 OS=Mus musculus OX=10090 GN=Kiaa1549 PE=1 SV=3	1	1	1	1	1	1	1	0.7	0.7	0.7	209.22	1940	1940	5					1				1	-2	5528.5	7018.7	4841.1	7511.8	4925.2	6889.5	5154.1	6938.4	5127.8	7414.2	5211.1	6624	1	1	1	1	1	1	0.7	18769000
sp|Q68FE2|ATG9A_MOUSE	sp|Q68FE2|ATG9A_MOUSE	1	1	1	sp|Q68FE2|ATG9A_MOUSE Autophagy-related protein 9A OS=Mus musculus OX=10090 GN=Atg9a PE=1 SV=1	1	1	1	1	1	1	1	1.8	1.8	1.8	63.137	551	551	5					1				0	6.8273	1728.2	2850.8	2302.8	1880.3	1835.8	1735	1611.8	2786.6	2380.3	1932.5	1871.9	1688.3	1	1	1	1	1	1	1.8	6654300
sp|Q69Z37|SAM9L_MOUSE	sp|Q69Z37|SAM9L_MOUSE	1	1	1	sp|Q69Z37|SAM9L_MOUSE Sterile alpha motif domain-containing protein 9-like OS=Mus musculus OX=10090 GN=Samd9l PE=1 SV=2	1	1	1	1	1	1	1	1.1	1.1	1.1	180.2	1561	1561	8								1	1	-2	40860	60005	25700	53528	39374	40889	38100	58688	29056	52491	40903	39664	1	1	1	1	1	1	1.1	93603000
sp|Q69ZF7|CNNM4_MOUSE	sp|Q69ZF7|CNNM4_MOUSE	2	1	1	sp|Q69ZF7|CNNM4_MOUSE Metal transporter CNNM4 OS=Mus musculus OX=10090 GN=Cnnm4 PE=1 SV=2	1	2	1	1	2	1	1	2.3	1.2	1.2	86.625	771	771	4				1					0.0044118	6.3655	9699.7	15128	9527.2	6164.6	5308.8	8092.7	9045.4	14791	10066	6427.6	5540.4	7762.3	1	1	1	1	1	1	2.3	5901700
sp|Q69ZN6|GNPTA_MOUSE	sp|Q69ZN6|GNPTA_MOUSE	10	10	10	sp|Q69ZN6|GNPTA_MOUSE N-acetylglucosamine-1-phosphotransferase subunits alpha/beta OS=Mus musculus OX=10090 GN=Gnptab PE=2 SV=2	1	10	10	10	10	10	10	7.9	7.9	7.9	140.98	1235	1235	4.87	2	1	1	1	3	3	3	1	0	83.364	191450	362430	184980	211210	202050	241230	178600	351020	201680	213100	207480	232880	13	13	13	13	13	13	7.9	351220000
sp|Q69ZN7|MYOF_MOUSE	sp|Q69ZN7|MYOF_MOUSE	34	34	34	sp|Q69ZN7|MYOF_MOUSE Myoferlin OS=Mus musculus OX=10090 GN=Myof PE=1 SV=2	1	34	34	34	34	34	34	19.9	19.9	19.9	233.32	2048	2048	5.71	1		2	6	9	13	9	5	0	323.31	710320	1294200	619330	853770	842480	997430	662570	1254800	683140	855230	863170	963140	41	41	41	41	41	41	19.9	885170000
sp|Q69ZQ1|MYORG_MOUSE	sp|Q69ZQ1|MYORG_MOUSE	9	9	9	sp|Q69ZQ1|MYORG_MOUSE Myogenesis-regulating glycosidase OS=Mus musculus OX=10090 GN=Myorg PE=1 SV=2	1	9	9	9	9	9	9	11.3	11.3	11.3	81.361	716	716	5.58	1			1	3	3	3	1	0	63.902	359260	631150	389760	350300	308100	424700	335100	613880	414070	357130	319620	408380	12	12	12	12	12	12	11.3	440900000
sp|Q6A0D4|RFTN1_MOUSE;sp|Q8CHX7|RFTN2_MOUSE	sp|Q6A0D4|RFTN1_MOUSE;sp|Q8CHX7|RFTN2_MOUSE	2;1	2;1	2;1	sp|Q6A0D4|RFTN1_MOUSE Raftlin OS=Mus musculus OX=10090 GN=Rftn1 PE=1 SV=4;sp|Q8CHX7|RFTN2_MOUSE Raftlin-2 OS=Mus musculus OX=10090 GN=Rftn2 PE=1 SV=3	2	2	2	2	2	2	2	4	4	4	61.536	554	554;500	4.5		1					1		0	12.026	15627	32319	13949	10883	12841	18191	14580	31171	15498	11305	13133	17477	2	2	2	2	2	2	4	14090000
sp|Q6DFW4|NOP58_MOUSE	sp|Q6DFW4|NOP58_MOUSE	3	3	3	sp|Q6DFW4|NOP58_MOUSE Nucleolar protein 58 OS=Mus musculus OX=10090 GN=Nop58 PE=1 SV=1	1	3	3	3	3	3	3	7.8	7.8	7.8	60.342	536	536	5				2	1		1		0	25.507	29679	57913	30509	37017	31556	39313	27688	56038	33160	37128	32665	37909	4	4	4	4	4	4	7.8	55139000
sp|Q6DIB5|MEG10_MOUSE	sp|Q6DIB5|MEG10_MOUSE	1	1	1	sp|Q6DIB5|MEG10_MOUSE Multiple epidermal growth factor-like domains protein 10 OS=Mus musculus OX=10090 GN=Megf10 PE=1 SV=1	1	1	1	1	1	1	1	1.4	1.4	1.4	122.97	1147	1147	8								1	0.0070423	6.0978	94389	155210	50586	90308	136950	93225	88029	150830	59660	91064	135770	91994	1	1	1	1	1	1	1.4	245590000
sp|Q6DID3|SCAF8_MOUSE	sp|Q6DID3|SCAF8_MOUSE	1	1	1	sp|Q6DID3|SCAF8_MOUSE SR-related and CTD-associated factor 8 OS=Mus musculus OX=10090 GN=Scaf8 PE=1 SV=1	1	1	1	1	1	1	1	0.6	0.6	0.6	139.57	1268	1268	6						1			0.00077101	6.6282	0	0	0	0	0	0	0	0	0	0	0	0	0	0	0	0	0	0	0.6	0
sp|Q6DYE8|ENPP3_MOUSE	sp|Q6DYE8|ENPP3_MOUSE	8	8	8	sp|Q6DYE8|ENPP3_MOUSE Ectonucleotide pyrophosphatase/phosphodiesterase family member 3 OS=Mus musculus OX=10090 GN=Enpp3 PE=1 SV=2	1	8	8	8	8	8	8	9.4	9.4	9.4	98.661	874	874	5.9		1		1		4	3	1	0	55.074	332840	643120	231470	271430	288670	306610	310500	621220	266160	274540	293720	297080	10	10	10	10	10	10	9.4	308360000
sp|Q6F3F9|AGRG6_MOUSE	sp|Q6F3F9|AGRG6_MOUSE	3	3	3	sp|Q6F3F9|AGRG6_MOUSE Adhesion G-protein coupled receptor G6 OS=Mus musculus OX=10090 GN=Adgrg6 PE=1 SV=1	1	3	3	3	3	3	3	2.3	2.3	2.3	129.72	1165	1165	7.67							1	2	0	19.316	95704	201690	98814	81384	92006	121190	89296	194540	107880	84075	94027	116650	3	3	3	3	3	3	2.3	86450000
sp|Q6GQT9|NOMO1_MOUSE	sp|Q6GQT9|NOMO1_MOUSE	22	22	22	sp|Q6GQT9|NOMO1_MOUSE Nodal modulator 1 OS=Mus musculus OX=10090 GN=Nomo1 PE=1 SV=1	1	22	22	22	22	22	22	23.1	23.1	23.1	133.42	1214	1214	5.56	1	4	2	2	7	8	9	6	0	245.03	815760	1637700	738960	887140	857340	1062900	761070	1581500	820010	893490	880880	1025000	37	37	37	37	37	37	23.1	1982099999.9999998
sp|Q6IMF0|KRT87_MOUSE	sp|Q6IMF0|KRT87_MOUSE	15	1	0	sp|Q6IMF0|KRT87_MOUSE Keratin, type II cuticular 87 OS=Mus musculus OX=10090 GN=Krt87 PE=2 SV=2	1	15	1	0	15	1	0	24.8	3.2	0	54.628	495	495	7.5							1	1	0	11.389	48240	65244	38510	75332	62439	51021	44976	64202	41689	74177	63978	49949	2	2	2	2	2	2	24.8	73754000
sp|Q6L8S8|B4GN3_MOUSE	sp|Q6L8S8|B4GN3_MOUSE	3	3	3	sp|Q6L8S8|B4GN3_MOUSE Beta-1,4-N-acetylgalactosaminyltransferase 3 OS=Mus musculus OX=10090 GN=B4galnt3 PE=2 SV=1	1	3	3	3	3	3	3	3.4	3.4	3.4	113.51	986	986	4.33			2				1		0	16.802	16654	26789	15056	19933	16135	19802	15532	26135	16258	19890	16746	19105	2	2	2	2	2	2	3.4	21451000
sp|Q6NSU3|GL8D1_MOUSE	sp|Q6NSU3|GL8D1_MOUSE	1	1	1	sp|Q6NSU3|GL8D1_MOUSE Glycosyltransferase 8 domain-containing protein 1 OS=Mus musculus OX=10090 GN=Glt8d1 PE=1 SV=1	1	1	1	1	1	1	1	3.8	3.8	3.8	41.99	371	371	4				1					0	15.042	0	0	0	0	0	0	0	0	0	0	0	0	0	0	0	0	0	0	3.8	0
sp|Q6NV83|SR140_MOUSE	sp|Q6NV83|SR140_MOUSE	5	5	5	sp|Q6NV83|SR140_MOUSE U2 snRNP-associated SURP motif-containing protein OS=Mus musculus OX=10090 GN=U2surp PE=1 SV=3	1	5	5	5	5	5	5	4.9	4.9	4.9	118.26	1029	1029	5.17			1	1	2	1		1	0	48.404	88180	170780	78665	82435	110060	95593	82262	165160	86868	84454	110270	93297	4	4	4	4	4	4	4.9	44470000
sp|Q6NZJ6|IF4G1_MOUSE	sp|Q6NZJ6|IF4G1_MOUSE	3	3	3	sp|Q6NZJ6|IF4G1_MOUSE Eukaryotic translation initiation factor 4 gamma 1 OS=Mus musculus OX=10090 GN=Eif4g1 PE=1 SV=1	1	3	3	3	3	3	3	1.6	1.6	1.6	176.07	1600	1600	3.67	1			1		1			0	17.255	9529.4	14103	7432.2	8196.8	10489	9002.8	8885.9	13805	8066.2	8360.6	10524	8791.2	1	1	1	1	1	1	1.6	8427200
sp|Q6P1B3|PIANP_MOUSE	sp|Q6P1B3|PIANP_MOUSE	3	3	3	sp|Q6P1B3|PIANP_MOUSE PILR alpha-associated neural protein OS=Mus musculus OX=10090 GN=Pianp PE=1 SV=1	1	3	3	3	3	3	3	7.2	7.2	7.2	29.743	278	278	7.2					1		1	3	0	17.74	101750	193970	53874	69687	172550	71693	94921	187270	65239	73070	167460	73015	5	5	5	5	5	5	7.2	212100000
sp|Q6P1F6|2ABA_MOUSE;sp|Q6ZWR4|2ABB_MOUSE;sp|Q925E7|2ABD_MOUSE;sp|Q8BG02|2ABG_MOUSE	sp|Q6P1F6|2ABA_MOUSE	9;3;3;2	9;3;3;2	9;3;3;2	sp|Q6P1F6|2ABA_MOUSE Serine/threonine-protein phosphatase 2A 55 kDa regulatory subunit B alpha isoform OS=Mus musculus OX=10090 GN=Ppp2r2a PE=1 SV=1	4	9	9	9	9	9	9	21.9	21.9	21.9	51.691	447	447;443;453;447	5.46			1	2	4	3	2	1	0	118.24	204590	408690	160690	183860	180910	216850	190870	394460	181980	185730	185510	209320	11	11	11	11	11	11	21.9	241770000
sp|Q6P2L7|CASC4_MOUSE	sp|Q6P2L7|CASC4_MOUSE	13	13	13	sp|Q6P2L7|CASC4_MOUSE Protein CASC4 OS=Mus musculus OX=10090 GN=Casc4 PE=1 SV=1	1	13	13	13	13	13	13	32.2	32.2	32.2	49.408	435	435	5.73	1	1	1	1	6	3	4	5	0	134.57	289380	524830	256080	391100	374350	626590	269930	509000	282250	390060	389110	599690	23	23	23	23	23	23	32.2	917750000
sp|Q6P5E4|UGGG1_MOUSE	sp|Q6P5E4|UGGG1_MOUSE	4	4	4	sp|Q6P5E4|UGGG1_MOUSE UDP-glucose:glycoprotein glucosyltransferase 1 OS=Mus musculus OX=10090 GN=Uggt1 PE=1 SV=4	1	4	4	4	4	4	4	3	3	3	176.43	1551	1551	5.6				1	2	1		1	0	30.678	29915	52312	24450	36056	36192	42276	27902	50795	27090	36042	37028	40839	4	4	4	4	4	4	3	46646000
sp|Q6P5F6|S39AA_MOUSE	sp|Q6P5F6|S39AA_MOUSE	8	8	8	sp|Q6P5F6|S39AA_MOUSE Zinc transporter ZIP10 OS=Mus musculus OX=10090 GN=Slc39a10 PE=1 SV=1	1	8	8	8	8	8	8	10.3	10.3	10.3	94.393	833	833	4.94		2	2	4	1	3	2	2	0	126.93	325920	664440	286500	270130	273790	316050	304080	641150	319020	275850	280070	305410	15	15	15	15	15	15	10.3	361210000
sp|Q6P5F9|XPO1_MOUSE	sp|Q6P5F9|XPO1_MOUSE	5	5	5	sp|Q6P5F9|XPO1_MOUSE Exportin-1 OS=Mus musculus OX=10090 GN=Xpo1 PE=1 SV=1	1	5	5	5	5	5	5	5.1	5.1	5.1	123.09	1071	1071	5.83		1		1		1	1	2	0	44.055	98406	191390	89082	73535	71080	83222	91803	185070	97950	75589	72949	80390	6	6	6	6	6	6	5.1	154570000
sp|Q6P6J9|TXD15_MOUSE	sp|Q6P6J9|TXD15_MOUSE	6	6	6	sp|Q6P6J9|TXD15_MOUSE Thioredoxin domain-containing protein 15 OS=Mus musculus OX=10090 GN=Txndc15 PE=1 SV=1	1	6	6	6	6	6	6	29.9	29.9	29.9	38.146	344	344	5.12	1			2	1	1	3		0	116.12	29820	51597	29758	43094	37195	46009	27813	50190	32088	42916	38453	44375	6	6	6	6	6	6	29.9	108110000
sp|Q6P8G8|ORAI3_MOUSE	sp|Q6P8G8|ORAI3_MOUSE	2	2	2	sp|Q6P8G8|ORAI3_MOUSE Protein orai-3 OS=Mus musculus OX=10090 GN=Orai3 PE=1 SV=1	1	2	2	2	2	2	2	11.7	11.7	11.7	31.358	290	290	3		1	1	1					0	56.501	49554	96694	46726	34833	35409	43055	46229	93512	51058	36106	36293	41541	4	4	4	4	4	4	11.7	53306000
sp|Q6P9J9|ANO6_MOUSE	sp|Q6P9J9|ANO6_MOUSE	14	14	14	sp|Q6P9J9|ANO6_MOUSE Anoctamin-6 OS=Mus musculus OX=10090 GN=Ano6 PE=1 SV=1	1	14	14	14	14	14	14	17.6	17.6	17.6	106.25	911	911	6.79				1	3	4	8	8	0	135.34	776380	1410300	575920	435900	397230	453080	724190	1366300	645190	450130	408820	438040	22	22	22	22	22	22	17.6	997930000
sp|Q6PB66|LPPRC_MOUSE	sp|Q6PB66|LPPRC_MOUSE	9	9	9	sp|Q6PB66|LPPRC_MOUSE Leucine-rich PPR motif-containing protein, mitochondrial OS=Mus musculus OX=10090 GN=Lrpprc PE=1 SV=2	1	9	9	9	9	9	9	7.9	7.9	7.9	156.61	1392	1392	5.36		1	1	1	1	4	3		0	95.037	51564	98601	52408	79588	87741	95750	48103	95486	57122	79691	89157	92688	6	6	6	6	6	6	7.9	95292000
sp|Q6PB93|GALT2_MOUSE	sp|Q6PB93|GALT2_MOUSE	1	1	1	sp|Q6PB93|GALT2_MOUSE Polypeptide N-acetylgalactosaminyltransferase 2 OS=Mus musculus OX=10090 GN=Galnt2 PE=1 SV=1	1	1	1	1	1	1	1	2.5	2.5	2.5	64.514	570	570	7							1		0	9.7307	7267.2	12569	7158.9	9114	6484.5	7578.5	6778.1	12226	7713.3	9081.7	6780.6	7323.2	1	1	1	1	1	1	2.5	11969000
sp|Q6PCX7|RGMA_MOUSE	sp|Q6PCX7|RGMA_MOUSE	2	2	2	sp|Q6PCX7|RGMA_MOUSE Repulsive guidance molecule A OS=Mus musculus OX=10090 GN=Rgma PE=1 SV=1	1	2	2	2	2	2	2	4.6	4.6	4.6	49.675	454	454	6				1				1	0	11.281	31936	50300	27517	49470	32340	45399	29783	49109	29994	48596	34222	43646	1	1	1	1	1	1	4.6	23846000
sp|Q6PD26|PIGS_MOUSE	sp|Q6PD26|PIGS_MOUSE	4	4	4	sp|Q6PD26|PIGS_MOUSE GPI transamidase component PIG-S OS=Mus musculus OX=10090 GN=Pigs PE=1 SV=3	1	4	4	4	4	4	4	7.7	7.7	7.7	61.71	555	555	4.8		1	1		1	1		1	0	41.187	16984	25487	18660	20218	13466	17977	15838	24996	19530	20266	14217	17305	4	4	4	4	4	4	7.7	37310000
sp|Q6PDJ6|FBX42_MOUSE	sp|Q6PDJ6|FBX42_MOUSE	1	1	1	sp|Q6PDJ6|FBX42_MOUSE F-box only protein 42 OS=Mus musculus OX=10090 GN=Fbxo42 PE=1 SV=1	1	1	1	1	1	1	1	1	1	1	77.776	717	717	7						1		1	0.0070077	6.0439	109510	188290	100200	72940	90698	89717	102140	183110	108090	76199	91500	87133	2	2	2	2	2	2	1	550610000
sp|Q6PDM2|SRSF1_MOUSE	sp|Q6PDM2|SRSF1_MOUSE	2	2	2	sp|Q6PDM2|SRSF1_MOUSE Serine/arginine-rich splicing factor 1 OS=Mus musculus OX=10090 GN=Srsf1 PE=1 SV=3	1	2	2	2	2	2	2	7.7	7.7	7.7	27.744	248	248	4		1				1			0	13.424	18777	25761	22776	24939	28535	32542	17507	25423	23456	25337	28994	31456	1	1	1	1	1	1	7.7	16184000
sp|Q6PEM8|PCFT_MOUSE	sp|Q6PEM8|PCFT_MOUSE	2	2	2	sp|Q6PEM8|PCFT_MOUSE Proton-coupled folate transporter OS=Mus musculus OX=10090 GN=Slc46a1 PE=1 SV=1	1	2	2	2	2	2	2	5	5	5	50.088	459	459	7						1		1	0	14.204	97922	195470	71147	33703	42352	48898	91356	188600	80957	36650	42943	47245	3	3	3	3	3	3	5	526180000
sp|Q6PFE7|TEFF1_MOUSE	sp|Q6PFE7|TEFF1_MOUSE	5	5	5	sp|Q6PFE7|TEFF1_MOUSE Tomoregulin-1 OS=Mus musculus OX=10090 GN=Tmeff1 PE=2 SV=1	1	5	5	5	5	5	5	12.4	12.4	12.4	40.114	372	372	5			1	2	1		2		0	30.845	207930	346540	149940	213970	282550	300880	193930	337020	167890	216200	284620	291460	5	5	5	5	5	5	12.4	206510000
sp|Q6PGD0|ARAID_MOUSE	sp|Q6PGD0|ARAID_MOUSE	3	3	3	sp|Q6PGD0|ARAID_MOUSE All-trans retinoic acid-induced differentiation factor OS=Mus musculus OX=10090 GN=Atraid PE=2 SV=2	1	3	3	3	3	3	3	11.2	11.2	11.2	23.857	223	223	6					1	3	1		0	18.7	89902	156560	83703	82689	62224	78008	83853	152170	90544	83540	64984	75218	5	5	5	5	5	5	11.2	92598000
sp|Q91WB7|UBTD1_MOUSE;sp|Q6PGH0|UBTD2_MOUSE	sp|Q91WB7|UBTD1_MOUSE;sp|Q6PGH0|UBTD2_MOUSE	1;1	1;1	1;1	sp|Q91WB7|UBTD1_MOUSE Ubiquitin domain-containing protein 1 OS=Mus musculus OX=10090 GN=Ubtd1 PE=2 SV=1;sp|Q6PGH0|UBTD2_MOUSE Ubiquitin domain-containing protein 2 OS=Mus musculus OX=10090 GN=Ubtd2 PE=2 SV=1	2	1	1	1	1	1	1	6.2	6.2	6.2	25.985	227	227;234	5					1				0	7.0046	2679.8	4701.9	2755.3	3876.3	3396.1	3477.4	2499.5	4571.6	2964	3865.3	3488.3	3374.1	1	1	1	1	1	1	6.2	7309000
sp|Q6PHN9|RAB35_MOUSE	sp|Q6PHN9|RAB35_MOUSE	4	4	4	sp|Q6PHN9|RAB35_MOUSE Ras-related protein Rab-35 OS=Mus musculus OX=10090 GN=Rab35 PE=1 SV=1	1	4	4	4	4	4	4	20.4	20.4	20.4	23.025	201	201	5.6				1	1	2	1		0	89.743	87104	190410	66850	50862	69516	89824	81279	183120	76823	53236	70416	86497	5	5	5	5	5	5	20.4	127550000
sp|Q6PIC6|AT1A3_MOUSE	sp|Q6PIC6|AT1A3_MOUSE	15	2	2	sp|Q6PIC6|AT1A3_MOUSE Sodium/potassium-transporting ATPase subunit alpha-3 OS=Mus musculus OX=10090 GN=Atp1a3 PE=1 SV=1	1	15	2	2	15	2	2	19	2.8	2.8	111.69	1013	1013	6					1		1		0	13.63	16359	31213	12978	15558	10481	14924	15261	30186	14578	15537	11078	14342	2	2	2	2	2	2	19	12449000
sp|Q6PIE5|AT1A2_MOUSE;sp|Q9WV27|AT1A4_MOUSE	sp|Q6PIE5|AT1A2_MOUSE;sp|Q9WV27|AT1A4_MOUSE	15;8	1;1	0;0	sp|Q6PIE5|AT1A2_MOUSE Sodium/potassium-transporting ATPase subunit alpha-2 OS=Mus musculus OX=10090 GN=Atp1a2 PE=1 SV=1;sp|Q9WV27|AT1A4_MOUSE Sodium/potassium-transporting ATPase subunit alpha-4 OS=Mus musculus OX=10090 GN=Atp1a4 PE=1 SV=3	2	15	1	0	15	1	0	17.7	1.1	0	112.22	1020	1020;1032	8								1	0	6.7509	0	0	0	0	0	0	0	0	0	0	0	0	0	0	0	0	0	0	17.7	0
sp|Q6Q477|AT2B4_MOUSE	sp|Q6Q477|AT2B4_MOUSE	8	4	4	sp|Q6Q477|AT2B4_MOUSE Plasma membrane calcium-transporting ATPase 4 OS=Mus musculus OX=10090 GN=Atp2b4 PE=1 SV=1	1	8	4	4	8	4	4	8.5	3.8	3.8	133.07	1205	1205	5.25				1	1	2			0	39.555	53203	110000	47512	46344	56587	58620	49639	106090	52913	47518	57176	56840	3	3	3	3	3	3	8.5	57167000
sp|Q6URW6|MYH14_MOUSE	sp|Q6URW6|MYH14_MOUSE	1	1	1	sp|Q6URW6|MYH14_MOUSE Myosin-14 OS=Mus musculus OX=10090 GN=Myh14 PE=1 SV=1	1	1	1	1	1	1	1	0.4	0.4	0.4	228.58	2000	2000	8								1	0.0083624	6.0291	43735	82889	46584	49611	49016	57427	40798	80328	50135	50267	50220	55470	1	1	1	1	1	1	0.4	125190000
sp|Q6X893|CTL1_MOUSE	sp|Q6X893|CTL1_MOUSE	9	9	9	sp|Q6X893|CTL1_MOUSE Choline transporter-like protein 1 OS=Mus musculus OX=10090 GN=Slc44a1 PE=1 SV=3	1	9	9	9	9	9	9	15.2	15.2	15.2	73.066	653	653	6.17		1	1		1	2	4	3	0	71.839	447170	740100	357520	349590	374920	434960	417040	720420	391840	356800	382420	420240	12	12	12	12	12	12	15.2	435770000
sp|Q6ZPR5|NSMA3_MOUSE	sp|Q6ZPR5|NSMA3_MOUSE	3	3	3	sp|Q6ZPR5|NSMA3_MOUSE Sphingomyelin phosphodiesterase 4 OS=Mus musculus OX=10090 GN=Smpd4 PE=1 SV=2	1	3	3	3	3	3	3	4.5	4.5	4.5	93.275	823	823	6				1			2		0	21.314	19516	35737	21365	22575	21101	23994	18204	34694	22827	22844	21666	23199	4	4	4	4	4	4	4.5	26445000
sp|Q6ZPZ3|ZC3H4_MOUSE	sp|Q6ZPZ3|ZC3H4_MOUSE	2	2	2	sp|Q6ZPZ3|ZC3H4_MOUSE Zinc finger CCCH domain-containing protein 4 OS=Mus musculus OX=10090 GN=Zc3h4 PE=1 SV=2	1	2	2	2	2	2	2	1.5	1.5	1.5	140.97	1304	1304	2.5	1			1					0	12.543	3709.1	5906.2	3100	3891.4	3503.9	4418.4	3459	5761.8	3372.8	3902.9	3616.4	4259	1	1	1	1	1	1	1.5	4894400
sp|Q6ZQ38|CAND1_MOUSE;sp|Q6ZQ73|CAND2_MOUSE	sp|Q6ZQ38|CAND1_MOUSE	9;1	9;1	9;1	sp|Q6ZQ38|CAND1_MOUSE Cullin-associated NEDD8-dissociated protein 1 OS=Mus musculus OX=10090 GN=Cand1 PE=1 SV=2	2	9	9	9	9	9	9	7.6	7.6	7.6	136.33	1230	1230;1235	5.2		1	1	3	1		2	2	0	61.424	116520	208650	96528	94123	92884	104230	108690	202400	106430	95842	95062	100810	7	7	7	7	7	7	7.6	166080000
sp|Q6ZQA6|IGSF3_MOUSE	sp|Q6ZQA6|IGSF3_MOUSE	22	22	22	sp|Q6ZQA6|IGSF3_MOUSE Immunoglobulin superfamily member 3 OS=Mus musculus OX=10090 GN=Igsf3 PE=1 SV=2	1	22	22	22	22	22	22	21.1	21.1	21.1	134.71	1194	1194	5.62		1	2	7	5	8	6	5	0	286.45	621730	1161200	561190	625560	666970	776290	579970	1124800	616110	634020	680450	749950	32	32	32	32	32	32	21.1	1292300000
sp|Q6ZQE4|NEMP1_MOUSE	sp|Q6ZQE4|NEMP1_MOUSE	3	3	3	sp|Q6ZQE4|NEMP1_MOUSE Nuclear envelope integral membrane protein 1 OS=Mus musculus OX=10090 GN=Nemp1 PE=1 SV=2	1	3	3	3	3	3	3	6.2	6.2	6.2	49.816	437	437	4.4				3	2				0	20.613	63705	133310	68259	84096	75179	85624	59439	128650	74478	84392	77378	82787	4	4	4	4	4	4	6.2	94782000
sp|Q6ZQI3|MLEC_MOUSE	sp|Q6ZQI3|MLEC_MOUSE	2	2	2	sp|Q6ZQI3|MLEC_MOUSE Malectin OS=Mus musculus OX=10090 GN=Mlec PE=1 SV=2	1	2	2	2	2	2	2	6.9	6.9	6.9	32.342	291	291	4.67			1		1	1			0	11.72	15198	30395	18163	22690	19979	27266	14179	29411	19456	22746	20704	26225	3	3	3	3	3	3	6.9	35619000
sp|Q6ZWN5|RS9_MOUSE	sp|Q6ZWN5|RS9_MOUSE	1	1	1	sp|Q6ZWN5|RS9_MOUSE 40S ribosomal protein S9 OS=Mus musculus OX=10090 GN=Rps9 PE=1 SV=3	1	1	1	1	1	1	1	4.1	4.1	4.1	22.591	194	194	6.5						1	1		0	6.6903	7307.7	14923	7312.6	9482.3	15482	13952	6818	14410	8031.7	9702.6	15406	13595	1	1	1	1	1	1	4.1	10749000
sp|Q6ZWQ7|SPCS3_MOUSE	sp|Q6ZWQ7|SPCS3_MOUSE	1	1	1	sp|Q6ZWQ7|SPCS3_MOUSE Signal peptidase complex subunit 3 OS=Mus musculus OX=10090 GN=Spcs3 PE=1 SV=1	1	1	1	1	1	1	1	5	5	5	20.313	180	180	5.5					1	1			0.0022659	6.5193	26886	43470	24897	38466	31417	32940	25074	42404	26902	38157	32429	31938	2	2	2	2	2	2	5	39189000
sp|Q6ZWU9|RS27_MOUSE	sp|Q6ZWU9|RS27_MOUSE	1	1	1	sp|Q6ZWU9|RS27_MOUSE 40S ribosomal protein S27 OS=Mus musculus OX=10090 GN=Rps27 PE=1 SV=3	1	1	1	1	1	1	1	13.1	13.1	13.1	9.461	84	84	5					1				0.0015361	6.6114	6944.1	14187	5872.9	8723.9	7134.1	7236.4	6478.7	13685	6625	8669.8	7357	7024.5	1	1	1	1	1	1	13.1	15199000
sp|Q6ZWX6|IF2A_MOUSE	sp|Q6ZWX6|IF2A_MOUSE	2	2	2	sp|Q6ZWX6|IF2A_MOUSE Eukaryotic translation initiation factor 2 subunit 1 OS=Mus musculus OX=10090 GN=Eif2s1 PE=1 SV=3	1	2	2	2	2	2	2	7	7	7	36.108	315	315	4.5			1			1			0	12.06	11710	22166	11473	16335	15174	19326	10923	21470	12532	16314	15635	18623	2	2	2	2	2	2	7	12886000
sp|Q6ZWY3|RS27L_MOUSE	sp|Q6ZWY3|RS27L_MOUSE	1	1	1	sp|Q6ZWY3|RS27L_MOUSE 40S ribosomal protein S27-like OS=Mus musculus OX=10090 GN=Rps27l PE=1 SV=3	1	1	1	1	1	1	1	13.1	13.1	13.1	9.4771	84	84	6						1			0.0064609	6.2444	3895.6	10107	4597.7	5715	4518.9	7616.5	3636.6	9682.2	5098.7	5718.4	4754.1	7289.4	1	1	1	1	1	1	13.1	7298700
sp|Q75N73|S39AE_MOUSE	sp|Q75N73|S39AE_MOUSE	2	2	2	sp|Q75N73|S39AE_MOUSE Zinc transporter ZIP14 OS=Mus musculus OX=10090 GN=Slc39a14 PE=1 SV=1	1	2	2	2	2	2	2	4.3	4.3	4.3	53.961	489	489	3.5	1	1	1					1	0	15.281	68866	144680	47564	35847	49933	56034	64255	139280	55320	37574	50312	54185	4	4	4	4	4	4	4.3	104660000
sp|Q766D5|B4GN4_MOUSE	sp|Q766D5|B4GN4_MOUSE	3	3	3	sp|Q766D5|B4GN4_MOUSE N-acetyl-beta-glucosaminyl-glycoprotein 4-beta-N-acetylgalactosaminyltransferase 1 OS=Mus musculus OX=10090 GN=B4galnt4 PE=2 SV=1	1	3	3	3	3	3	3	3	3	3	117.37	1034	1034	4.75				2	1	1			0	19.009	19853	34829	19549	32161	26599	37847	18517	33854	21201	31853	27701	36365	4	4	4	4	4	4	3	35177000
sp|Q76MZ3|2AAA_MOUSE;sp|Q7TNP2|2AAB_MOUSE	sp|Q76MZ3|2AAA_MOUSE	3;1	3;1	3;1	sp|Q76MZ3|2AAA_MOUSE Serine/threonine-protein phosphatase 2A 65 kDa regulatory subunit A alpha isoform OS=Mus musculus OX=10090 GN=Ppp2r1a PE=1 SV=3	2	3	3	3	3	3	3	4.2	4.2	4.2	65.322	589	589;601	4.67		1			1		1		0	18.284	121320	255200	98483	95146	116030	133610	113190	245850	111630	97642	117610	129110	3	3	3	3	3	3	4.2	55239000
sp|Q78IK2|ATPMD_MOUSE	sp|Q78IK2|ATPMD_MOUSE	2	2	2	sp|Q78IK2|ATPMD_MOUSE ATP synthase membrane subunit DAPIT, mitochondrial OS=Mus musculus OX=10090 GN=Atp5md PE=1 SV=1	1	2	2	2	2	2	2	43.1	43.1	43.1	6.3814	58	58	7.67							1	2	0	22.034	131900	265410	119580	112700	117170	141130	123060	256290	132290	115170	119850	136200	4	4	4	4	4	4	43.1	287780000
sp|Q78IK4|MIC27_MOUSE	sp|Q78IK4|MIC27_MOUSE	5	5	5	sp|Q78IK4|MIC27_MOUSE MICOS complex subunit Mic27 OS=Mus musculus OX=10090 GN=Apool PE=1 SV=1	1	5	5	5	5	5	5	24.2	24.2	24.2	29.26	265	265	5.71			1	2		1	1	2	0	117.82	154330	294070	144820	167190	147660	218510	143970	284680	158670	168280	153470	209730	8	8	8	8	8	8	24.2	204180000
sp|Q78IQ7|S39A4_MOUSE	sp|Q78IQ7|S39A4_MOUSE	6	6	6	sp|Q78IQ7|S39A4_MOUSE Zinc transporter ZIP4 OS=Mus musculus OX=10090 GN=Slc39a4 PE=1 SV=1	1	6	6	6	6	6	6	9.8	9.8	9.8	71.062	660	660	4.85		1	1	3	3	4	1		0	90.673	207650	334540	167270	104160	99911	110060	193660	326090	181650	109280	102470	106520	12	12	12	12	12	12	9.8	642740000
sp|Q791T5|MTCH1_MOUSE	sp|Q791T5|MTCH1_MOUSE	3	3	3	sp|Q791T5|MTCH1_MOUSE Mitochondrial carrier homolog 1 OS=Mus musculus OX=10090 GN=Mtch1 PE=1 SV=1	1	3	3	3	3	3	3	7.5	7.5	7.5	41.565	389	389	6.33			1					2	0	24.282	65267	113740	54082	82699	74351	80562	60875	110460	59820	82289	76364	78018	2	2	2	2	2	2	7.5	39842000
sp|Q791V5|MTCH2_MOUSE	sp|Q791V5|MTCH2_MOUSE	6	6	6	sp|Q791V5|MTCH2_MOUSE Mitochondrial carrier homolog 2 OS=Mus musculus OX=10090 GN=Mtch2 PE=1 SV=1	1	6	6	6	6	6	6	21.8	21.8	21.8	33.499	303	303	5.91		1	1	2	1		1	5	0	137.45	242300	474240	212150	292300	292230	364660	226040	458380	236240	292970	299710	351580	9	9	9	9	9	9	21.8	576690000
sp|Q7JJ13|BRD2_MOUSE;REV__sp|Q7JJ13|BRD2_MOUSE	sp|Q7JJ13|BRD2_MOUSE	12;1	11;1	11;1	sp|Q7JJ13|BRD2_MOUSE Bromodomain-containing protein 2 OS=Mus musculus OX=10090 GN=Brd2 PE=1 SV=1	2	12	11	11	12	11	11	16.3	15.3	15.3	88.066	798	798;798	5.38		1	1	3	5	1	2	3	0	123.69	329090	619900	283580	313520	296030	388470	306990	600100	313690	316810	305170	374010	16	16	16	16	16	16	16.3	550980000
sp|Q7TMB8|CYFP1_MOUSE;sp|Q5SQX6|CYFP2_MOUSE	sp|Q7TMB8|CYFP1_MOUSE;sp|Q5SQX6|CYFP2_MOUSE	5;3	5;3	5;3	sp|Q7TMB8|CYFP1_MOUSE Cytoplasmic FMR1-interacting protein 1 OS=Mus musculus OX=10090 GN=Cyfip1 PE=1 SV=1;sp|Q5SQX6|CYFP2_MOUSE Cytoplasmic FMR1-interacting protein 2 OS=Mus musculus OX=10090 GN=Cyfip2 PE=1 SV=2	2	5	5	5	5	5	5	4.7	4.7	4.7	145.24	1253	1253;1253	4.5		1	1	1	2			1	0	34.428	108180	203490	88694	167620	129020	115980	100920	196940	99776	164970	133140	113110	5	5	5	5	5	5	4.7	101250000
sp|Q7TML3|S35F2_MOUSE	sp|Q7TML3|S35F2_MOUSE	3	3	3	sp|Q7TML3|S35F2_MOUSE Solute carrier family 35 member F2 OS=Mus musculus OX=10090 GN=Slc35f2 PE=1 SV=2	1	3	3	3	3	3	3	11.5	11.5	11.5	41.635	375	375	4.33	2			1	1		1	1	0	257.83	64760	121820	61155	57511	52181	60984	60411	118000	66650	58536	53730	58915	5	5	5	5	5	5	11.5	111210000
sp|Q7TMS5|ABCG2_MOUSE;sp|Q99P81|ABCG3_MOUSE	sp|Q7TMS5|ABCG2_MOUSE	16;1	16;1	15;1	sp|Q7TMS5|ABCG2_MOUSE Broad substrate specificity ATP-binding cassette transporter ABCG2 OS=Mus musculus OX=10090 GN=Abcg2 PE=1 SV=1	2	16	16	15	15	15	15	27.4	27.4	25.3	72.977	657	657;650	6.5	1	1		1	3	1	5	10	0	126.77	1086000	2196000	791450	541450	609550	676140	1013200	2117700	904460	567080	619870	654160	23	23	23	23	23	23	25.3	4452400000
sp|Q7TMY8|HUWE1_MOUSE	sp|Q7TMY8|HUWE1_MOUSE	1	1	1	sp|Q7TMY8|HUWE1_MOUSE E3 ubiquitin-protein ligase HUWE1 OS=Mus musculus OX=10090 GN=Huwe1 PE=1 SV=5	1	1	1	1	1	1	1	0.3	0.3	0.3	482.63	4377	4377	7							1		0	9.0222	0	0	0	0	0	0	0	0	0	0	0	0	0	0	0	0	0	0	0.3	0
sp|Q7TN37|TRPM4_MOUSE	sp|Q7TN37|TRPM4_MOUSE	12	12	12	sp|Q7TN37|TRPM4_MOUSE Transient receptor potential cation channel subfamily M member 4 OS=Mus musculus OX=10090 GN=Trpm4 PE=1 SV=1	1	12	12	12	12	12	12	9.9	9.9	9.9	135.76	1213	1213	5.33	2	1	2	1	1	1	1	6	0	82.665	406290	823850	351290	308520	309130	417430	379060	795080	391510	316350	318100	401570	13	13	13	13	13	13	9.9	516080000
sp|Q7TN58|TMC8_MOUSE	sp|Q7TN58|TMC8_MOUSE	6	6	6	sp|Q7TN58|TMC8_MOUSE Transmembrane channel-like protein 8 OS=Mus musculus OX=10090 GN=Tmc8 PE=1 SV=2	1	6	6	6	6	6	6	7.9	7.9	7.9	82.328	722	722	4.75		2	2			1	2	1	0	65.611	59408	101600	52069	45992	48941	52538	55409	98801	56553	47197	49834	50887	5	5	5	5	5	5	7.9	75911000
sp|Q7TN60|TMC6_MOUSE	sp|Q7TN60|TMC6_MOUSE	4	4	4	sp|Q7TN60|TMC6_MOUSE Transmembrane channel-like protein 6 OS=Mus musculus OX=10090 GN=Tmc6 PE=1 SV=2	1	4	4	4	4	4	4	7.2	7.2	7.2	90.545	810	810	5.6				2		1	2		0	39.634	28909	49573	25037	25661	19955	29357	26963	48196	27295	25900	20909	28185	3	3	3	3	3	3	7.2	32817000
sp|Q7TN75|PEG10_MOUSE	sp|Q7TN75|PEG10_MOUSE	2	2	2	sp|Q7TN75|PEG10_MOUSE Retrotransposon-derived protein PEG10 OS=Mus musculus OX=10090 GN=Peg10 PE=1 SV=2	1	2	2	2	2	2	2	2.2	2.2	2.2	109.85	958	958	3	1				1				0	12.403	7482	11067	6964.5	8340.8	7540.4	9849.3	6976.7	10847	7412.6	8382.2	7790.4	9484.3	2	2	2	2	2	2	2.2	21102000
sp|Q7TN89|RASE_MOUSE	sp|Q7TN89|RASE_MOUSE	6	6	6	sp|Q7TN89|RASE_MOUSE GTPase ERas OS=Mus musculus OX=10090 GN=Eras PE=1 SV=1	1	6	6	6	6	6	6	30.4	30.4	30.4	24.32	227	227	6.43					3	1		3	0	40.668	344960	616600	347710	281040	342370	452390	321770	598910	372810	291350	348730	435400	6	6	6	6	6	6	30.4	340440000
sp|Q7TNC4|LC7L2_MOUSE	sp|Q7TNC4|LC7L2_MOUSE	5	5	4	sp|Q7TNC4|LC7L2_MOUSE Putative RNA-binding protein Luc7-like 2 OS=Mus musculus OX=10090 GN=Luc7l2 PE=1 SV=1	1	5	5	4	5	5	4	14.3	14.3	12.2	46.582	392	392	5.17		1		1	1	2		1	0	32.436	91723	176090	86156	119210	128490	152940	85566	170410	94754	119720	131070	147650	6	6	6	6	6	6	14.3	149850000
sp|Q7TPC1|CDSN_MOUSE	sp|Q7TPC1|CDSN_MOUSE	1	1	1	sp|Q7TPC1|CDSN_MOUSE Corneodesmosin OS=Mus musculus OX=10090 GN=Cdsn PE=2 SV=2	1	1	1	1	1	1	1	1.6	1.6	1.6	54.312	561	561	8								1	0.0057887	6.273	84325	69160	69354	64643	81028	80332	78579	70689	70594	66426	81685	78011	1	1	1	1	1	1	1.6	100630000
sp|Q7TPR4|ACTN1_MOUSE	sp|Q7TPR4|ACTN1_MOUSE	4	2	2	sp|Q7TPR4|ACTN1_MOUSE Alpha-actinin-1 OS=Mus musculus OX=10090 GN=Actn1 PE=1 SV=1	1	4	2	2	4	2	2	4.4	2.2	2.2	103.07	892	892	3			2						0	13.78	18265	27857	15634	15751	20342	21492	17032	27242	16816	16148	20514	20824	1	1	1	1	1	1	4.4	6881300
sp|Q7TPV4|MBB1A_MOUSE	sp|Q7TPV4|MBB1A_MOUSE	7	7	7	sp|Q7TPV4|MBB1A_MOUSE Myb-binding protein 1A OS=Mus musculus OX=10090 GN=Mybbp1a PE=1 SV=2	1	7	7	7	7	7	7	5	5	5	152.04	1344	1344	4.38		1	1	3	1	1	1		0	47.26	72728	129280	67748	68827	72533	86825	67836	125540	73497	70055	74118	83809	7	7	7	7	7	7	5	87280000
sp|Q7TQH0|ATX2L_MOUSE	sp|Q7TQH0|ATX2L_MOUSE	1	1	1	sp|Q7TQH0|ATX2L_MOUSE Ataxin-2-like protein OS=Mus musculus OX=10090 GN=Atxn2l PE=1 SV=1	1	1	1	1	1	1	1	1	1	1	110.65	1049	1049	7							1		0	7.346	3219.5	3185.6	2127.4	2029	2024.9	2883.8	3000.6	3197.2	2242.9	2068.6	2087.8	2770.4	1	1	1	1	1	1	1	8902500
sp|Q7TQI3|OTUB1_MOUSE	sp|Q7TQI3|OTUB1_MOUSE	2	2	2	sp|Q7TQI3|OTUB1_MOUSE Ubiquitin thioesterase OTUB1 OS=Mus musculus OX=10090 GN=Otub1 PE=1 SV=2	1	2	2	2	2	2	2	8.9	8.9	8.9	31.27	271	271	4	1						1		0	12.205	9240.5	11204	6158.4	8636.9	8173.5	9258.7	8614.2	11086	6674.7	8633.2	8382	8953	2	2	2	2	2	2	8.9	12779000
sp|Q7TSH8|TMM94_MOUSE	sp|Q7TSH8|TMM94_MOUSE	3	3	3	sp|Q7TSH8|TMM94_MOUSE Transmembrane protein 94 OS=Mus musculus OX=10090 GN=Tmem94 PE=1 SV=1	1	3	3	3	3	3	3	2.1	2.1	2.1	151.79	1360	1360	4.67	1				1			1	0	18.558	18955	36168	15589	10356	11257	14299	17683	34984	17299	10854	11518	13778	2	2	2	2	2	2	2.1	11908000
sp|Q80SY5|PR38B_MOUSE	sp|Q80SY5|PR38B_MOUSE	2	2	2	sp|Q80SY5|PR38B_MOUSE Pre-mRNA-splicing factor 38B OS=Mus musculus OX=10090 GN=Prpf38b PE=1 SV=1	1	2	2	2	2	2	2	3.1	3.1	3.1	63.752	542	542	3.33	1	1					1		0	12.766	54059	93976	42593	58414	57496	71443	50421	91256	47336	58529	59008	68888	4	4	4	4	4	4	3.1	50829000
sp|Q80SZ7|GBG5_MOUSE	sp|Q80SZ7|GBG5_MOUSE	2	2	2	sp|Q80SZ7|GBG5_MOUSE Guanine nucleotide-binding protein G(I)/G(S)/G(O) subunit gamma-5 OS=Mus musculus OX=10090 GN=Gng5 PE=1 SV=2	1	2	2	2	2	2	2	27.9	27.9	27.9	7.3184	68	68	5.33				1	1		1		0	13.236	26184	63260	19528	30805	25315	34642	24438	60615	23216	30574	26339	33319	2	2	2	2	2	2	27.9	30017000
sp|Q80TA1|EPT1_MOUSE	sp|Q80TA1|EPT1_MOUSE	1	1	1	sp|Q80TA1|EPT1_MOUSE Ethanolaminephosphotransferase 1 OS=Mus musculus OX=10090 GN=Selenoi PE=2 SV=3	1	1	1	1	1	1	1	4	4	4	45.345	398	398	4.5				1	1				0	7.5152	7876.6	16263	9937.6	7466.7	7980	14743	7349	15722	10549	7747.8	8294.4	14080	2	2	2	2	2	2	4	8950100
sp|Q80TA9|EPG5_MOUSE	sp|Q80TA9|EPG5_MOUSE	1	1	1	sp|Q80TA9|EPG5_MOUSE Ectopic P granules protein 5 homolog OS=Mus musculus OX=10090 GN=Epg5 PE=1 SV=2	1	1	1	1	1	1	1	0.5	0.5	0.5	290.8	2572	2572	7							1		0.004415	6.367	3309.4	5940.9	3044.4	0	178640	0	3086.9	5765.7	3267	5225.5	167380	4695.1	1	1	1	0	1	0	0.5	70942000
sp|Q80TR1|AGRL1_MOUSE	sp|Q80TR1|AGRL1_MOUSE	3	3	3	sp|Q80TR1|AGRL1_MOUSE Adhesion G protein-coupled receptor L1 OS=Mus musculus OX=10090 GN=Adgrl1 PE=1 SV=2	1	3	3	3	3	3	3	2.5	2.5	2.5	161.68	1466	1466	4.67		1			1		1		0	58.049	21404	45509	19318	16077	14125	16122	19971	43847	21532	16478	14566	15587	3	3	3	3	3	3	2.5	22588000
sp|Q80U72|SCRIB_MOUSE	sp|Q80U72|SCRIB_MOUSE	6	6	6	sp|Q80U72|SCRIB_MOUSE Protein scribble homolog OS=Mus musculus OX=10090 GN=Scrib PE=1 SV=2	1	6	6	6	6	6	6	3.3	3.3	3.3	174.06	1612	1612	5.14		1		2	1	1	1	1	0	43.48	23178	49857	26649	33206	21919	31132	21627	48084	28924	33076	23201	29921	4	4	4	4	4	4	3.3	43775000
sp|Q80UP8|S20A2_MOUSE	sp|Q80UP8|S20A2_MOUSE	7	7	7	sp|Q80UP8|S20A2_MOUSE Sodium-dependent phosphate transporter 2 OS=Mus musculus OX=10090 GN=Slc20a2 PE=1 SV=2	1	7	7	7	7	7	7	16.3	16.3	16.3	70.865	656	656	4.64	1	2	1	1	1	2	2	1	0	186.61	645840	1295700	448340	283220	369810	382640	602540	1249700	515770	300090	372860	371020	12	12	12	12	12	12	16.3	628070000
sp|Q80UU9|PGRC2_MOUSE	sp|Q80UU9|PGRC2_MOUSE	2	2	2	sp|Q80UU9|PGRC2_MOUSE Membrane-associated progesterone receptor component 2 OS=Mus musculus OX=10090 GN=Pgrmc2 PE=1 SV=2	1	2	2	2	2	2	2	7.4	7.4	7.4	23.334	217	217	3.5	1					1			0	14.098	15669	27892	15394	20297	19698	25136	14615	27093	16658	20357	20251	24219	2	2	2	2	2	2	7.4	28001000
sp|Q80V26|IMPA3_MOUSE	sp|Q80V26|IMPA3_MOUSE	3	3	3	sp|Q80V26|IMPA3_MOUSE Golgi-resident adenosine 3,5-bisphosphate 3-phosphatase OS=Mus musculus OX=10090 GN=Impad1 PE=1 SV=1	1	3	3	3	3	3	3	10.1	10.1	10.1	38.616	356	356	6					1	1	1		0	37.416	43914	78564	36093	61467	47041	69105	40961	76208	40202	60709	49296	66350	3	3	3	3	3	3	10.1	81999000
sp|Q80VA0|GALT7_MOUSE	sp|Q80VA0|GALT7_MOUSE	4	4	4	sp|Q80VA0|GALT7_MOUSE N-acetylgalactosaminyltransferase 7 OS=Mus musculus OX=10090 GN=Galnt7 PE=1 SV=2	1	4	4	4	4	4	4	6.8	6.8	6.8	75.418	657	657	6				1	1	1	1	1	0	24.465	106500	201810	107890	122090	94487	149150	99352	195510	116920	122590	99291	142960	5	5	5	5	5	5	6.8	93567000
sp|Q80W54|FACE1_MOUSE	sp|Q80W54|FACE1_MOUSE	2	2	2	sp|Q80W54|FACE1_MOUSE CAAX prenyl protease 1 homolog OS=Mus musculus OX=10090 GN=Zmpste24 PE=1 SV=2	1	2	2	2	2	2	2	4	4	4	54.734	475	475	4.5	1							1	0	11.834	5464.5	12235	5892.5	6986.4	8632.7	7088.6	5099.3	11777	6478.1	7093.2	8665.3	6935.1	1	1	1	1	1	1	4	6852600
sp|Q80W68|KIRR1_MOUSE	sp|Q80W68|KIRR1_MOUSE	17	17	17	sp|Q80W68|KIRR1_MOUSE Kin of IRRE-like protein 1 OS=Mus musculus OX=10090 GN=Kirrel1 PE=1 SV=1	1	17	17	17	17	17	17	29.8	29.8	29.8	87.175	789	789	5.76		1		4	6	7	2	5	0	240.27	488430	906230	422240	424160	397590	457820	455620	877880	465260	430570	408370	442480	25	25	25	25	25	25	29.8	822200000
sp|Q80WG5|LRC8A_MOUSE	sp|Q80WG5|LRC8A_MOUSE	9	9	9	sp|Q80WG5|LRC8A_MOUSE Volume-regulated anion channel subunit LRRC8A OS=Mus musculus OX=10090 GN=Lrrc8a PE=1 SV=1	1	9	9	9	9	9	9	12.8	12.8	12.8	94.118	810	810	5.3			1	4	2			3	0	72.756	97594	185680	85762	96037	82449	97009	91042	179690	94755	96722	85168	93704	7	7	7	7	7	7	12.8	152210000
sp|Q80WJ7|LYRIC_MOUSE	sp|Q80WJ7|LYRIC_MOUSE	2	2	2	sp|Q80WJ7|LYRIC_MOUSE Protein LYRIC OS=Mus musculus OX=10090 GN=Mtdh PE=1 SV=1	1	2	2	2	2	2	2	4.5	4.5	4.5	63.845	579	579	4.5				1	1				0	39.254	9277.6	17203	9305.5	11781	11252	14628	8654.3	16681	10088	11831	11586	14088	1	1	1	1	1	1	4.5	8881000
sp|Q80WQ6|RHDF2_MOUSE	sp|Q80WQ6|RHDF2_MOUSE	6	6	6	sp|Q80WQ6|RHDF2_MOUSE Inactive rhomboid protein 2 OS=Mus musculus OX=10090 GN=Rhbdf2 PE=1 SV=1	1	6	6	6	6	6	6	6.5	6.5	6.5	93.433	827	827	5.88					3	3	2		0	43.938	108850	186490	96853	84478	80367	93140	101520	181350	105000	86475	82518	90000	7	7	7	7	7	7	6.5	115380000
sp|Q80X72|LRC15_MOUSE	sp|Q80X72|LRC15_MOUSE	6	6	6	sp|Q80X72|LRC15_MOUSE Leucine-rich repeat-containing protein 15 OS=Mus musculus OX=10090 GN=Lrrc15 PE=2 SV=1	1	6	6	6	6	6	6	13.5	13.5	13.5	64.176	579	579	7.71							2	5	0	64.596	410060	747150	308310	407550	456100	425530	382490	723800	347260	410560	461240	414200	7	7	7	7	7	7	13.5	656580000
sp|Q80X90|FLNB_MOUSE	sp|Q80X90|FLNB_MOUSE	33	33	29	sp|Q80X90|FLNB_MOUSE Filamin-B OS=Mus musculus OX=10090 GN=Flnb PE=1 SV=3	1	33	33	29	33	33	29	15.4	15.4	13.5	277.82	2602	2602	6.26		1	1	3	5	10	15	7	0	303.14	583970	994930	562840	595450	652920	625410	544660	968300	605220	605350	661590	608170	36	36	36	36	36	36	15.4	694420000
sp|Q80XI4|PI42B_MOUSE	sp|Q80XI4|PI42B_MOUSE	3	3	3	sp|Q80XI4|PI42B_MOUSE Phosphatidylinositol 5-phosphate 4-kinase type-2 beta OS=Mus musculus OX=10090 GN=Pip4k2b PE=1 SV=1	1	3	3	3	3	3	3	8.4	8.4	8.4	47.318	416	416	4.67				1	2				0	55.405	14717	29003	13276	8940.9	9478.5	12367	13729	28029	14604	9352.3	9718.9	11908	2	2	2	2	2	2	8.4	30371000
sp|Q80XN0|BDH_MOUSE	sp|Q80XN0|BDH_MOUSE	4	4	4	sp|Q80XN0|BDH_MOUSE D-beta-hydroxybutyrate dehydrogenase, mitochondrial OS=Mus musculus OX=10090 GN=Bdh1 PE=1 SV=2	1	4	4	4	4	4	4	12	12	12	38.299	343	343	7.2						1	2	2	0	25.916	170070	333120	160980	189930	204430	217120	158660	322120	176880	192020	207870	210370	4	4	4	4	4	4	12	196810000
sp|Q80Y14|GLRX5_MOUSE	sp|Q80Y14|GLRX5_MOUSE	1	1	1	sp|Q80Y14|GLRX5_MOUSE Glutaredoxin-related protein 5, mitochondrial OS=Mus musculus OX=10090 GN=Glrx5 PE=1 SV=2	1	1	1	1	1	1	1	9.2	9.2	9.2	16.292	152	152	4				1					0.0022455	6.4624	3550.7	5323.8	2401.6	3510	4915	3726.2	3311	5203.2	2673.9	3550.1	4898.5	3658	1	1	1	1	1	1	9.2	4834500
sp|Q80Y17|L2GL1_MOUSE	sp|Q80Y17|L2GL1_MOUSE	9	9	9	sp|Q80Y17|L2GL1_MOUSE Lethal(2) giant larvae protein homolog 1 OS=Mus musculus OX=10090 GN=Llgl1 PE=1 SV=1	1	9	9	9	9	9	9	10.3	10.3	10.3	112.62	1036	1036	6.4				1	2	2	2	3	0	81.354	310370	529030	285140	299090	281230	302570	289480	514690	308370	302850	288210	293080	8	8	8	8	8	8	10.3	180390000
sp|Q80Y86|MK15_MOUSE	sp|Q80Y86|MK15_MOUSE	1	1	1	sp|Q80Y86|MK15_MOUSE Mitogen-activated protein kinase 15 OS=Mus musculus OX=10090 GN=Mapk15 PE=1 SV=1	1	1	1	1	1	1	1	1.5	1.5	1.5	60.678	549	549	8								1	0.006447	6.2181	63856	104640	49816	32610	42997	31194	59553	101890	54484	34415	42970	30689	1	1	1	1	1	1	1.5	390300000
sp|Q811D0|DLG1_MOUSE;sp|Q91XM9|DLG2_MOUSE	sp|Q811D0|DLG1_MOUSE	8;1	8;1	8;1	sp|Q811D0|DLG1_MOUSE Disks large homolog 1 OS=Mus musculus OX=10090 GN=Dlg1 PE=1 SV=1	2	8	8	8	8	8	8	11.3	11.3	11.3	100.12	905	905;852	5.22		1	1	2	1		3	1	0	93.566	139180	266590	114920	125660	125230	154470	129840	257820	128210	127250	128450	148970	10	10	10	10	10	10	11.3	216150000
sp|Q811U4|MFN1_MOUSE	sp|Q811U4|MFN1_MOUSE	3	3	3	sp|Q811U4|MFN1_MOUSE Mitofusin-1 OS=Mus musculus OX=10090 GN=Mfn1 PE=1 SV=3	1	3	3	3	3	3	3	4.2	4.2	4.2	83.725	741	741	4.33				2	1				0	20.823	12325	31045	12314	16167	16460	17667	11505	29744	13955	16246	16788	17113	2	2	2	2	2	2	4.2	12584000
sp|Q8BFR5|EFTU_MOUSE	sp|Q8BFR5|EFTU_MOUSE	11	11	11	sp|Q8BFR5|EFTU_MOUSE Elongation factor Tu, mitochondrial OS=Mus musculus OX=10090 GN=Tufm PE=1 SV=1	1	11	11	11	11	11	11	26.3	26.3	26.3	49.508	452	452	6.13		1	1	1	2	3	1	6	0	109.07	407240	750780	358200	419560	532300	540100	379870	727570	394230	426720	536500	524060	15	15	15	15	15	15	26.3	719050000
sp|Q8BFY9|TNPO1_MOUSE;sp|Q99LG2|TNPO2_MOUSE	sp|Q8BFY9|TNPO1_MOUSE;sp|Q99LG2|TNPO2_MOUSE	3;2	3;2	3;2	sp|Q8BFY9|TNPO1_MOUSE Transportin-1 OS=Mus musculus OX=10090 GN=Tnpo1 PE=1 SV=2;sp|Q99LG2|TNPO2_MOUSE Transportin-2 OS=Mus musculus OX=10090 GN=Tnpo2 PE=1 SV=1	2	3	3	3	3	3	3	3.5	3.5	3.5	102.36	898	898;887	5.25		1	1					2	0	132.26	94613	196870	88328	87468	83730	103560	88277	189880	97837	88926	86096	99873	4	4	4	4	4	4	3.5	108520000
sp|Q8BG05|ROA3_MOUSE	sp|Q8BG05|ROA3_MOUSE	3	3	3	sp|Q8BG05|ROA3_MOUSE Heterogeneous nuclear ribonucleoprotein A3 OS=Mus musculus OX=10090 GN=Hnrnpa3 PE=1 SV=1	1	3	3	3	3	3	3	6.9	6.9	6.9	39.652	379	379	3.6	1	1		2			1		0	69.315	41947	72685	43712	55829	60202	70004	39124	70721	46806	56237	61370	67630	4	4	4	4	4	4	6.9	108950000
sp|Q8BG16|S6A15_MOUSE	sp|Q8BG16|S6A15_MOUSE	2	2	2	sp|Q8BG16|S6A15_MOUSE Sodium-dependent neutral amino acid transporter B(0)AT2 OS=Mus musculus OX=10090 GN=Slc6a15 PE=1 SV=1	1	2	2	2	2	2	2	3.7	3.7	3.7	81.792	729	729	4.5				1	1				0	22.064	0	0	0	0	0	0	0	0	0	0	0	0	0	0	0	0	0	0	3.7	0
sp|Q8BG60|TXNIP_MOUSE	sp|Q8BG60|TXNIP_MOUSE	2	2	2	sp|Q8BG60|TXNIP_MOUSE Thioredoxin-interacting protein OS=Mus musculus OX=10090 GN=Txnip PE=1 SV=1	1	2	2	2	2	2	2	4.5	4.5	4.5	44.363	397	397	6.5						1	1		0	12.864	27570	52010	25445	26999	24368	34669	25718	50366	27870	27304	25261	33309	2	2	2	2	2	2	4.5	50739000
sp|Q8BGA9|OXA1L_MOUSE	sp|Q8BGA9|OXA1L_MOUSE	3	3	3	sp|Q8BGA9|OXA1L_MOUSE Mitochondrial inner membrane protein OXA1L OS=Mus musculus OX=10090 GN=Oxa1l PE=1 SV=1	1	3	3	3	3	3	3	6	6	6	48.219	433	433	6					1	2	1		0	18.659	179750	342050	152700	145970	185640	175030	167680	330950	169190	150030	186770	170290	4	4	4	4	4	4	6	158020000
sp|Q8BGK6|YLAT2_MOUSE	sp|Q8BGK6|YLAT2_MOUSE	7	6	6	sp|Q8BGK6|YLAT2_MOUSE Y+L amino acid transporter 2 OS=Mus musculus OX=10090 GN=Slc7a6 PE=1 SV=1	1	7	6	6	7	6	6	15.5	14.2	14.2	56.77	515	515	6.07				2	4	3	3	3	0	55.349	515240	1018400	376410	465010	545130	616360	480680	983000	431180	470750	553040	595950	16	16	16	16	16	16	15.5	1205500000
sp|Q8BGQ6|EFC14_MOUSE	sp|Q8BGQ6|EFC14_MOUSE	5	5	5	sp|Q8BGQ6|EFC14_MOUSE EF-hand calcium-binding domain-containing protein 14 OS=Mus musculus OX=10090 GN=Efcab14 PE=2 SV=1	1	5	5	5	5	5	5	10.3	10.3	10.3	53.693	484	484	5.5		1			2	1	1	1	0	31.914	71966	119930	69141	61547	52971	68554	67118	116850	74019	62750	54905	66034	6	6	6	6	6	6	10.3	73896000
sp|Q8BGQ7|SYAC_MOUSE	sp|Q8BGQ7|SYAC_MOUSE	3	3	3	sp|Q8BGQ7|SYAC_MOUSE Alanine--tRNA ligase, cytoplasmic OS=Mus musculus OX=10090 GN=Aars1 PE=1 SV=1	1	3	3	3	3	3	3	3.2	3.2	3.2	106.91	968	968	4.4				3	2				0	17.783	23789	45630	23344	28350	30955	33065	22192	44172	25468	28635	31459	32031	4	4	4	4	4	4	3.2	36932000
sp|Q8BGR2|LRC8D_MOUSE	sp|Q8BGR2|LRC8D_MOUSE	2	2	2	sp|Q8BGR2|LRC8D_MOUSE Volume-regulated anion channel subunit LRRC8D OS=Mus musculus OX=10090 GN=Lrrc8d PE=1 SV=1	1	2	2	2	2	2	2	1.6	1.6	1.6	98.112	859	859	5.5					1	1			0	15.308	10248	24494	10924	8734.8	7945.2	10766	9564.3	23518	12081	8985	8223	10357	1	1	1	1	1	1	1.6	34313000
sp|Q8BGR6|ARL15_MOUSE	sp|Q8BGR6|ARL15_MOUSE	1	1	1	sp|Q8BGR6|ARL15_MOUSE ADP-ribosylation factor-like protein 15 OS=Mus musculus OX=10090 GN=Arl15 PE=1 SV=1	1	1	1	1	1	1	1	4.4	4.4	4.4	22.905	204	204	4				1					0.002259	6.5027	14058	26727	13406	12116	11065	16640	13114	25878	14605	12366	11491	15965	1	1	1	1	1	1	4.4	14343000
sp|Q8BGT1|FLRT3_MOUSE;sp|Q6RKD8|FLRT1_MOUSE	sp|Q8BGT1|FLRT3_MOUSE	3;1	3;1	3;1	sp|Q8BGT1|FLRT3_MOUSE Leucine-rich repeat transmembrane protein FLRT3 OS=Mus musculus OX=10090 GN=Flrt3 PE=1 SV=1	2	3	3	3	3	3	3	4.9	4.9	4.9	72.878	649	649;646	4.83			1	1	2	2			0	23.23	48354	88294	41374	36493	34723	103100	45104	85587	45483	37397	37358	97737	7	7	7	7	7	7	4.9	68155000
sp|Q8BGU5|CCNY_MOUSE	sp|Q8BGU5|CCNY_MOUSE	1	1	1	sp|Q8BGU5|CCNY_MOUSE Cyclin-Y OS=Mus musculus OX=10090 GN=Ccny PE=1 SV=1	1	1	1	1	1	1	1	3.5	3.5	3.5	39.394	341	341	2.5		1	1						0.0044183	6.368	1826.8	3380	1618.9	1361.7	1351.9	1814.8	1704	3275.1	1773.4	1399.3	1391.6	1746.1	1	1	1	1	1	1	3.5	2945000
sp|Q8BH04|PCKGM_MOUSE	sp|Q8BH04|PCKGM_MOUSE	2	2	2	sp|Q8BH04|PCKGM_MOUSE Phosphoenolpyruvate carboxykinase [GTP], mitochondrial OS=Mus musculus OX=10090 GN=Pck2 PE=1 SV=1	1	2	2	2	2	2	2	2.8	2.8	2.8	70.527	640	640	4.5				1	1				0	10.924	0	0	0	0	0	0	0	0	0	0	0	0	0	0	0	0	0	0	2.8	0
sp|Q8BH24|TM9S4_MOUSE	sp|Q8BH24|TM9S4_MOUSE	3	3	3	sp|Q8BH24|TM9S4_MOUSE Transmembrane 9 superfamily member 4 OS=Mus musculus OX=10090 GN=Tm9sf4 PE=1 SV=1	1	3	3	3	3	3	3	4.4	4.4	4.4	74.692	643	643	4.25	1			1	1		1		0	20.474	37367	61724	29630	45010	43866	54810	34849	60086	32727	44907	45046	52842	4	4	4	4	4	4	4.4	114920000
sp|Q8BH31|MFSD8_MOUSE	sp|Q8BH31|MFSD8_MOUSE	1	1	1	sp|Q8BH31|MFSD8_MOUSE Major facilitator superfamily domain-containing protein 8 OS=Mus musculus OX=10090 GN=Mfsd8 PE=2 SV=1	1	1	1	1	1	1	1	4	4	4	57.569	519	519	2.5		1	1						0	22.541	2272.9	3533.3	2813.9	2406.8	1259.3	3035.4	2119.5	3462.3	2913.7	2435.4	1395.8	2886.8	2	2	2	2	2	2	4	6483400
sp|Q9WVK4|EHD1_MOUSE;sp|Q8BH64|EHD2_MOUSE	sp|Q9WVK4|EHD1_MOUSE;sp|Q8BH64|EHD2_MOUSE	1;1	1;1	1;1	sp|Q9WVK4|EHD1_MOUSE EH domain-containing protein 1 OS=Mus musculus OX=10090 GN=Ehd1 PE=1 SV=1;sp|Q8BH64|EHD2_MOUSE EH domain-containing protein 2 OS=Mus musculus OX=10090 GN=Ehd2 PE=1 SV=1	2	1	1	1	1	1	1	1.7	1.7	1.7	60.602	534	534;543	6.5						1	1		0	8.7908	1915	3681.8	2581	2601.6	1629.4	3490	1786.5	3572.3	2709.9	2615.9	1764.9	3325.2	1	1	1	1	1	1	1.7	17298000
sp|Q8BHE4|TM108_MOUSE	sp|Q8BHE4|TM108_MOUSE	1	1	1	sp|Q8BHE4|TM108_MOUSE Transmembrane protein 108 OS=Mus musculus OX=10090 GN=Tmem108 PE=1 SV=1	1	1	1	1	1	1	1	2.8	2.8	2.8	59.641	574	574	2.5		1	1						0	19.438	2241.4	2920.4	1883.2	1779	1808.1	2367.3	2089.7	2881.4	1992.5	1815.6	1856.9	2279.3	2	2	2	2	2	2	2.8	10392000
sp|Q8BHF7|PGPS1_MOUSE	sp|Q8BHF7|PGPS1_MOUSE	1	1	1	sp|Q8BHF7|PGPS1_MOUSE CDP-diacylglycerol--glycerol-3-phosphate 3-phosphatidyltransferase, mitochondrial OS=Mus musculus OX=10090 GN=Pgs1 PE=1 SV=1	1	1	1	1	1	1	1	2.7	2.7	2.7	62.488	553	553	7							1		0.0050835	6.3019	4838.2	8681.7	4608.4	6496.9	4849.1	5985.6	4512.9	8427.8	5016.8	6454.4	5060.9	5774.1	1	1	1	1	1	1	2.7	8183100
sp|Q8BHJ6|SERC5_MOUSE	sp|Q8BHJ6|SERC5_MOUSE	2	2	2	sp|Q8BHJ6|SERC5_MOUSE Serine incorporator 5 OS=Mus musculus OX=10090 GN=Serinc5 PE=2 SV=1	1	2	2	2	2	2	2	3.5	3.5	3.5	51.831	461	461	5				1		1			0	12.43	31902	62309	27679	22361	44015	29544	29762	60227	30633	23676	43293	29169	1	1	1	1	1	1	3.5	30738000
sp|Q8BHL3|TB10B_MOUSE	sp|Q8BHL3|TB10B_MOUSE	5	5	5	sp|Q8BHL3|TB10B_MOUSE TBC1 domain family member 10B OS=Mus musculus OX=10090 GN=Tbc1d10b PE=1 SV=2	1	5	5	5	5	5	5	5.8	5.8	5.8	87.274	798	798	3.43		2	4					1	0	32.867	42227	74904	32783	40398	37385	49012	39387	72662	36556	40594	38575	47191	6	6	6	6	6	6	5.8	98385000
sp|Q8BHL4|RAI3_MOUSE	sp|Q8BHL4|RAI3_MOUSE	4	4	4	sp|Q8BHL4|RAI3_MOUSE Retinoic acid-induced protein 3 OS=Mus musculus OX=10090 GN=Gprc5a PE=1 SV=1	1	4	4	4	4	4	4	13.5	13.5	13.5	40.1	356	356	4.38		2	2	1		1	1	1	0	117.17	566530	1042200	488690	494850	532800	632950	528460	1010000	538060	504200	543730	611080	8	8	8	8	8	8	13.5	687630000
sp|Q8BHN3|GANAB_MOUSE	sp|Q8BHN3|GANAB_MOUSE	8	8	8	sp|Q8BHN3|GANAB_MOUSE Neutral alpha-glucosidase AB OS=Mus musculus OX=10090 GN=Ganab PE=1 SV=1	1	8	8	8	8	8	8	9.1	9.1	9.1	106.91	944	944	6		1			2	2	2	2	0	51.952	174350	304750	156620	239890	200610	239670	162620	296090	171460	238230	207560	231410	9	9	9	9	9	9	9.1	157960000
sp|Q8BHY3|ANO1_MOUSE	sp|Q8BHY3|ANO1_MOUSE	3	3	3	sp|Q8BHY3|ANO1_MOUSE Anoctamin-1 OS=Mus musculus OX=10090 GN=Ano1 PE=1 SV=2	1	3	3	3	3	3	3	3.4	3.4	3.4	110.91	960	960	4.75			1	1	1		1		0	19.424	63324	111180	49381	34745	38863	47607	59063	107910	54579	36284	39653	45919	5	5	5	5	5	5	3.4	59038000
sp|Q8BI84|TGO1_MOUSE	sp|Q8BI84|TGO1_MOUSE	36	36	36	sp|Q8BI84|TGO1_MOUSE Transport and Golgi organization protein 1 homolog OS=Mus musculus OX=10090 GN=Mia3 PE=1 SV=2	1	36	36	36	36	36	36	20.5	20.5	20.5	213.67	1930	1930	4.94	1	4	7	7	13	13	6	3	0	323.31	391480	676930	341250	974270	923690	1086900	365130	657900	380840	954610	947590	1049700	46	46	46	46	46	46	20.5	825260000
sp|Q8BIF0|C99L2_MOUSE	sp|Q8BIF0|C99L2_MOUSE	5	5	5	sp|Q8BIF0|C99L2_MOUSE CD99 antigen-like protein 2 OS=Mus musculus OX=10090 GN=Cd99l2 PE=1 SV=1	1	5	5	5	5	5	5	26.2	26.2	26.2	25.463	237	237	4.71		2	1		1	1	1	1	0	67.963	162760	373950	106380	123320	191810	193410	151890	358750	127970	126690	191770	187680	11	11	11	11	11	11	26.2	308020000
sp|Q8BIJ6|SYIM_MOUSE	sp|Q8BIJ6|SYIM_MOUSE	2	2	2	sp|Q8BIJ6|SYIM_MOUSE Isoleucine--tRNA ligase, mitochondrial OS=Mus musculus OX=10090 GN=Iars2 PE=1 SV=1	1	2	2	2	2	2	2	2.1	2.1	2.1	112.8	1012	1012	5.5				1			1		0	11.584	16196	29984	15195	19601	25056	27583	15108	29063	16614	19857	25302	26691	2	2	2	2	2	2	2.1	14986000
sp|Q8BJ03|COX15_MOUSE	sp|Q8BJ03|COX15_MOUSE	3	3	3	sp|Q8BJ03|COX15_MOUSE Cytochrome c oxidase assembly protein COX15 homolog OS=Mus musculus OX=10090 GN=Cox15 PE=1 SV=1	1	3	3	3	3	3	3	8.7	8.7	8.7	45.852	413	413	6.83					1	1	2	2	0	24.592	155970	310040	139010	139710	158140	156620	145510	299510	154010	142620	160150	152120	6	6	6	6	6	6	8.7	210160000
sp|Q8BJ48|NAGPA_MOUSE	sp|Q8BJ48|NAGPA_MOUSE	4	4	4	sp|Q8BJ48|NAGPA_MOUSE N-acetylglucosamine-1-phosphodiester alpha-N-acetylglucosaminidase OS=Mus musculus OX=10090 GN=Nagpa PE=1 SV=2	1	4	4	4	4	4	4	10.3	10.3	10.3	56.043	517	517	5.43			1	1	1	2	2		0	35.042	105000	186550	89930	110040	89738	144010	97934	181060	98901	110250	94027	137970	6	6	6	6	6	6	10.3	112100000
sp|Q8BJ71|NUP93_MOUSE	sp|Q8BJ71|NUP93_MOUSE	2	2	2	sp|Q8BJ71|NUP93_MOUSE Nuclear pore complex protein Nup93 OS=Mus musculus OX=10090 GN=Nup93 PE=1 SV=1	1	2	2	2	2	2	2	2.9	2.9	2.9	93.28	819	819	5.67					1	2			0	10.998	9290	14997	8770.9	12013	9968.9	11988	8663.8	14632	9432.8	11977	10323	11572	2	2	2	2	2	2	2.9	10644000
sp|Q8BJ83|TM2D3_MOUSE	sp|Q8BJ83|TM2D3_MOUSE	1	1	1	sp|Q8BJ83|TM2D3_MOUSE TM2 domain-containing protein 3 OS=Mus musculus OX=10090 GN=Tm2d3 PE=2 SV=1	1	1	1	1	1	1	1	3.4	3.4	3.4	28.88	261	261	8								1	0.0064378	6.2092	0	0	0	0	0	0	0	0	0	0	0	0	0	0	0	0	0	0	3.4	0
sp|Q8BJU0|SGTA_MOUSE	sp|Q8BJU0|SGTA_MOUSE	1	1	1	sp|Q8BJU0|SGTA_MOUSE Small glutamine-rich tetratricopeptide repeat-containing protein alpha OS=Mus musculus OX=10090 GN=Sgta PE=1 SV=2	1	1	1	1	1	1	1	4.1	4.1	4.1	34.322	315	315	1	1								0	6.8821	2319.5	3962.4	2743.6	3104.8	2589.7	3031.7	2163.3	3862	2888.9	3121.2	2679.5	2928.9	1	1	1	1	1	1	4.1	4495800
sp|Q8BK08|TMM11_MOUSE	sp|Q8BK08|TMM11_MOUSE	2	2	2	sp|Q8BK08|TMM11_MOUSE Transmembrane protein 11, mitochondrial OS=Mus musculus OX=10090 GN=Tmem11 PE=1 SV=1	1	2	2	2	2	2	2	8.4	8.4	8.4	21.311	190	190	5.5				1			1		0	12.153	67647	130250	63957	55429	57535	64351	63107	126040	69843	56911	58733	62247	2	2	2	2	2	2	8.4	64714000
sp|Q8BK30|NDUV3_MOUSE	sp|Q8BK30|NDUV3_MOUSE	1	1	1	sp|Q8BK30|NDUV3_MOUSE NADH dehydrogenase [ubiquinone] flavoprotein 3, mitochondrial OS=Mus musculus OX=10090 GN=Ndufv3 PE=1 SV=1	1	1	1	1	1	1	1	10.6	10.6	10.6	11.813	104	104	4				1					0	7.6777	9297.1	17136	9042.2	9147.2	7879.9	13402	8672.4	16617	9800.4	9263	8251.8	12823	1	1	1	1	1	1	10.6	8880400
sp|Q8BK64|AHSA1_MOUSE	sp|Q8BK64|AHSA1_MOUSE	5	5	5	sp|Q8BK64|AHSA1_MOUSE Activator of 90 kDa heat shock protein ATPase homolog 1 OS=Mus musculus OX=10090 GN=Ahsa1 PE=1 SV=2	1	5	5	5	5	5	5	13.9	13.9	13.9	38.117	338	338	4.75		1	1	2	1	2		1	0	32.4	59912	117680	63992	59283	72858	84265	55893	113870	69022	60957	73840	81414	5	5	5	5	5	5	13.9	135160000
sp|Q8BK67|RCC2_MOUSE	sp|Q8BK67|RCC2_MOUSE	4	4	4	sp|Q8BK67|RCC2_MOUSE Protein RCC2 OS=Mus musculus OX=10090 GN=Rcc2 PE=1 SV=1	1	4	4	4	4	4	4	9.8	9.8	9.8	55.983	520	520	6.8						2	2	1	0	39.483	105200	182890	86314	116580	114060	112490	98118	177640	95356	116830	116310	109280	5	5	5	5	5	5	9.8	133570000
sp|Q8BKC5|IPO5_MOUSE;sp|Q8BIV3|RNBP6_MOUSE	sp|Q8BKC5|IPO5_MOUSE	4;1	4;1	4;1	sp|Q8BKC5|IPO5_MOUSE Importin-5 OS=Mus musculus OX=10090 GN=Ipo5 PE=1 SV=3	2	4	4	4	4	4	4	4.4	4.4	4.4	123.59	1097	1097;1105	5.25		1				2	1		0	30.661	32717	65391	32210	21118	26680	28732	30524	63193	35064	22256	26967	27823	4	4	4	4	4	4	4.4	57452000
sp|Q8BKG3|PTK7_MOUSE	sp|Q8BKG3|PTK7_MOUSE	41	41	41	sp|Q8BKG3|PTK7_MOUSE Inactive tyrosine-protein kinase 7 OS=Mus musculus OX=10090 GN=Ptk7 PE=1 SV=1	1	41	41	41	41	41	41	44	44	44	117.53	1062	1062	6.03	1	3	5	11	12	19	25	22	0	323.31	7982200	14179000	5474500	5338500	6312000	6392700	7445300	13745000	6205500	5468900	6383100	6203600	119	119	119	119	119	119	44	23312000000
sp|Q8BKG4|FZD10_MOUSE	sp|Q8BKG4|FZD10_MOUSE	2	2	2	sp|Q8BKG4|FZD10_MOUSE Frizzled-10 OS=Mus musculus OX=10090 GN=Fzd10 PE=1 SV=1	1	2	2	2	2	2	2	3.4	3.4	3.4	65.318	582	582	6					1		1		0	19.796	21295	41558	15350	22141	30002	31766	19867	40133	17630	22390	30186	30777	1	1	1	1	1	1	3.4	7348700
sp|Q8BL97|SRSF7_MOUSE	sp|Q8BL97|SRSF7_MOUSE	1	1	1	sp|Q8BL97|SRSF7_MOUSE Serine/arginine-rich splicing factor 7 OS=Mus musculus OX=10090 GN=Srsf7 PE=1 SV=1	1	1	1	1	1	1	1	3.4	3.4	3.4	30.817	267	267	8								1	0.0029784	6.4346	0	0	0	0	0	0	0	0	0	0	0	0	0	0	0	0	0	0	3.4	0
sp|Q8BLF1|NCEH1_MOUSE	sp|Q8BLF1|NCEH1_MOUSE	1	1	1	sp|Q8BLF1|NCEH1_MOUSE Neutral cholesterol ester hydrolase 1 OS=Mus musculus OX=10090 GN=Nceh1 PE=1 SV=1	1	1	1	1	1	1	1	2.9	2.9	2.9	45.739	408	408	3.5			1	1					0	69.373	40559	84598	44753	45501	36805	52112	37843	81669	48493	45982	38410	50078	2	2	2	2	2	2	2.9	32197000
sp|Q8BLI4|DSE_MOUSE	sp|Q8BLI4|DSE_MOUSE	6	6	6	sp|Q8BLI4|DSE_MOUSE Dermatan-sulfate epimerase OS=Mus musculus OX=10090 GN=Dse PE=2 SV=1	1	6	6	6	6	6	6	6.7	6.7	6.7	109.75	958	958	4.12	2	1		1	1	2		1	0	57.713	49613	79140	42900	46560	41473	48244	46268	77217	46385	46996	42732	46615	4	4	4	4	4	4	6.7	46439000
sp|Q8BLU0|FLRT2_MOUSE	sp|Q8BLU0|FLRT2_MOUSE	2	2	2	sp|Q8BLU0|FLRT2_MOUSE Leucine-rich repeat transmembrane protein FLRT2 OS=Mus musculus OX=10090 GN=Flrt2 PE=1 SV=1	1	2	2	2	2	2	2	4.7	4.7	4.7	73.947	660	660	6					1		1		0	21.634	1177.7	2337.6	1357.8	1019.7	1023.3	1463.7	1098.7	2262	1449.7	1055.8	1055.5	1406	1	1	1	1	1	1	4.7	2695700
sp|Q8BM55|TM214_MOUSE	sp|Q8BM55|TM214_MOUSE	1	1	1	sp|Q8BM55|TM214_MOUSE Transmembrane protein 214 OS=Mus musculus OX=10090 GN=Tmem214 PE=1 SV=1	1	1	1	1	1	1	1	1.7	1.7	1.7	76.429	687	687	5.17				2	2	1	1		0.0051058	6.3209	5720.8	10759	7950.5	8976.4	5297	8977.6	5336.6	10453	8319.1	8960.7	5699.8	8593.1	6	6	6	6	6	6	1.7	843340000
sp|Q8BM72|HSP13_MOUSE	sp|Q8BM72|HSP13_MOUSE	2	2	2	sp|Q8BM72|HSP13_MOUSE Heat shock 70 kDa protein 13 OS=Mus musculus OX=10090 GN=Hspa13 PE=1 SV=1	1	2	2	2	2	2	2	5.1	5.1	5.1	51.709	471	471	5.5					1	1			0	12.403	13486	22899	13771	13575	13187	14979	12578	22299	14690	13802	13513	14483	2	2	2	2	2	2	5.1	10431000
sp|Q8BMI3|GGA3_MOUSE	sp|Q8BMI3|GGA3_MOUSE	1	1	1	sp|Q8BMI3|GGA3_MOUSE ADP-ribosylation factor-binding protein GGA3 OS=Mus musculus OX=10090 GN=Gga3 PE=1 SV=2	1	1	1	1	1	1	1	1.9	1.9	1.9	77.972	718	718	5					1				0.0071174	6.1649	1126.7	2469.5	1350.9	1081	1316.8	1543.8	1051.4	2380.6	1453.6	1121.3	1336	1491	1	1	1	1	1	1	1.9	3337100
sp|Q8BMK4|CKAP4_MOUSE	sp|Q8BMK4|CKAP4_MOUSE	1	1	1	sp|Q8BMK4|CKAP4_MOUSE Cytoskeleton-associated protein 4 OS=Mus musculus OX=10090 GN=Ckap4 PE=1 SV=2	1	1	1	1	1	1	1	1.7	1.7	1.7	63.691	575	575	7							1		0.0029564	6.4077	5496.5	9874	5674.7	6974.7	7186.6	8254.7	5126.9	9590.2	6104.2	7027.6	7340.5	7978.1	1	1	1	1	1	1	1.7	6254100
sp|Q8BMP6|GCP60_MOUSE	sp|Q8BMP6|GCP60_MOUSE	1	1	1	sp|Q8BMP6|GCP60_MOUSE Golgi resident protein GCP60 OS=Mus musculus OX=10090 GN=Acbd3 PE=1 SV=3	1	1	1	1	1	1	1	2.9	2.9	2.9	60.18	525	525	1	1								0.0070126	6.0446	890.57	1332.8	690.2	801.01	1666	1032.7	830.44	1303.8	751.3	833.82	1633.2	1023.9	1	1	1	1	1	1	2.9	1856500
sp|Q8BMS1|ECHA_MOUSE	sp|Q8BMS1|ECHA_MOUSE	10	10	10	sp|Q8BMS1|ECHA_MOUSE Trifunctional enzyme subunit alpha, mitochondrial OS=Mus musculus OX=10090 GN=Hadha PE=1 SV=1	1	10	10	10	10	10	10	14.3	14.3	14.3	82.669	763	763	6.38				1	3	5	3	4	0	85.236	526300	960080	442420	599730	724150	715440	490930	930590	490430	605050	730790	694880	15	15	15	15	15	15	14.3	415270000
sp|Q8BN82|S17A5_MOUSE	sp|Q8BN82|S17A5_MOUSE	2	2	2	sp|Q8BN82|S17A5_MOUSE Sialin OS=Mus musculus OX=10090 GN=Slc17a5 PE=1 SV=2	1	2	2	2	2	2	2	6.3	6.3	6.3	54.369	495	495	4			1		1				0	35.964	9762.2	16982	9559	10743	9555.9	12041	9105.3	16512	10294	10825	9871.4	11606	2	2	2	2	2	2	6.3	15121000
sp|Q8BNI4|DERL2_MOUSE;sp|Q9D8K3|DERL3_MOUSE	sp|Q8BNI4|DERL2_MOUSE	3;1	3;1	3;1	sp|Q8BNI4|DERL2_MOUSE Derlin-2 OS=Mus musculus OX=10090 GN=Derl2 PE=1 SV=2	2	3	3	3	3	3	3	15.9	15.9	15.9	27.639	239	239;228	4.6			1	1	2	1			0	59.278	21334	36964	21231	24810	18512	23147	19898	35953	22822	24845	19336	22321	6	6	6	6	6	6	15.9	50561000
sp|Q8BP92|RCN2_MOUSE	sp|Q8BP92|RCN2_MOUSE	6	6	6	sp|Q8BP92|RCN2_MOUSE Reticulocalbin-2 OS=Mus musculus OX=10090 GN=Rcn2 PE=1 SV=1	1	6	6	6	6	6	6	20.9	20.9	20.9	37.27	320	320	4.83				2	3	1			0	43.543	44953	72466	36779	56591	51251	54785	41923	70641	40334	56304	52595	53078	6	6	6	6	6	6	20.9	63766000
sp|Q8BPM0|DAAM1_MOUSE;sp|Q80U19|DAAM2_MOUSE	sp|Q8BPM0|DAAM1_MOUSE;sp|Q80U19|DAAM2_MOUSE	2;1	2;1	2;1	sp|Q8BPM0|DAAM1_MOUSE Disheveled-associated activator of morphogenesis 1 OS=Mus musculus OX=10090 GN=Daam1 PE=1 SV=4;sp|Q80U19|DAAM2_MOUSE Disheveled-associated activator of morphogenesis 2 OS=Mus musculus OX=10090 GN=Daam2 PE=1 SV=4	2	2	2	2	2	2	2	1.8	1.8	1.8	123.37	1077	1077;1115	5					2				0	12.253	2351.9	5076.1	2335.9	2144.9	2298.4	2793.3	2194.6	4890.5	2575.6	2197.2	2348.2	2695	1	1	1	1	1	1	1.8	4170000
sp|Q8BPS4|GP180_MOUSE	sp|Q8BPS4|GP180_MOUSE	1	1	1	sp|Q8BPS4|GP180_MOUSE Integral membrane protein GPR180 OS=Mus musculus OX=10090 GN=Gpr180 PE=1 SV=1	1	1	1	1	1	1	1	2	2	2	48.974	441	441	7							1		0.0090341	6.0237	14034	20705	11336	16358	13264	17331	13087	20276	12299	16268	13792	16691	1	1	1	1	1	1	2	6868500
sp|Q8BR70|YIPF6_MOUSE	sp|Q8BR70|YIPF6_MOUSE	1	1	1	sp|Q8BR70|YIPF6_MOUSE Protein YIPF6 OS=Mus musculus OX=10090 GN=Yipf6 PE=1 SV=1	1	1	1	1	1	1	1	6.8	6.8	6.8	26.087	236	236	1	1								0	7.5684	880.89	1785.7	950.27	1058.2	1269.4	1333	821.85	1725.6	1030.2	1076.6	1283.9	1291.9	1	1	1	1	1	1	6.8	1854900
sp|Q8BR76|MKS3_MOUSE	sp|Q8BR76|MKS3_MOUSE	6	6	6	sp|Q8BR76|MKS3_MOUSE Meckelin OS=Mus musculus OX=10090 GN=Tmem67 PE=1 SV=2	1	6	6	6	6	6	6	5.8	5.8	5.8	111.81	992	992	6.43		1	1					5	0	41.916	155640	289370	124650	110010	134840	139070	145180	280170	138710	113470	136230	134860	5	5	5	5	5	5	5.8	204770000
sp|Q8BRH0|TMTC3_MOUSE	sp|Q8BRH0|TMTC3_MOUSE	5	5	5	sp|Q8BRH0|TMTC3_MOUSE Protein O-mannosyl-transferase TMTC3 OS=Mus musculus OX=10090 GN=Tmtc3 PE=1 SV=2	1	5	5	5	5	5	5	7.8	7.8	7.8	104.2	920	920	5.29			1	2	1		3		0	35.702	64309	114630	57963	60145	60068	89635	59984	111270	63189	61070	62033	86011	6	6	6	6	6	6	7.8	100940000
sp|Q8BSM7|LAT3_MOUSE	sp|Q8BSM7|LAT3_MOUSE	3	3	3	sp|Q8BSM7|LAT3_MOUSE Large neutral amino acids transporter small subunit 3 OS=Mus musculus OX=10090 GN=Slc43a1 PE=1 SV=1	1	3	3	3	3	3	3	8.3	8.3	8.3	62.644	564	564	6					2	1		1	0	78.098	73722	149720	53480	28636	32818	37872	68781	144360	61101	30659	33407	36594	4	4	4	4	4	4	8.3	183310000
sp|Q8BSY0|ASPH_MOUSE	sp|Q8BSY0|ASPH_MOUSE	3	3	3	sp|Q8BSY0|ASPH_MOUSE Aspartyl/asparaginyl beta-hydroxylase OS=Mus musculus OX=10090 GN=Asph PE=1 SV=1	1	3	3	3	3	3	3	5.3	5.3	5.3	83.041	741	741	4.67	1					1	1		0	23.249	11403	25043	11474	25497	22804	26757	10640	24112	12868	25083	23475	25847	2	2	2	2	2	2	5.3	15934000
sp|Q8BT18|ARMD4_MOUSE	sp|Q8BT18|ARMD4_MOUSE	2	2	2	sp|Q8BT18|ARMD4_MOUSE Armadillo-like helical domain-containing protein 4 OS=Mus musculus OX=10090 GN=Armh4 PE=2 SV=2	1	2	2	2	2	2	2	3.1	3.1	3.1	83.773	775	775	3.5			1	1					0	14.011	14432	24596	14606	15892	17285	18542	13460	23946	15623	16129	17575	17960	2	2	2	2	2	2	3.1	17219000
sp|Q8BTI8|SRRM2_MOUSE	sp|Q8BTI8|SRRM2_MOUSE	20	20	20	sp|Q8BTI8|SRRM2_MOUSE Serine/arginine repetitive matrix protein 2 OS=Mus musculus OX=10090 GN=Srrm2 PE=1 SV=3	1	20	20	20	20	20	20	8.4	8.4	8.4	294.84	2703	2703	6.13			1	2	3	7	7	3	0	221.12	358530	715410	331740	397080	382960	434760	334490	691150	366670	399900	392430	420370	18	18	18	18	18	18	8.4	383810000
sp|Q8BTJ4|ENPP4_MOUSE	sp|Q8BTJ4|ENPP4_MOUSE	2	2	2	sp|Q8BTJ4|ENPP4_MOUSE Bis(5-adenosyl)-triphosphatase enpp4 OS=Mus musculus OX=10090 GN=Enpp4 PE=1 SV=1	1	2	2	2	2	2	2	5	5	5	51.611	456	456	4		1				1			0	11.34	5693.1	9329.1	5681.5	5910.8	5403.4	5725.9	5309.5	9099.2	6056.3	5981.8	5544.2	5549.1	2	2	2	2	2	2	5	14848000
sp|Q8BTM8|FLNA_MOUSE	sp|Q8BTM8|FLNA_MOUSE	30	28	28	sp|Q8BTM8|FLNA_MOUSE Filamin-A OS=Mus musculus OX=10090 GN=Flna PE=1 SV=5	1	30	28	28	30	28	28	14	13.3	13.3	281.22	2647	2647	5.48		1	2	5	5	13	6	1	0	323.31	279400	489430	293840	357560	399190	393580	260600	475990	314450	361280	404350	382330	32	32	32	32	32	32	14	442470000
sp|Q8BTT6|DIEXF_MOUSE	sp|Q8BTT6|DIEXF_MOUSE	1	1	1	sp|Q8BTT6|DIEXF_MOUSE Digestive organ expansion factor homolog OS=Mus musculus OX=10090 GN=Diexf PE=2 SV=2	1	1	1	1	1	1	1	1.2	1.2	1.2	88.817	772	772	7							1		1	-2	0	0	0	0	0	0	0	0	0	0	0	0	0	0	0	0	0	0	1.2	0
sp|Q8BTY2|S4A7_MOUSE	sp|Q8BTY2|S4A7_MOUSE	29	29	26	sp|Q8BTY2|S4A7_MOUSE Sodium bicarbonate cotransporter 3 OS=Mus musculus OX=10090 GN=Slc4a7 PE=1 SV=2	1	29	29	26	29	29	26	29.3	29.3	26.5	116.51	1034	1034	4.99	6	8	7	7	9	11	15	9	0	323.31	2304900	4591100	1785100	1088700	1315300	1353700	2150300	4431400	2012000	1153300	1330700	1312900	81	82	82	82	82	82	29.3	8991900000
sp|Q8BU14|SEC62_MOUSE	sp|Q8BU14|SEC62_MOUSE	1	1	1	sp|Q8BU14|SEC62_MOUSE Translocation protein SEC62 OS=Mus musculus OX=10090 GN=Sec62 PE=1 SV=1	1	1	1	1	1	1	1	2	2	2	45.58	398	398	8								1	0.0050983	6.3125	21665	44314	20884	23376	26096	33101	20213	42777	23009	23727	26637	31896	1	1	1	1	1	1	2	17077000
sp|Q8BUV8|GP107_MOUSE	sp|Q8BUV8|GP107_MOUSE	3	3	3	sp|Q8BUV8|GP107_MOUSE Protein GPR107 OS=Mus musculus OX=10090 GN=Gpr107 PE=1 SV=2	1	3	3	3	3	3	3	7.1	7.1	7.1	62.055	551	551	5.5					2	2			0	23.014	47846	84335	42149	64099	54944	90530	44627	81896	46305	63739	57435	86679	4	4	4	4	4	4	7.1	177790000
sp|Q8BUY5|TIDC1_MOUSE	sp|Q8BUY5|TIDC1_MOUSE	2	2	2	sp|Q8BUY5|TIDC1_MOUSE Complex I assembly factor TIMMDC1, mitochondrial OS=Mus musculus OX=10090 GN=Timmdc1 PE=1 SV=1	1	2	2	2	2	2	2	9.8	9.8	9.8	31.791	285	285	4.5				1	1				0	27.469	15404	25085	13699	18103	16626	18435	14366	24455	14844	18123	17069	17839	2	2	2	2	2	2	9.8	41367000
sp|Q8BVD5|MPP7_MOUSE	sp|Q8BVD5|MPP7_MOUSE	1	1	1	sp|Q8BVD5|MPP7_MOUSE MAGUK p55 subfamily member 7 OS=Mus musculus OX=10090 GN=Mpp7 PE=1 SV=2	1	1	1	1	1	1	1	1.9	1.9	1.9	65.539	576	576	4				1					0.0064655	6.2471	0	0	0	0	0	0	0	0	0	0	0	0	0	0	0	0	0	0	1.9	0
sp|Q8BVE3|VATH_MOUSE	sp|Q8BVE3|VATH_MOUSE	1	1	1	sp|Q8BVE3|VATH_MOUSE V-type proton ATPase subunit H OS=Mus musculus OX=10090 GN=Atp6v1h PE=1 SV=1	1	1	1	1	1	1	1	2.3	2.3	2.3	55.854	483	483	2		1							0	7.3798	3865.8	10345	4063.2	3708.1	4473.8	4314.4	3609	9894.4	4589.3	3815.5	4514.6	4194.1	1	1	1	1	1	1	2.3	3610700
sp|Q8BVF7|APH1A_MOUSE	sp|Q8BVF7|APH1A_MOUSE	1	1	1	sp|Q8BVF7|APH1A_MOUSE Gamma-secretase subunit APH-1A OS=Mus musculus OX=10090 GN=Aph1a PE=1 SV=2	1	1	1	1	1	1	1	4.9	4.9	4.9	28.986	265	265	3		1	1	1					0	25.324	21280	39960	23646	19331	18294	22560	19851	38753	25214	19862	18828	21759	4	4	4	4	4	4	4.9	23285000
sp|Q8BW75|AOFB_MOUSE	sp|Q8BW75|AOFB_MOUSE	1	1	1	sp|Q8BW75|AOFB_MOUSE Amine oxidase [flavin-containing] B OS=Mus musculus OX=10090 GN=Maob PE=1 SV=4	1	1	1	1	1	1	1	1.5	1.5	1.5	58.557	520	520	7							1		0.0071225	6.1733	12399	23150	9098.6	16098	18545	21642	11566	22400	10384	16067	18841	20905	1	1	1	1	1	1	1.5	11083000
sp|Q8BWG9|CRCM1_MOUSE	sp|Q8BWG9|CRCM1_MOUSE	3	3	3	sp|Q8BWG9|CRCM1_MOUSE Calcium release-activated calcium channel protein 1 OS=Mus musculus OX=10090 GN=Orai1 PE=2 SV=1	1	3	3	3	3	3	3	10.9	10.9	10.9	33.061	304	304	4.86			1	2	2	1	1		0	30.065	122310	209610	101850	103360	95753	132480	114070	203740	111600	104840	99018	127370	7	7	7	7	7	7	10.9	525360000
sp|Q8BWH0|S38A7_MOUSE	sp|Q8BWH0|S38A7_MOUSE	2	2	2	sp|Q8BWH0|S38A7_MOUSE Putative sodium-coupled neutral amino acid transporter 7 OS=Mus musculus OX=10090 GN=Slc38a7 PE=1 SV=1	1	2	2	2	2	2	2	5.8	5.8	5.8	49.912	463	463	3.67			1	2					0	44.305	0	0	0	0	0	0	0	0	0	0	0	0	0	0	0	0	0	0	5.8	0
sp|Q8BWR8|RHPN2_MOUSE	sp|Q8BWR8|RHPN2_MOUSE	1	1	1	sp|Q8BWR8|RHPN2_MOUSE Rhophilin-2 OS=Mus musculus OX=10090 GN=Rhpn2 PE=1 SV=2	1	1	1	1	1	1	1	2.2	2.2	2.2	76.956	686	686	6						1			0	7.2749	3489	6912	3085.4	5131.5	2968.9	6139.6	3255	6677.8	3449.1	5044.8	3227.5	5853.6	1	1	1	1	1	1	2.2	7543700
sp|Q8BWT1|THIM_MOUSE	sp|Q8BWT1|THIM_MOUSE	3	3	3	sp|Q8BWT1|THIM_MOUSE 3-ketoacyl-CoA thiolase, mitochondrial OS=Mus musculus OX=10090 GN=Acaa2 PE=1 SV=3	1	3	3	3	3	3	3	9.3	9.3	9.3	41.829	397	397	6.25				1		1	1	1	0	28.006	31864	59799	27801	43753	43237	46282	29724	57902	30864	43609	44155	44835	4	4	4	4	4	4	9.3	57009000
sp|Q8BWT5|DIP2A_MOUSE	sp|Q8BWT5|DIP2A_MOUSE	1	1	1	sp|Q8BWT5|DIP2A_MOUSE Disco-interacting protein 2 homolog A OS=Mus musculus OX=10090 GN=Dip2a PE=1 SV=3	1	1	1	1	1	1	1	0.8	0.8	0.8	165.25	1523	1523	6						1			0.008374	6.0336	8247	8625.2	7993.2	10399	5475.7	5825.7	7686.7	8651.4	8224.6	10289	5857.3	5649.2	1	1	1	1	1	1	0.8	7925900
sp|Q8BWW4|LARP4_MOUSE	sp|Q8BWW4|LARP4_MOUSE	1	1	1	sp|Q8BWW4|LARP4_MOUSE La-related protein 4 OS=Mus musculus OX=10090 GN=Larp4 PE=1 SV=2	1	1	1	1	1	1	1	1.4	1.4	1.4	79.763	719	719	5					1				0	12.593	0	0	0	0	0	0	0	0	0	0	0	0	0	0	0	0	0	0	1.4	0
sp|Q8BX07|CTDS2_MOUSE	sp|Q8BX07|CTDS2_MOUSE	1	1	1	sp|Q8BX07|CTDS2_MOUSE Carboxy-terminal domain RNA polymerase II polypeptide A small phosphatase 2 OS=Mus musculus OX=10090 GN=Ctdsp2 PE=2 SV=1	1	1	1	1	1	1	1	4.1	4.1	4.1	30.546	270	270	5					1				0	13.95	0	0	0	0	0	0	0	0	0	0	0	0	0	0	0	0	0	0	4.1	0
sp|Q8BXA1|GOLI4_MOUSE	sp|Q8BXA1|GOLI4_MOUSE	5	5	5	sp|Q8BXA1|GOLI4_MOUSE Golgi integral membrane protein 4 OS=Mus musculus OX=10090 GN=Golim4 PE=1 SV=1	1	5	5	5	5	5	5	11.1	11.1	11.1	76.784	655	655	3.57	1		1	4	1				0	52.323	31980	44848	28735	44290	36130	47088	29818	44078	30663	43940	37547	45350	6	6	6	6	6	6	11.1	52717000
sp|Q8BXA5|CLP1L_MOUSE	sp|Q8BXA5|CLP1L_MOUSE	1	1	1	sp|Q8BXA5|CLP1L_MOUSE Cleft lip and palate transmembrane protein 1-like protein OS=Mus musculus OX=10090 GN=Clptm1l PE=1 SV=1	1	1	1	1	1	1	1	2.4	2.4	2.4	62.183	539	539	7							1		0	6.7733	5224.7	10862	4111.6	7006.8	4854.6	6060.4	4874.8	10467	4717.9	6905.5	5094.2	5844.8	1	1	1	1	1	1	2.4	10431000
sp|Q8BXN9|TM87A_MOUSE	sp|Q8BXN9|TM87A_MOUSE	9	9	9	sp|Q8BXN9|TM87A_MOUSE Transmembrane protein 87A OS=Mus musculus OX=10090 GN=Tmem87a PE=1 SV=1	1	9	9	9	9	9	9	15.3	15.3	15.3	63.379	555	555	6.73				1	1	2	3	4	0	70.644	336660	678390	288420	321420	317040	443040	314100	654830	322540	325150	326770	425830	13	13	13	13	13	13	15.3	1491399999.9999998
sp|Q8BXQ2|PIGT_MOUSE	sp|Q8BXQ2|PIGT_MOUSE	3	3	3	sp|Q8BXQ2|PIGT_MOUSE GPI transamidase component PIG-T OS=Mus musculus OX=10090 GN=Pigt PE=1 SV=2	1	3	3	3	3	3	3	5.5	5.5	5.5	65.704	582	582	6.33			1					2	0	24.332	48386	72642	44888	51416	44534	49499	45119	71139	47839	51712	45897	47898	2	2	2	2	2	2	5.5	66977000
sp|Q8BXZ1|TMX3_MOUSE	sp|Q8BXZ1|TMX3_MOUSE	5	5	5	sp|Q8BXZ1|TMX3_MOUSE Protein disulfide-isomerase TMX3 OS=Mus musculus OX=10090 GN=Tmx3 PE=1 SV=2	1	5	5	5	5	5	5	12.3	12.3	12.3	51.847	456	456	4.14	1	1		2	1	1	1		0	52.542	63945	120810	65023	71342	58218	77077	59651	117060	70378	71821	60566	74200	7	7	7	7	7	7	12.3	136860000
sp|Q8BY71|HAT1_MOUSE	sp|Q8BY71|HAT1_MOUSE	3	3	3	sp|Q8BY71|HAT1_MOUSE Histone acetyltransferase type B catalytic subunit OS=Mus musculus OX=10090 GN=Hat1 PE=1 SV=1	1	3	3	3	3	3	3	4.8	4.8	4.8	49.278	416	416	5				1	1	1			0	18.234	15153	28995	15350	11602	12362	14161	14136	28077	16575	12028	12615	13687	3	3	3	3	3	3	4.8	21087000
sp|Q8BY79|S35G1_MOUSE	sp|Q8BY79|S35G1_MOUSE	6	6	6	sp|Q8BY79|S35G1_MOUSE Solute carrier family 35 member G1 OS=Mus musculus OX=10090 GN=Slc35g1 PE=2 SV=1	1	6	6	6	6	6	6	20.1	20.1	20.1	40.216	368	368	5.29		1		1	3			2	0	88.871	163200	305770	115450	104000	139280	148370	152240	295770	131240	107530	140300	143720	8	8	8	8	8	8	20.1	638770000
sp|Q8BY89|CTL2_MOUSE	sp|Q8BY89|CTL2_MOUSE	8	8	8	sp|Q8BY89|CTL2_MOUSE Choline transporter-like protein 2 OS=Mus musculus OX=10090 GN=Slc44a2 PE=1 SV=2	1	8	8	8	8	8	8	12.9	12.9	12.9	80.109	706	706	6.43					3	4	5	2	0	94.627	412590	771380	317810	321480	295640	351030	384880	746520	356660	326140	304280	338950	14	14	14	14	14	14	12.9	863890000
sp|Q8BYB9|PGLT1_MOUSE	sp|Q8BYB9|PGLT1_MOUSE	3	3	3	sp|Q8BYB9|PGLT1_MOUSE Protein O-glucosyltransferase 1 OS=Mus musculus OX=10090 GN=Poglut1 PE=1 SV=2	1	3	3	3	3	3	3	7.4	7.4	7.4	46.379	392	392	6.33						2	1		0	16.422	24366	43169	23627	28551	24611	32871	22727	41937	25557	28650	25519	31635	3	3	3	3	3	3	7.4	27499000
sp|Q8BYI8|F234B_MOUSE	sp|Q8BYI8|F234B_MOUSE	3	3	3	sp|Q8BYI8|F234B_MOUSE Protein FAM234B OS=Mus musculus OX=10090 GN=Fam234b PE=1 SV=1	1	3	3	3	3	3	3	6.4	6.4	6.4	67.031	624	624	5.75				1	1	1		1	0	17.618	117430	213890	112430	123650	103800	107360	109530	207500	122050	124530	106980	104140	4	4	4	4	4	4	6.4	72261000
sp|Q8BZ64|TECT1_MOUSE	sp|Q8BZ64|TECT1_MOUSE	4	4	4	sp|Q8BZ64|TECT1_MOUSE Tectonic-1 OS=Mus musculus OX=10090 GN=Tctn1 PE=1 SV=1	1	4	4	4	4	4	4	10.3	10.3	10.3	63.447	593	593	5.6			1	1	1			2	0	188.04	103270	156460	88540	98124	77126	81269	96297	153060	95264	98618	79867	78788	5	5	5	5	5	5	10.3	242630000
sp|Q8BZX4|SREK1_MOUSE	sp|Q8BZX4|SREK1_MOUSE	2	2	2	sp|Q8BZX4|SREK1_MOUSE Splicing regulatory glutamine/lysine-rich protein 1 OS=Mus musculus OX=10090 GN=Srek1 PE=2 SV=1	1	2	2	2	2	2	2	5.3	5.3	5.3	56.763	494	494	5.33			1			1	1		0	18.379	13841	27292	12164	22058	16413	21166	12912	26371	13627	21726	17152	20393	2	2	2	2	2	2	5.3	19455000
sp|Q8C0I1|ADAS_MOUSE	sp|Q8C0I1|ADAS_MOUSE	1	1	1	sp|Q8C0I1|ADAS_MOUSE Alkyldihydroxyacetonephosphate synthase, peroxisomal OS=Mus musculus OX=10090 GN=Agps PE=1 SV=1	1	1	1	1	1	1	1	2.6	2.6	2.6	71.683	645	645	6						1			0	8.0599	1563.6	3303.7	1781.3	2710.1	2335.9	3337.8	1458.9	3188.3	1938.2	2694.5	2427.1	3206.6	1	1	1	1	1	1	2.6	10695000
sp|Q8C0Z1|F234A_MOUSE	sp|Q8C0Z1|F234A_MOUSE	8	8	8	sp|Q8C0Z1|F234A_MOUSE Protein FAM234A OS=Mus musculus OX=10090 GN=Fam234a PE=1 SV=1	1	8	8	8	8	8	8	17.1	17.1	17.1	60.575	555	555	6.3			1	2	3	3	6	5	0	295.27	821400	1434000	619280	505470	695430	558610	766130	1391800	688320	526060	694940	546970	22	22	22	22	22	22	17.1	4836200000
sp|Q8C129|LCAP_MOUSE	sp|Q8C129|LCAP_MOUSE	21	21	21	sp|Q8C129|LCAP_MOUSE Leucyl-cystinyl aminopeptidase OS=Mus musculus OX=10090 GN=Lnpep PE=1 SV=1	1	21	21	21	21	21	21	25.3	25.3	25.3	117.3	1025	1025	5.52	1	4	2	7	6	5	7	10	0	323.31	1399900	2643400	1288300	981290	1046900	1410700	1305800	2559700	1406400	1017200	1074000	1357100	46	46	46	46	46	46	25.3	4984100000
sp|Q8C145|S39A6_MOUSE	sp|Q8C145|S39A6_MOUSE	4	4	4	sp|Q8C145|S39A6_MOUSE Zinc transporter ZIP6 OS=Mus musculus OX=10090 GN=Slc39a6 PE=1 SV=1	1	4	4	4	4	4	4	5.4	5.4	5.4	86.379	765	765	4.86				3	3		1		0	43.474	122570	255830	118210	107130	109110	156290	114360	246760	130250	109680	112410	150120	7	7	7	7	7	7	5.4	367350000
sp|Q8C165|P20D1_MOUSE	sp|Q8C165|P20D1_MOUSE	2	2	2	sp|Q8C165|P20D1_MOUSE N-fatty-acyl-amino acid synthase/hydrolase PM20D1 OS=Mus musculus OX=10090 GN=Pm20d1 PE=1 SV=1	1	2	2	2	2	2	2	3.6	3.6	3.6	55.662	503	503	5.67				1	1			1	0	11.404	9388.2	9160.5	9172.4	6356.3	4764.4	7396	8749.8	9240.1	9306.8	6565.4	5020.9	7091.7	3	3	3	3	3	3	3.6	28172000
sp|Q8C1E7|T120A_MOUSE	sp|Q8C1E7|T120A_MOUSE	1	1	1	sp|Q8C1E7|T120A_MOUSE Transmembrane protein 120A OS=Mus musculus OX=10090 GN=Tmem120a PE=1 SV=1	1	1	1	1	1	1	1	5	5	5	40.751	343	343	6						1			0	24.433	4864	8250.3	5195.8	6175.5	5593.6	7244.7	4536.5	8037.3	5529	6208.6	5776.8	6977.9	1	1	1	1	1	1	5	17512000
sp|Q8C2Q3|RBM14_MOUSE	sp|Q8C2Q3|RBM14_MOUSE	1	1	1	sp|Q8C2Q3|RBM14_MOUSE RNA-binding protein 14 OS=Mus musculus OX=10090 GN=Rbm14 PE=1 SV=1	1	1	1	1	1	1	1	1.6	1.6	1.6	69.448	669	669	5					1				0.0022831	6.5673	4920.6	12086	4521.9	4703.9	4953.7	5493	4592.8	11585	5156.8	4784.5	5050.1	5314.8	1	1	1	1	1	1	1.6	27212000
sp|Q8C3K6|SC5A1_MOUSE	sp|Q8C3K6|SC5A1_MOUSE	10	10	10	sp|Q8C3K6|SC5A1_MOUSE Sodium/glucose cotransporter 1 OS=Mus musculus OX=10090 GN=Slc5a1 PE=1 SV=1	1	10	10	10	10	10	10	16.5	16.5	16.5	73.448	665	665	4.81	1	3	2	1	2	2	2	3	0	77.484	541370	1050100	435200	315800	357080	402170	505040	1014900	486230	329180	363160	388910	15	15	15	15	15	15	16.5	1306600000
sp|Q8C3X8|LMF2_MOUSE	sp|Q8C3X8|LMF2_MOUSE	1	1	1	sp|Q8C3X8|LMF2_MOUSE Lipase maturation factor 2 OS=Mus musculus OX=10090 GN=Lmf2 PE=1 SV=1	1	1	1	1	1	1	1	1.9	1.9	1.9	79.996	702	702	3			1						0	9.4358	3206	5650.3	3062.3	4828	4672.3	5239.5	2990.3	5489.8	3332.2	4808.2	4783.4	5068.1	1	1	1	1	1	1	1.9	5015500
sp|Q8C561|LMBD2_MOUSE	sp|Q8C561|LMBD2_MOUSE	5	5	5	sp|Q8C561|LMBD2_MOUSE G-protein coupled receptor-associated protein LMBRD2 OS=Mus musculus OX=10090 GN=Lmbrd2 PE=1 SV=1	1	5	5	5	5	5	5	7.5	7.5	7.5	81.1	694	694	5.83		1				2	3		0	32.618	49767	85600	37826	34076	44238	49644	46417	83147	41944	35180	44689	48007	3	3	3	3	3	3	7.5	59256000
sp|Q8C5H1|ANO4_MOUSE	sp|Q8C5H1|ANO4_MOUSE	1	1	1	sp|Q8C5H1|ANO4_MOUSE Anoctamin-4 OS=Mus musculus OX=10090 GN=Ano4 PE=1 SV=2	1	1	1	1	1	1	1	0.8	0.8	0.8	111.54	955	955	6.5						1	1		0.0029762	6.4296	29737	55801	26401	36061	22480	36565	27740	54037	29162	35750	24026	35029	2	2	2	2	2	2	0.8	28364000
sp|Q8C5Q4|GRSF1_MOUSE	sp|Q8C5Q4|GRSF1_MOUSE	1	1	1	sp|Q8C5Q4|GRSF1_MOUSE G-rich sequence factor 1 OS=Mus musculus OX=10090 GN=Grsf1 PE=1 SV=2	1	1	1	1	1	1	1	2.5	2.5	2.5	53.076	479	479	4.5				1	1				0	6.7394	12682	23116	11085	15635	20197	16034	11830	22412	12229	15784	20215	15710	2	2	2	2	2	2	2.5	20259000
sp|Q8C708|CP054_MOUSE	sp|Q8C708|CP054_MOUSE	2	2	2	sp|Q8C708|CP054_MOUSE Transmembrane protein C16orf54 homolog OS=Mus musculus OX=10090 PE=1 SV=1	1	2	2	2	2	2	2	12	12	12	24.532	225	225	6.5						1	1		0	16.262	17610	27827	15719	15758	11753	14136	16422	27170	16893	15902	12265	13647	2	2	2	2	2	2	12	15007000
sp|Q8C7K6|PCYXL_MOUSE	sp|Q8C7K6|PCYXL_MOUSE	4	4	4	sp|Q8C7K6|PCYXL_MOUSE Prenylcysteine oxidase-like OS=Mus musculus OX=10090 GN=Pcyox1l PE=1 SV=1	1	4	4	4	4	4	4	9.9	9.9	9.9	54.874	495	495	7.75							1	3	0	53.778	190270	354280	146710	180440	264260	296840	177480	342930	164960	184250	265580	287020	4	4	4	4	4	4	9.9	226220000
sp|Q8C7X2|EMC1_MOUSE	sp|Q8C7X2|EMC1_MOUSE	8	8	8	sp|Q8C7X2|EMC1_MOUSE ER membrane protein complex subunit 1 OS=Mus musculus OX=10090 GN=Emc1 PE=1 SV=1	1	8	8	8	8	8	8	8.2	8.2	8.2	111.6	997	997	6.1				1	2	4	1	2	0	74.632	257130	478920	218600	291350	280700	329000	239860	463820	242580	292050	287890	317790	11	11	11	11	11	11	8.2	370200000
sp|Q8CAQ8|MIC60_MOUSE	sp|Q8CAQ8|MIC60_MOUSE	5	5	5	sp|Q8CAQ8|MIC60_MOUSE MICOS complex subunit Mic60 OS=Mus musculus OX=10090 GN=Immt PE=1 SV=1	1	5	5	5	5	5	5	7.3	7.3	7.3	83.899	757	757	4.57			2	2		3			0	47.867	76196	155860	80518	103490	101310	123940	71090	150540	87813	103930	103960	119560	6	6	6	6	6	6	7.3	81153000
sp|Q8CDN1|CC020_MOUSE	sp|Q8CDN1|CC020_MOUSE	1	1	1	sp|Q8CDN1|CC020_MOUSE Uncharacterized protein C3orf20 homolog OS=Mus musculus OX=10090 PE=2 SV=1	1	1	1	1	1	1	1	1.7	1.7	1.7	104.23	933	933	7							1		1	-2	18331	33801	13658	51792	2349.7	38954	17100	32726	15905	49131	6036.7	36601	1	1	1	1	1	1	1.7	36909000
sp|Q8CDN6|TXNL1_MOUSE	sp|Q8CDN6|TXNL1_MOUSE	1	1	1	sp|Q8CDN6|TXNL1_MOUSE Thioredoxin-like protein 1 OS=Mus musculus OX=10090 GN=Txnl1 PE=1 SV=3	1	1	1	1	1	1	1	5.2	5.2	5.2	32.237	289	289	5					1				0	7.7097	3585.5	5852.7	3528.6	4512.4	3045	39474	3343.8	5709	3777.4	4523.9	4171.9	37068	1	1	1	1	1	1	5.2	5431800
sp|Q8CEE7|RDH13_MOUSE	sp|Q8CEE7|RDH13_MOUSE	1	1	1	sp|Q8CEE7|RDH13_MOUSE Retinol dehydrogenase 13 OS=Mus musculus OX=10090 GN=Rdh13 PE=1 SV=1	1	1	1	1	1	1	1	3.9	3.9	3.9	36.464	334	334	1	1								0	8.3428	1599	3057.5	1696	1488.8	1492.3	2192.6	1491.7	2961.8	1823.7	1525.9	1540.4	2104.8	1	1	1	1	1	1	3.9	3217400
sp|Q8CFE6|S38A2_MOUSE	sp|Q8CFE6|S38A2_MOUSE	5	5	5	sp|Q8CFE6|S38A2_MOUSE Sodium-coupled neutral amino acid transporter 2 OS=Mus musculus OX=10090 GN=Slc38a2 PE=1 SV=1	1	5	5	5	5	5	5	15.3	15.3	15.3	55.503	504	504	7.12						2	3	3	0	128	357080	690600	243400	163240	232580	232160	333120	667000	279220	172690	233410	225380	9	9	9	9	9	9	15.3	1662499999.9999998
sp|Q8CFI0|NED4L_MOUSE;sp|Q8C863|ITCH_MOUSE	sp|Q8CFI0|NED4L_MOUSE	15;1	15;1	12;1	sp|Q8CFI0|NED4L_MOUSE E3 ubiquitin-protein ligase NEDD4-like OS=Mus musculus OX=10090 GN=Nedd4l PE=1 SV=2	2	15	15	12	15	15	12	14.7	14.7	12.2	115.42	1004	1004;864	5.95				4	3	5	4	3	0	106.44	286530	566340	223400	232570	249600	298750	267320	546840	252540	236680	254810	288370	17	17	17	17	17	17	14.7	401380000
sp|Q8CFZ4|GPC3_MOUSE	sp|Q8CFZ4|GPC3_MOUSE	1	1	1	sp|Q8CFZ4|GPC3_MOUSE Glypican-3 OS=Mus musculus OX=10090 GN=Gpc3 PE=1 SV=1	1	1	1	1	1	1	1	2.2	2.2	2.2	65.331	579	579	3.5			1	1					0	7.3522	5647.4	7102.9	4771.3	6015.8	4879.8	7644.4	5264.9	7023.8	5047.9	6015.7	5109.4	7328	2	2	2	2	2	2	2.2	18602000
sp|Q8CGA3|LAT4_MOUSE	sp|Q8CGA3|LAT4_MOUSE	5	5	5	sp|Q8CGA3|LAT4_MOUSE Large neutral amino acids transporter small subunit 4 OS=Mus musculus OX=10090 GN=Slc43a2 PE=1 SV=1	1	5	5	5	5	5	5	7.9	7.9	7.9	62.43	568	568	4.56	2			2	2	1	1	1	0	39.185	235850	486160	185520	122330	139750	148100	220050	468650	209880	128520	141840	143500	10	10	10	10	10	10	7.9	405110000
sp|Q8CGK3|LONM_MOUSE	sp|Q8CGK3|LONM_MOUSE	3	3	3	sp|Q8CGK3|LONM_MOUSE Lon protease homolog, mitochondrial OS=Mus musculus OX=10090 GN=Lonp1 PE=1 SV=2	1	3	3	3	3	3	3	3.5	3.5	3.5	105.84	949	949	4.8		1	1	1			1	1	0	20.345	60653	90949	66232	72426	98249	95356	56558	89194	69365	74048	98640	92667	4	4	4	4	4	4	3.5	57654000
sp|Q8CHK3|MBOA7_MOUSE	sp|Q8CHK3|MBOA7_MOUSE	2	2	2	sp|Q8CHK3|MBOA7_MOUSE Lysophospholipid acyltransferase 7 OS=Mus musculus OX=10090 GN=Mboat7 PE=1 SV=1	1	2	2	2	2	2	2	3.8	3.8	3.8	53.435	473	473	5			1				1		0	12.351	14231	21739	11596	17133	14797	16591	13271	21250	12626	17050	15251	16050	2	2	2	2	2	2	3.8	8685400
sp|Q8CHU3|EPN2_MOUSE	sp|Q8CHU3|EPN2_MOUSE	2	2	2	sp|Q8CHU3|EPN2_MOUSE Epsin-2 OS=Mus musculus OX=10090 GN=Epn2 PE=1 SV=1	1	2	2	2	2	2	2	3.2	3.2	3.2	63.471	595	595	5				1		1			0	11.575	102700	152940	61018	87517	112710	113500	95767	149430	69189	88330	113480	110150	2	2	2	2	2	2	3.2	112920000
sp|Q8CI59|STEA3_MOUSE	sp|Q8CI59|STEA3_MOUSE	7	7	7	sp|Q8CI59|STEA3_MOUSE Metalloreductase STEAP3 OS=Mus musculus OX=10090 GN=Steap3 PE=1 SV=1	1	7	7	7	7	7	7	15.6	15.6	15.6	54.748	488	488	6.71					1	2	2	2	0	53.319	216210	373410	217610	256690	301990	294450	201660	363290	233550	260190	305060	286130	7	7	7	7	7	7	15.6	383630000
sp|Q8CI95|OSB11_MOUSE	sp|Q8CI95|OSB11_MOUSE	1	1	1	sp|Q8CI95|OSB11_MOUSE Oxysterol-binding protein-related protein 11 OS=Mus musculus OX=10090 GN=Osbpl11 PE=1 SV=2	1	1	1	1	1	1	1	1.5	1.5	1.5	83.628	751	751	1	1								0.0015291	6.5899	4115.4	6626	3673.9	5384.8	3945.4	4879.9	3837.9	6463.3	3980.9	5339.1	4123.1	4707.3	1	1	1	1	1	1	1.5	1165300
sp|Q8CIE6|COPA_MOUSE	sp|Q8CIE6|COPA_MOUSE	2	2	2	sp|Q8CIE6|COPA_MOUSE Coatomer subunit alpha OS=Mus musculus OX=10090 GN=Copa PE=1 SV=2	1	2	2	2	2	2	2	1.6	1.6	1.6	138.43	1224	1224	6.33					1	1		1	0	13.604	2993.9	4762.7	2199.4	4160.6	3199.7	4255.5	2792	4642.8	2453.8	4095.9	3339.5	4096.4	1	1	1	1	1	1	1.6	5710700
sp|Q8CIW6|S26A6_MOUSE	sp|Q8CIW6|S26A6_MOUSE	4	4	4	sp|Q8CIW6|S26A6_MOUSE Solute carrier family 26 member 6 OS=Mus musculus OX=10090 GN=Slc26a6 PE=1 SV=2	1	4	4	4	4	4	4	7.1	7.1	7.1	82.833	758	758	4.5	1	1	1	1	1	1	1	1	0	46.595	146350	290100	111580	95320	180820	119040	136530	280050	126370	100400	177970	117650	8	8	8	8	8	8	7.1	115550000
sp|Q8CJ26|NRADD_MOUSE	sp|Q8CJ26|NRADD_MOUSE	7	7	7	sp|Q8CJ26|NRADD_MOUSE Death domain-containing membrane protein NRADD OS=Mus musculus OX=10090 GN=Nradd PE=1 SV=1	1	7	7	7	7	7	7	32.5	32.5	32.5	24.727	228	228	5.27		1	2	4	6	3	4	2	0	323.31	902240	1596500	744220	408940	385020	500150	841560	1549400	815250	433820	397540	481670	24	24	24	24	24	24	32.5	3522099999.9999995
sp|Q8CJ61|CKLF4_MOUSE	sp|Q8CJ61|CKLF4_MOUSE	1	1	1	sp|Q8CJ61|CKLF4_MOUSE CKLF-like MARVEL transmembrane domain-containing protein 4 OS=Mus musculus OX=10090 GN=Cmtm4 PE=1 SV=1	1	1	1	1	1	1	1	4.8	4.8	4.8	22.921	208	208	3.5			1	1					0	8.1789	35431	62554	31719	17753	19780	26143	33048	60747	34354	18889	20250	25163	2	2	2	2	2	2	4.8	77467000
sp|Q8CJH3|PLXB1_MOUSE	sp|Q8CJH3|PLXB1_MOUSE	12	12	12	sp|Q8CJH3|PLXB1_MOUSE Plexin-B1 OS=Mus musculus OX=10090 GN=Plxnb1 PE=1 SV=2	1	12	12	12	12	12	12	6.4	6.4	6.4	231.37	2119	2119	5.71		1		2	2	4	4	1	0	122.28	213490	366010	187550	147510	168850	178150	199120	355890	203450	152860	171270	172650	10	10	10	10	10	10	6.4	229000000
sp|Q8JZN5|ACAD9_MOUSE	sp|Q8JZN5|ACAD9_MOUSE	2	2	2	sp|Q8JZN5|ACAD9_MOUSE Complex I assembly factor ACAD9, mitochondrial OS=Mus musculus OX=10090 GN=Acad9 PE=1 SV=2	1	2	2	2	2	2	2	2.7	2.7	2.7	68.721	625	625	6					1	1	1		0	16.196	6460.8	11252	6259.5	8842.7	8492.7	10583	6026	10940	6775.4	8841	8728.2	10204	1	1	1	1	1	1	2.7	6676900
sp|Q8JZR6|S4A8_MOUSE	sp|Q8JZR6|S4A8_MOUSE	9	7	4	sp|Q8JZR6|S4A8_MOUSE Electroneutral sodium bicarbonate exchanger 1 OS=Mus musculus OX=10090 GN=Slc4a8 PE=2 SV=1	1	9	7	4	9	7	4	8	6.2	3.5	122.42	1089	1089	5.1		2	1	1	1	2	1	2	0	47.275	171390	336870	131970	165250	123040	167990	159890	325330	149750	165070	128900	161600	10	10	10	10	10	10	8	291550000
sp|Q8JZU2|TXTP_MOUSE	sp|Q8JZU2|TXTP_MOUSE	2	2	2	sp|Q8JZU2|TXTP_MOUSE Tricarboxylate transport protein, mitochondrial OS=Mus musculus OX=10090 GN=Slc25a1 PE=1 SV=1	1	2	2	2	2	2	2	5.1	5.1	5.1	33.931	311	311	4			1	1	1				0	13.812	36321	67766	35226	38837	41019	49279	33881	65676	38297	39368	41910	47561	2	2	2	2	2	2	5.1	69340000
sp|Q8JZZ7|AGRL2_MOUSE	sp|Q8JZZ7|AGRL2_MOUSE	11	11	11	sp|Q8JZZ7|AGRL2_MOUSE Adhesion G protein-coupled receptor L2 OS=Mus musculus OX=10090 GN=Adgrl2 PE=1 SV=3	1	11	11	11	11	11	11	9.9	9.9	9.9	166.58	1487	1487	5.94			1	1	4	6	4	2	0	323.31	333110	635350	280480	229870	274470	280090	310740	614640	310740	237970	277580	271730	17	17	17	17	17	17	9.9	366960000
sp|Q8K078|SO4A1_MOUSE	sp|Q8K078|SO4A1_MOUSE	2	2	2	sp|Q8K078|SO4A1_MOUSE Solute carrier organic anion transporter family member 4A1 OS=Mus musculus OX=10090 GN=Slco4a1 PE=1 SV=2	1	2	2	2	2	2	2	2.4	2.4	2.4	77.668	723	723	7.5							1	1	0	12.414	136280	263810	112140	77714	89875	115930	127130	255020	124750	81354	91717	111650	2	2	2	2	2	2	2.4	115340000
sp|Q8K0B2|LMBD1_MOUSE	sp|Q8K0B2|LMBD1_MOUSE	5	5	5	sp|Q8K0B2|LMBD1_MOUSE Probable lysosomal cobalamin transporter OS=Mus musculus OX=10090 GN=Lmbrd1 PE=1 SV=1	1	5	5	5	5	5	5	8.8	8.8	8.8	61.062	537	537	4.25	1	1	1	1	2	1		1	0	98.069	158870	268930	151040	110230	106330	130320	148170	261790	161860	114220	109330	125710	9	9	9	9	9	9	8.8	210050000
sp|Q8K0E3|SC5AB_MOUSE	sp|Q8K0E3|SC5AB_MOUSE	6	6	6	sp|Q8K0E3|SC5AB_MOUSE Sodium/myo-inositol cotransporter 2 OS=Mus musculus OX=10090 GN=Slc5a11 PE=1 SV=1	1	6	6	6	6	6	6	10.3	10.3	10.3	73.797	673	673	6.8					2	1	4	3	0	61.038	263100	458780	215830	184950	189620	250920	245400	445550	237060	190010	194750	241510	10	10	10	10	10	10	10.3	567360000
sp|Q8K0J2|B3GN7_MOUSE	sp|Q8K0J2|B3GN7_MOUSE	4	4	4	sp|Q8K0J2|B3GN7_MOUSE UDP-GlcNAc:betaGal beta-1,3-N-acetylglucosaminyltransferase 7 OS=Mus musculus OX=10090 GN=B3gnt7 PE=2 SV=2	1	4	4	4	4	4	4	11.8	11.8	11.8	45.378	397	397	6.12					2	3	3		0	29.183	70256	108560	63128	89619	84140	98295	65516	106130	67981	89515	86404	94959	8	8	8	8	8	8	11.8	203340000
sp|Q8K0T0|RTN1_MOUSE	sp|Q8K0T0|RTN1_MOUSE	2	2	2	sp|Q8K0T0|RTN1_MOUSE Reticulon-1 OS=Mus musculus OX=10090 GN=Rtn1 PE=1 SV=1	1	2	2	2	2	2	2	2.1	2.1	2.1	83.571	780	780	7						1		1	0	12.295	82646	127820	64608	87799	74846	96968	77070	124830	70728	87645	77564	93401	1	1	1	1	1	1	2.1	33150000
sp|Q8K135|K319L_MOUSE	sp|Q8K135|K319L_MOUSE	8	8	8	sp|Q8K135|K319L_MOUSE Dyslexia-associated protein KIAA0319-like protein OS=Mus musculus OX=10090 GN=Kiaa0319l PE=1 SV=1	1	8	8	8	8	8	8	8.3	8.3	8.3	115.31	1048	1048	7.09						2	6	3	0	90.8	257210	490420	221750	263240	237450	303040	239940	474500	245950	264750	245160	292000	8	8	8	8	8	8	8.3	205370000
sp|Q8K1A5|TM41B_MOUSE	sp|Q8K1A5|TM41B_MOUSE	1	1	1	sp|Q8K1A5|TM41B_MOUSE Transmembrane protein 41B OS=Mus musculus OX=10090 GN=Tmem41b PE=1 SV=1	1	1	1	1	1	1	1	3.4	3.4	3.4	32.429	291	291	6.5						1	1		0	6.6891	28598	60866	21116	20801	30368	39688	26683	58584	24385	21484	30684	38205	2	2	2	2	2	2	3.4	29940000
sp|Q8K1S3|UNC5B_MOUSE;sp|Q8K1S4|UNC5A_MOUSE	sp|Q8K1S3|UNC5B_MOUSE	5;1	5;1	5;1	sp|Q8K1S3|UNC5B_MOUSE Netrin receptor UNC5B OS=Mus musculus OX=10090 GN=Unc5b PE=1 SV=1	2	5	5	5	5	5	5	5	5	5	103.74	945	945;898	5.33				2	1	2	1		0	29.99	89431	163520	93684	131300	148710	130820	83420	158710	101040	131940	150070	127630	6	6	6	6	6	6	5	99310000
sp|Q8K1T6|LY66E_MOUSE	sp|Q8K1T6|LY66E_MOUSE	1	1	1	sp|Q8K1T6|LY66E_MOUSE Lymphocyte antigen 6G6e OS=Mus musculus OX=10090 GN=Ly6g6e PE=1 SV=1	1	1	1	1	1	1	1	4.2	4.2	4.2	18.197	166	166	1	1								0.0083857	6.0405	7854.8	16382	6779.3	5168	7309.5	6887.7	7328.8	15792	7579.3	5410.8	7324.7	6700.6	1	1	1	1	1	1	4.2	47723000
sp|Q8K201|KCT2_MOUSE	sp|Q8K201|KCT2_MOUSE	1	1	1	sp|Q8K201|KCT2_MOUSE Keratinocyte-associated transmembrane protein 2 OS=Mus musculus OX=10090 GN=Kct2 PE=1 SV=2	1	1	1	1	1	1	1	3.9	3.9	3.9	28.05	259	259	6.5						1	1		0	7.1714	39832	73549	35585	36550	37429	49237	37156	71277	39018	37157	38423	47399	2	2	2	2	2	2	3.9	44141000
sp|Q8K211|COPT1_MOUSE	sp|Q8K211|COPT1_MOUSE	1	1	1	sp|Q8K211|COPT1_MOUSE High affinity copper uptake protein 1 OS=Mus musculus OX=10090 GN=Slc31a1 PE=2 SV=1	1	1	1	1	1	1	1	5.6	5.6	5.6	21.961	196	196	4				1					0	7.1294	4375.1	5826.8	4413.2	3751.5	3800.6	4127.6	4079.1	5750.2	4590.1	3850.6	3881.6	3996.5	1	1	1	1	1	1	5.6	12591000
sp|Q8K297|GT251_MOUSE	sp|Q8K297|GT251_MOUSE	4	4	4	sp|Q8K297|GT251_MOUSE Procollagen galactosyltransferase 1 OS=Mus musculus OX=10090 GN=Colgalt1 PE=1 SV=2	1	4	4	4	4	4	4	7.5	7.5	7.5	71.06	617	617	6.6					1	1	2	1	0	29.296	149400	257550	135920	171930	244060	214710	139340	250420	147790	174990	243950	209430	5	5	5	5	5	5	7.5	1703699999.9999998
sp|Q8K2B3|SDHA_MOUSE	sp|Q8K2B3|SDHA_MOUSE	2	2	2	sp|Q8K2B3|SDHA_MOUSE Succinate dehydrogenase [ubiquinone] flavoprotein subunit, mitochondrial OS=Mus musculus OX=10090 GN=Sdha PE=1 SV=1	1	2	2	2	2	2	2	6.3	6.3	6.3	72.585	664	664	6					1		1		0	43.967	28958	49669	27903	39084	32096	42078	27008	48323	30163	38927	33351	40518	2	2	2	2	2	2	6.3	51640000
sp|Q8K2C7|OS9_MOUSE	sp|Q8K2C7|OS9_MOUSE	2	2	2	sp|Q8K2C7|OS9_MOUSE Protein OS-9 OS=Mus musculus OX=10090 GN=Os9 PE=1 SV=2	1	2	2	2	2	2	2	3.4	3.4	3.4	76.107	672	672	1	2								0	27.755	5498.5	7152.2	4099.3	9818	10195	15541	5126.3	7051	4477.8	9685.3	10506	14905	1	1	1	1	1	1	3.4	7572300
sp|Q8K2C8|GPAT4_MOUSE	sp|Q8K2C8|GPAT4_MOUSE	1	1	1	sp|Q8K2C8|GPAT4_MOUSE Glycerol-3-phosphate acyltransferase 4 OS=Mus musculus OX=10090 GN=Gpat4 PE=1 SV=1	1	1	1	1	1	1	1	2.2	2.2	2.2	52.181	456	456	4				1					0.002963	6.4172	7946.1	19709	8090	7061.8	7468.3	9721.1	7416.9	18895	9068.7	7255.9	7653.6	9360.8	1	1	1	1	1	1	2.2	6663900
sp|Q8K2C9|HACD3_MOUSE	sp|Q8K2C9|HACD3_MOUSE	2	2	2	sp|Q8K2C9|HACD3_MOUSE Very-long-chain (3R)-3-hydroxyacyl-CoA dehydratase 3 OS=Mus musculus OX=10090 GN=Hacd3 PE=1 SV=2	1	2	2	2	2	2	2	5	5	5	43.131	362	362	6						2			0	13.258	35908	84911	33867	38435	144140	56976	33512	81506	38262	41940	138740	58247	2	2	2	2	2	2	5	28712000
sp|Q8K2F0|BRD3_MOUSE	sp|Q8K2F0|BRD3_MOUSE	11	8	8	sp|Q8K2F0|BRD3_MOUSE Bromodomain-containing protein 3 OS=Mus musculus OX=10090 GN=Brd3 PE=1 SV=2	1	11	8	8	11	8	8	19.8	15.7	15.7	79.761	726	726	5.1			1	4	2	1		2	0	75.249	134510	213740	134620	160990	132970	190090	125440	208810	143270	161440	138590	182630	10	10	10	10	10	10	19.8	217170000
sp|Q8K2J7|RELL1_MOUSE	sp|Q8K2J7|RELL1_MOUSE	4	4	4	sp|Q8K2J7|RELL1_MOUSE RELT-like protein 1 OS=Mus musculus OX=10090 GN=Rell1 PE=2 SV=2	1	4	4	4	4	4	4	13.6	13.6	13.6	29.351	272	272	6.57					1	2	3	1	0	28.733	212480	400120	157020	156680	178850	175980	198210	387020	177560	160100	181020	170960	7	7	7	7	7	7	13.6	259190000
sp|Q8K2P7|S38A1_MOUSE	sp|Q8K2P7|S38A1_MOUSE	7	7	7	sp|Q8K2P7|S38A1_MOUSE Sodium-coupled neutral amino acid transporter 1 OS=Mus musculus OX=10090 GN=Slc38a1 PE=1 SV=1	1	7	7	7	7	7	7	13.8	13.8	13.8	53.795	485	485	6.9					1	3	2	4	0	63.812	1034500	2076100	740920	412160	556380	540500	965100	2002600	846860	442110	559400	525240	12	12	12	12	12	12	13.8	2013699999.9999998
sp|Q8K2V6|IPO11_MOUSE	sp|Q8K2V6|IPO11_MOUSE	2	2	2	sp|Q8K2V6|IPO11_MOUSE Importin-11 OS=Mus musculus OX=10090 GN=Ipo11 PE=1 SV=1	1	2	2	2	2	2	2	2.8	2.8	2.8	112.41	975	975	6.5					1			1	0	11.895	26512	38766	20593	37673	27890	30882	24722	37971	22536	37080	29017	29892	1	1	1	1	1	1	2.8	14156000
sp|Q8K310|MATR3_MOUSE	sp|Q8K310|MATR3_MOUSE	1	1	1	sp|Q8K310|MATR3_MOUSE Matrin-3 OS=Mus musculus OX=10090 GN=Matr3 PE=1 SV=1	1	1	1	1	1	1	1	1.2	1.2	1.2	94.629	846	846	2		1							0.0071124	6.1589	2779.9	6729.2	3396.6	4405.4	3641.6	5214.6	2594.6	6463.5	3716	4403.2	3794.9	5009.5	1	1	1	1	1	1	1.2	4294900
sp|Q8K385|FRRS1_MOUSE	sp|Q8K385|FRRS1_MOUSE	10	10	10	sp|Q8K385|FRRS1_MOUSE Ferric-chelate reductase 1 OS=Mus musculus OX=10090 GN=FRRS1 PE=1 SV=1	1	10	10	10	10	10	10	15.5	15.5	15.5	66.047	592	592	6.07				3	2	2	5	2	0	313.8	335520	578050	280690	330260	294960	365040	312940	561750	308200	332160	304420	352060	14	14	14	14	14	14	15.5	588690000
sp|Q8K3F7|TDH_MOUSE	sp|Q8K3F7|TDH_MOUSE	9	9	9	sp|Q8K3F7|TDH_MOUSE L-threonine 3-dehydrogenase, mitochondrial OS=Mus musculus OX=10090 GN=Tdh PE=1 SV=1	1	9	9	9	9	9	9	31.9	31.9	31.9	41.461	373	373	6				2	5	6	7	1	0	140.38	305680	487880	303930	383360	409090	417330	285070	476490	324110	386160	415660	404920	22	22	22	22	22	22	31.9	1774899999.9999998
sp|Q8K3J9|GPC5C_MOUSE	sp|Q8K3J9|GPC5C_MOUSE	1	1	1	sp|Q8K3J9|GPC5C_MOUSE G-protein coupled receptor family C group 5 member C OS=Mus musculus OX=10090 GN=Gprc5c PE=1 SV=2	1	1	1	1	1	1	1	2	2	2	48.421	440	440	7							1		0	9.9046	0	0	0	0	0	0	0	0	0	0	0	0	0	0	0	0	0	0	2	0
sp|Q8K411|PREP_MOUSE	sp|Q8K411|PREP_MOUSE	8	8	8	sp|Q8K411|PREP_MOUSE Presequence protease, mitochondrial OS=Mus musculus OX=10090 GN=Pitrm1 PE=1 SV=1	1	8	8	8	8	8	8	7.9	7.9	7.9	117.37	1036	1036	6			1			4	3		0	53.995	96949	164440	95483	145360	113240	145870	90422	160100	102980	144130	117990	140540	7	7	7	7	7	7	7.9	97928000
sp|Q8K4D3|S36A1_MOUSE	sp|Q8K4D3|S36A1_MOUSE	1	1	1	sp|Q8K4D3|S36A1_MOUSE Proton-coupled amino acid transporter 1 OS=Mus musculus OX=10090 GN=Slc36a1 PE=2 SV=1	1	1	1	1	1	1	1	1.5	1.5	1.5	52.465	475	475	6						1			0	7.5276	0	0	0	0	0	0	0	0	0	0	0	0	0	0	0	0	0	0	1.5	0
sp|Q8K596|NAC2_MOUSE	sp|Q8K596|NAC2_MOUSE	4	4	4	sp|Q8K596|NAC2_MOUSE Sodium/calcium exchanger 2 OS=Mus musculus OX=10090 GN=Slc8a2 PE=1 SV=1	1	4	4	4	4	4	4	5.4	5.4	5.4	100.71	921	921	3.4	1	1	1	1			1		0	49.516	65975	136720	54821	37932	37821	48955	61555	131800	61543	39537	38893	47149	6	6	6	6	6	6	5.4	87496000
sp|Q8QZY6|TSN14_MOUSE	sp|Q8QZY6|TSN14_MOUSE	4	4	4	sp|Q8QZY6|TSN14_MOUSE Tetraspanin-14 OS=Mus musculus OX=10090 GN=Tspan14 PE=1 SV=1	1	4	4	4	4	4	4	13.7	13.7	13.7	30.673	270	270	6.5				1	1		2	2	0	27.186	229270	455030	179850	175560	207590	255180	213890	439300	203090	179870	211150	246100	6	6	6	6	6	6	13.7	361460000
sp|Q8R081|HNRPL_MOUSE	sp|Q8R081|HNRPL_MOUSE	1	1	1	sp|Q8R081|HNRPL_MOUSE Heterogeneous nuclear ribonucleoprotein L OS=Mus musculus OX=10090 GN=Hnrnpl PE=1 SV=2	1	1	1	1	1	1	1	1.9	1.9	1.9	63.963	586	586	4				1					0.0050872	6.3054	8100.6	13105	8559.1	10329	10639	10800	7554.6	12796	9075.1	10413	10828	10481	1	1	1	1	1	1	1.9	9356600
sp|Q8R0G7|SPNS1_MOUSE	sp|Q8R0G7|SPNS1_MOUSE	1	1	1	sp|Q8R0G7|SPNS1_MOUSE Protein spinster homolog 1 OS=Mus musculus OX=10090 GN=Spns1 PE=2 SV=1	1	1	1	1	1	1	1	2.1	2.1	2.1	56.708	528	528	7							1		0	7.0894	4841.5	9474.3	5738.2	5883.3	6416.9	6276	4516.7	9175.7	6119.3	5989.2	6507.6	6098.4	1	1	1	1	1	1	2.1	72690000
sp|Q8R0K2|TRI31_MOUSE	sp|Q8R0K2|TRI31_MOUSE	1	1	1	sp|Q8R0K2|TRI31_MOUSE E3 ubiquitin-protein ligase TRIM31 OS=Mus musculus OX=10090 GN=Trim31 PE=1 SV=1	1	1	1	1	1	1	1	2.8	2.8	2.8	57.127	507	507	5					1				1	-2	18653	47904	21621	16039	16469	22193	17412	45903	23853	16641	16930	21351	1	1	1	1	1	1	2.8	30461000
sp|Q8R127|SCPDL_MOUSE	sp|Q8R127|SCPDL_MOUSE	1	1	1	sp|Q8R127|SCPDL_MOUSE Saccharopine dehydrogenase-like oxidoreductase OS=Mus musculus OX=10090 GN=Sccpdh PE=1 SV=1	1	1	1	1	1	1	1	2.3	2.3	2.3	47.129	429	429	2.5		1	1						0.0029696	6.419	15126	24894	14162	14762	16824	18990	14107	24264	15215	15040	17094	18363	2	2	2	2	2	2	2.3	16936000
sp|Q8R180|ERO1A_MOUSE;sp|Q8R2E9|ERO1B_MOUSE	sp|Q8R180|ERO1A_MOUSE	4;1	4;1	4;1	sp|Q8R180|ERO1A_MOUSE ERO1-like protein alpha OS=Mus musculus OX=10090 GN=Ero1a PE=1 SV=2	2	4	4	4	4	4	4	7.5	7.5	7.5	54.084	464	464;467	5.2	1			1	1			2	0	38.109	18659	29293	17100	18305	17312	22203	17401	28616	18323	18519	17832	21390	3	3	3	3	3	3	7.5	33248000
sp|Q8R1F1|NIBA2_MOUSE	sp|Q8R1F1|NIBA2_MOUSE	3	3	3	sp|Q8R1F1|NIBA2_MOUSE Protein Niban 2 OS=Mus musculus OX=10090 GN=Niban2 PE=1 SV=2	1	3	3	3	3	3	3	4.8	4.8	4.8	84.818	749	749	7						1	2	1	0	31.76	84841	163480	67172	74697	71042	96620	79147	158040	75512	75493	73298	92935	4	4	4	4	4	4	4.8	94580000
sp|Q8R1I1|QCR9_MOUSE	sp|Q8R1I1|QCR9_MOUSE	1	1	1	sp|Q8R1I1|QCR9_MOUSE Cytochrome b-c1 complex subunit 9 OS=Mus musculus OX=10090 GN=Uqcr10 PE=1 SV=1	1	1	1	1	1	1	1	26.6	26.6	26.6	7.4454	64	64	6.5						1	1		0	18.959	21195	46889	19929	22869	24826	30348	19778	45118	22296	23166	25343	29275	2	2	2	2	2	2	26.6	44978000
sp|Q8R1J9|TOR2A_MOUSE	sp|Q8R1J9|TOR2A_MOUSE	1	1	1	sp|Q8R1J9|TOR2A_MOUSE Torsin-2A OS=Mus musculus OX=10090 GN=Tor2a PE=1 SV=1	1	1	1	1	1	1	1	5	5	5	35.897	321	321	4				1					0	18.177	1450.2	3539.2	1558.7	2578.4	1845.6	2434.1	1353.5	3395.9	1745.6	2545.1	1935.7	2343.7	1	1	1	1	1	1	5	7151000
sp|Q8R1K1|UBAC2_MOUSE	sp|Q8R1K1|UBAC2_MOUSE	1	1	1	sp|Q8R1K1|UBAC2_MOUSE Ubiquitin-associated domain-containing protein 2 OS=Mus musculus OX=10090 GN=Ubac2 PE=1 SV=1	1	1	1	1	1	1	1	4.1	4.1	4.1	39.056	345	345	3.5			1	1					0	12.59	10357	22490	9667.7	11871	11910	15065	9664.1	21655	10809	11958	12220	14518	2	2	2	2	2	2	4.1	26222000
sp|Q9CQM2|ERD22_MOUSE;sp|Q99JH8|ERD21_MOUSE;sp|Q8R1L4|ERD23_MOUSE	sp|Q9CQM2|ERD22_MOUSE;sp|Q99JH8|ERD21_MOUSE;sp|Q8R1L4|ERD23_MOUSE	1;1;1	1;1;1	1;1;1	sp|Q9CQM2|ERD22_MOUSE ER lumen protein-retaining receptor 2 OS=Mus musculus OX=10090 GN=Kdelr2 PE=1 SV=1;sp|Q99JH8|ERD21_MOUSE ER lumen protein-retaining receptor 1 OS=Mus musculus OX=10090 GN=Kdelr1 PE=1 SV=1;sp|Q8R1L4|ERD23_MOUSE ER lumen protein-retaini	3	1	1	1	1	1	1	3.8	3.8	3.8	24.454	212	212;212;214	7							1		0.0064194	6.1813	120080	235260	95445	132500	201430	159300	112020	227270	107880	134780	200320	156070	1	1	1	1	1	1	3.8	126070000
sp|Q8R1S9|S38A4_MOUSE	sp|Q8R1S9|S38A4_MOUSE	7	7	7	sp|Q8R1S9|S38A4_MOUSE Sodium-coupled neutral amino acid transporter 4 OS=Mus musculus OX=10090 GN=Slc38a4 PE=1 SV=1	1	7	7	7	7	7	7	14.4	14.4	14.4	60.463	547	547	5.43		1	2	3	6	3	2	4	0	159.11	1697300	3096300	1228500	509610	599030	627480	1583200	2998800	1376800	561120	607810	608210	28	28	28	28	28	28	14.4	8055299999.999999
sp|Q8R1V4|TMED4_MOUSE	sp|Q8R1V4|TMED4_MOUSE	2	1	1	sp|Q8R1V4|TMED4_MOUSE Transmembrane emp24 domain-containing protein 4 OS=Mus musculus OX=10090 GN=Tmed4 PE=1 SV=1	1	2	1	1	2	1	1	11.5	4	4	26.022	227	227	5.5					1	1			0	14.721	38495	68855	36932	29578	24204	33908	35907	66855	39837	30328	25245	32593	2	2	2	2	2	2	11.5	31464000
sp|Q8R2N1|AQP3_MOUSE	sp|Q8R2N1|AQP3_MOUSE	1	1	1	sp|Q8R2N1|AQP3_MOUSE Aquaporin-3 OS=Mus musculus OX=10090 GN=Aqp3 PE=1 SV=1	1	1	1	1	1	1	1	2.7	2.7	2.7	31.568	292	292	6					1	1	1		0.0064935	6.2587	40823	60720	25347	58138	20871	34759	38066	59343	28842	56225	23640	33304	3	3	3	3	3	3	2.7	298040000
sp|Q8R2Q4|RRF2M_MOUSE	sp|Q8R2Q4|RRF2M_MOUSE	2	2	2	sp|Q8R2Q4|RRF2M_MOUSE Ribosome-releasing factor 2, mitochondrial OS=Mus musculus OX=10090 GN=Gfm2 PE=1 SV=2	1	2	2	2	2	2	2	3.7	3.7	3.7	86.108	779	779	4				2					0	17.919	5484.7	10364	5730.1	6980.4	6047.5	8311.4	5116.4	10044	6191.4	7003.3	6275	7992.8	2	2	2	2	2	2	3.7	19351000
sp|Q8R2Q6|TECT3_MOUSE	sp|Q8R2Q6|TECT3_MOUSE	4	4	4	sp|Q8R2Q6|TECT3_MOUSE Tectonic-3 OS=Mus musculus OX=10090 GN=Tctn3 PE=1 SV=1	1	4	4	4	4	4	4	7.4	7.4	7.4	64.823	595	595	4.25		1	1	2	3	1			0	57.035	66764	117490	69857	74679	75651	88482	62273	114240	74695	75702	77401	85470	7	7	7	7	7	7	7.4	139400000
sp|Q8R2Q8|BST2_MOUSE	sp|Q8R2Q8|BST2_MOUSE	4	4	4	sp|Q8R2Q8|BST2_MOUSE Bone marrow stromal antigen 2 OS=Mus musculus OX=10090 GN=Bst2 PE=1 SV=1	1	4	4	4	4	4	4	19.8	19.8	19.8	19.152	172	172	6				1	2	1	2	1	0	100.24	158530	328760	120110	127480	176240	221910	147910	316790	137560	130830	178190	213850	5	5	5	5	5	5	19.8	319390000
sp|Q8R2Y2|MUC18_MOUSE	sp|Q8R2Y2|MUC18_MOUSE	20	20	20	sp|Q8R2Y2|MUC18_MOUSE Cell surface glycoprotein MUC18 OS=Mus musculus OX=10090 GN=Mcam PE=1 SV=1	1	20	20	20	20	20	20	31.5	31.5	31.5	71.545	648	648	5.76	1	3	2	7	6	7	8	12	0	323.31	2884800	5421200	2275000	1333200	1518200	1685200	2691100	5246000	2532400	1414200	1543700	1630400	60	60	60	60	60	60	31.5	14776000000
sp|Q8R366|IGSF8_MOUSE	sp|Q8R366|IGSF8_MOUSE	7	7	7	sp|Q8R366|IGSF8_MOUSE Immunoglobulin superfamily member 8 OS=Mus musculus OX=10090 GN=Igsf8 PE=1 SV=2	1	7	7	7	7	7	7	16.2	16.2	16.2	65.01	611	611	5.86			1	1		2	2	1	0	75.046	69430	111830	54784	77647	55394	67431	64750	108990	60266	77053	57973	65079	6	6	6	6	6	6	16.2	112770000
sp|Q8R3B1|PLCD1_MOUSE	sp|Q8R3B1|PLCD1_MOUSE	4	4	4	sp|Q8R3B1|PLCD1_MOUSE 1-phosphatidylinositol 4,5-bisphosphate phosphodiesterase delta-1 OS=Mus musculus OX=10090 GN=Plcd1 PE=1 SV=2	1	4	4	4	4	4	4	6.2	6.2	6.2	85.872	756	756	5.25				2	1			1	0	37.765	9927.2	18856	12196	12128	12308	18166	9260.6	18292	12909	12344	12695	17436	2	2	2	2	2	2	6.2	14105000
sp|Q8R422|CD109_MOUSE	sp|Q8R422|CD109_MOUSE	10	10	10	sp|Q8R422|CD109_MOUSE CD109 antigen OS=Mus musculus OX=10090 GN=Cd109 PE=1 SV=1	1	10	10	10	10	10	10	8.6	8.6	8.6	161.66	1442	1442	6.42				2	1	3	2	4	0	131.7	270210	512030	224020	174700	179080	205600	252060	495440	248390	180600	183110	198710	11	11	11	11	11	11	8.6	457840000
sp|Q8R464|CADM4_MOUSE	sp|Q8R464|CADM4_MOUSE	11	11	11	sp|Q8R464|CADM4_MOUSE Cell adhesion molecule 4 OS=Mus musculus OX=10090 GN=Cadm4 PE=1 SV=1	1	11	11	11	11	11	11	37.4	37.4	37.4	42.723	388	388	5.91		1	1	2	4	5	5	4	0	216.55	277610	503080	236830	218260	192290	246400	258950	487810	260300	222290	198940	237400	23	23	23	23	23	23	37.4	1560899999.9999998
sp|Q8R4D1|SL9A8_MOUSE	sp|Q8R4D1|SL9A8_MOUSE	5	5	5	sp|Q8R4D1|SL9A8_MOUSE Sodium/hydrogen exchanger 8 OS=Mus musculus OX=10090 GN=Slc9a8 PE=1 SV=1	1	5	5	5	5	5	5	7.1	7.1	7.1	64.736	576	576	5		1		1	3	1		1	0	30.791	98450	167200	83882	89721	72302	101150	91822	162620	91578	90427	75431	97235	8	8	8	8	8	8	7.1	211360000
sp|Q8R4G6|MGT5A_MOUSE;sp|Q8BIS8|CC126_MOUSE	sp|Q8R4G6|MGT5A_MOUSE;sp|Q8BIS8|CC126_MOUSE	2;1	2;1	2;1	sp|Q8R4G6|MGT5A_MOUSE Alpha-1,6-mannosylglycoprotein 6-beta-N-acetylglucosaminyltransferase A OS=Mus musculus OX=10090 GN=Mgat5 PE=1 SV=1;sp|Q8BIS8|CC126_MOUSE Coiled-coil domain-containing protein 126 OS=Mus musculus OX=10090 GN=Ccdc126 PE=2 SV=1	2	2	2	2	2	2	2	3.1	3.1	3.1	84.55	740	740;140	7.33							2	1	0	15.371	26405	47571	24580	35870	37648	51679	24630	46165	26866	35923	38638	49692	2	2	2	2	2	2	3.1	46954000
sp|Q8R4P9|MRP7_MOUSE	sp|Q8R4P9|MRP7_MOUSE	2	2	2	sp|Q8R4P9|MRP7_MOUSE Multidrug resistance-associated protein 7 OS=Mus musculus OX=10090 GN=Abcc10 PE=1 SV=1	1	2	2	2	2	2	2	1.3	1.3	1.3	163.73	1501	1501	7						1		1	0	13.085	5550.3	9968.6	4588.4	6393.1	4570.4	5647.6	5177.1	9668.2	5089.6	6349.5	4785	5448.2	1	1	1	1	1	1	1.3	7461900
sp|Q8R5M8|CADM1_MOUSE	sp|Q8R5M8|CADM1_MOUSE	11	11	11	sp|Q8R5M8|CADM1_MOUSE Cell adhesion molecule 1 OS=Mus musculus OX=10090 GN=Cadm1 PE=1 SV=2	1	11	11	11	11	11	11	33.8	33.8	33.8	49.788	456	456	6.45		1	1	2	3	7	9	10	0	323.31	2392600	4510300	1757000	1099100	1283000	1446500	2231900	4362300	1980100	1160600	1303400	1398700	39	39	39	39	39	39	33.8	47575000000
sp|Q8VBW1|SC6A8_MOUSE	sp|Q8VBW1|SC6A8_MOUSE	5	5	5	sp|Q8VBW1|SC6A8_MOUSE Sodium- and chloride-dependent creatine transporter 1 OS=Mus musculus OX=10090 GN=Slc6a8 PE=1 SV=1	1	5	5	5	5	5	5	8.9	8.9	8.9	70.999	640	640	6.71		1				1	1	4	0	77.646	169950	308680	139960	121200	119430	164610	158530	299220	154550	124300	123100	158270	7	7	7	7	7	7	8.9	416110000
sp|Q8VBZ3|CLPT1_MOUSE	sp|Q8VBZ3|CLPT1_MOUSE	11	11	11	sp|Q8VBZ3|CLPT1_MOUSE Cleft lip and palate transmembrane protein 1 homolog OS=Mus musculus OX=10090 GN=Clptm1 PE=1 SV=1	1	11	11	11	11	11	11	22.9	22.9	22.9	75.29	664	664	5.2			2	3	7	6	1	1	0	279.49	235080	467320	211670	233410	223340	260520	219320	451470	234470	235950	229180	251690	18	18	18	18	18	18	22.9	417240000
sp|Q8VCF1|CANT1_MOUSE	sp|Q8VCF1|CANT1_MOUSE	1	1	1	sp|Q8VCF1|CANT1_MOUSE Soluble calcium-activated nucleotidase 1 OS=Mus musculus OX=10090 GN=Cant1 PE=2 SV=1	1	1	1	1	1	1	1	2.7	2.7	2.7	45.652	403	403	5					1				0	12.66	0	0	0	0	0	0	0	0	0	0	0	0	0	0	0	0	0	0	2.7	0
sp|Q8VCH6|DHC24_MOUSE	sp|Q8VCH6|DHC24_MOUSE	2	2	2	sp|Q8VCH6|DHC24_MOUSE Delta(24)-sterol reductase OS=Mus musculus OX=10090 GN=Dhcr24 PE=1 SV=1	1	2	2	2	2	2	2	3.1	3.1	3.1	60.112	516	516	6.25					1	1	2		0	12.229	17639	32426	15834	21765	25832	24450	16454	31431	17417	21929	26060	23785	1	1	1	1	1	1	3.1	26852000
sp|Q8VCH8|UBXN4_MOUSE	sp|Q8VCH8|UBXN4_MOUSE	1	1	1	sp|Q8VCH8|UBXN4_MOUSE UBX domain-containing protein 4 OS=Mus musculus OX=10090 GN=Ubxn4 PE=1 SV=1	1	1	1	1	1	1	1	2.8	2.8	2.8	56.471	506	506	5					1				0	12.59	3554.7	6049.3	2560.1	3082.4	4349.9	5427.9	3315.4	5877.1	2868.1	3145.9	4392.7	5231.9	1	1	1	1	1	1	2.8	5515200
sp|Q8VCM8|NCLN_MOUSE	sp|Q8VCM8|NCLN_MOUSE	6	6	6	sp|Q8VCM8|NCLN_MOUSE Nicalin OS=Mus musculus OX=10090 GN=Ncln PE=1 SV=2	1	6	6	6	6	6	6	12.1	12.1	12.1	62.907	563	563	6.67					1	1	3	1	0	52.711	44156	89587	44470	52366	54474	63427	41197	86533	48685	52893	55640	61276	4	4	4	4	4	4	12.1	156400000
sp|Q8VCN6|CD99_MOUSE	sp|Q8VCN6|CD99_MOUSE	1	1	1	sp|Q8VCN6|CD99_MOUSE CD99 antigen OS=Mus musculus OX=10090 GN=Cd99 PE=1 SV=1	1	1	1	1	1	1	1	13.1	13.1	13.1	16.782	175	175	7							2		0	32.154	40575	102820	30938	31990	37838	47322	37874	98375	36733	32697	38504	45615	2	2	2	2	2	2	13.1	83289000
sp|Q8VCS3|XYLK_MOUSE	sp|Q8VCS3|XYLK_MOUSE	1	1	1	sp|Q8VCS3|XYLK_MOUSE Glycosaminoglycan xylosylkinase OS=Mus musculus OX=10090 GN=Fam20b PE=1 SV=1	1	1	1	1	1	1	1	3.4	3.4	3.4	46.58	409	409	2.5		1	1						0	11.949	3134.7	6067.2	3224.6	4331.5	4640	6668.7	2924.3	5872.8	3506.8	4354.9	4765.8	6404.7	1	1	1	1	1	1	3.4	6274700
sp|Q8VCW8|ACSF2_MOUSE	sp|Q8VCW8|ACSF2_MOUSE	4	4	4	sp|Q8VCW8|ACSF2_MOUSE Medium-chain acyl-CoA ligase ACSF2, mitochondrial OS=Mus musculus OX=10090 GN=Acsf2 PE=1 SV=1	1	4	4	4	4	4	4	8.1	8.1	8.1	67.95	615	615	6.25				1			3		0	27.263	43410	81755	39141	51948	58834	62817	40495	79165	43143	52339	59678	60850	4	4	4	4	4	4	8.1	83298000
sp|Q8VD75|HIP1_MOUSE	sp|Q8VD75|HIP1_MOUSE	2	2	2	sp|Q8VD75|HIP1_MOUSE Huntingtin-interacting protein 1 OS=Mus musculus OX=10090 GN=Hip1 PE=1 SV=2	1	2	2	2	2	2	2	2.3	2.3	2.3	115.2	1029	1029	4			1	1	1				0	12.728	30317	36210	22300	24220	21688	23366	28261	35887	23756	24444	22289	22633	3	3	3	3	3	3	2.3	36965000
sp|Q8VDD5|MYH9_MOUSE;sp|Q61879|MYH10_MOUSE;sp|O08638|MYH11_MOUSE	sp|Q8VDD5|MYH9_MOUSE	10;2;1	10;2;1	10;2;1	sp|Q8VDD5|MYH9_MOUSE Myosin-9 OS=Mus musculus OX=10090 GN=Myh9 PE=1 SV=4	3	10	10	10	10	10	10	5.4	5.4	5.4	226.37	1960	1960;1976;1972	4.42	2		2	2	1	3	2		0	72.854	62402	103940	54617	53710	62865	69080	58198	101200	59206	54948	63748	66853	8	8	8	8	8	8	5.4	62273000
sp|Q8VDJ3|VIGLN_MOUSE	sp|Q8VDJ3|VIGLN_MOUSE	1	1	1	sp|Q8VDJ3|VIGLN_MOUSE Vigilin OS=Mus musculus OX=10090 GN=Hdlbp PE=1 SV=1	1	1	1	1	1	1	1	0.7	0.7	0.7	141.74	1268	1268	1	1								0.00077042	6.6269	4429.8	5725.5	3926.4	4280.6	5924.4	5580.4	4129.9	5654.2	4136	4380.8	5938.7	5429	1	1	1	1	1	1	0.7	2979200
sp|Q8VDM4|PSMD2_MOUSE	sp|Q8VDM4|PSMD2_MOUSE	3	3	3	sp|Q8VDM4|PSMD2_MOUSE 26S proteasome non-ATPase regulatory subunit 2 OS=Mus musculus OX=10090 GN=Psmd2 PE=1 SV=1	1	3	3	3	3	3	3	3.5	3.5	3.5	100.2	908	908	4	1			1	1	1			0	21.373	14730	30922	14734	17183	18292	18653	13744	29826	16218	17375	18590	18099	3	3	3	3	3	3	3.5	29012000
sp|Q8VDN2|AT1A1_MOUSE;sp|Q64436|ATP4A_MOUSE	sp|Q8VDN2|AT1A1_MOUSE	43;4	43;4	29;0	sp|Q8VDN2|AT1A1_MOUSE Sodium/potassium-transporting ATPase subunit alpha-1 OS=Mus musculus OX=10090 GN=Atp1a1 PE=1 SV=1	2	43	43	29	43	43	29	46.8	46.8	30.2	112.98	1023	1023;1033	5.78	5	7	9	22	23	36	37	36	0	323.31	7199700	14273000	5653700	4190000	4811300	5705300	6716800	13780000	6363400	4363900	4897200	5508300	208	209	208	209	209	209	46.8	99285000000
sp|Q8VDP6|CDIPT_MOUSE	sp|Q8VDP6|CDIPT_MOUSE	3	3	3	sp|Q8VDP6|CDIPT_MOUSE CDP-diacylglycerol--inositol 3-phosphatidyltransferase OS=Mus musculus OX=10090 GN=Cdipt PE=1 SV=1	1	3	3	3	3	3	3	13.1	13.1	13.1	23.599	213	213	6.33					1	1		1	0	19.064	54292	93812	47289	61153	49135	56319	50638	91177	51743	61074	50916	54448	2	2	2	2	2	2	13.1	62651000
sp|Q8VDV8|MITD1_MOUSE	sp|Q8VDV8|MITD1_MOUSE	1	1	1	sp|Q8VDV8|MITD1_MOUSE MIT domain-containing protein 1 OS=Mus musculus OX=10090 GN=Mitd1 PE=1 SV=1	1	1	1	1	1	1	1	3.6	3.6	3.6	28.847	249	249	3.5		1	1	1	1				0	6.7162	175220	142150	236390	244500	103680	108240	163280	146560	234190	243680	113540	105070	4	4	4	4	4	4	3.6	387630000
sp|Q8VDW0|DX39A_MOUSE;sp|Q9Z1N5|DX39B_MOUSE	sp|Q8VDW0|DX39A_MOUSE;sp|Q9Z1N5|DX39B_MOUSE	3;3	3;3	3;3	sp|Q8VDW0|DX39A_MOUSE ATP-dependent RNA helicase DDX39A OS=Mus musculus OX=10090 GN=Ddx39a PE=1 SV=1;sp|Q9Z1N5|DX39B_MOUSE Spliceosome RNA helicase Ddx39b OS=Mus musculus OX=10090 GN=Ddx39b PE=1 SV=1	2	3	3	3	3	3	3	5.4	5.4	5.4	49.067	427	427;428	6.33					1		2		0	17.648	92297	157580	91204	109820	107790	124150	86084	153370	97994	110590	110400	119980	3	3	3	3	3	3	5.4	124100000
sp|Q8VDZ4|ZDHC5_MOUSE;sp|Q5Y5T5|ZDHC8_MOUSE	sp|Q8VDZ4|ZDHC5_MOUSE	4;1	4;1	4;1	sp|Q8VDZ4|ZDHC5_MOUSE Palmitoyltransferase ZDHHC5 OS=Mus musculus OX=10090 GN=Zdhhc5 PE=1 SV=1	2	4	4	4	4	4	4	8.4	8.4	8.4	77.5	715	715;762	5.5				1	1	1	1		0	73.266	25784	49024	23787	29737	24512	35226	24053	47458	26146	29769	25553	33838	4	4	4	4	4	4	8.4	49174000
sp|Q8VE97|SRSF4_MOUSE	sp|Q8VE97|SRSF4_MOUSE	4	4	1	sp|Q8VE97|SRSF4_MOUSE Serine/arginine-rich splicing factor 4 OS=Mus musculus OX=10090 GN=Srsf4 PE=2 SV=1	1	4	4	1	4	4	1	8.4	8.4	2.7	55.979	489	489	5.17	1			1	1	1	1	1	0	28.303	96593	153350	70535	120000	87886	118470	90080	149500	78550	118400	92091	114010	5	5	5	5	5	5	8.4	107120000
sp|Q8VE98|CD276_MOUSE	sp|Q8VE98|CD276_MOUSE	2	2	2	sp|Q8VE98|CD276_MOUSE CD276 antigen OS=Mus musculus OX=10090 GN=Cd276 PE=1 SV=1	1	2	2	2	2	2	2	5.7	5.7	5.7	34.001	316	316	4.5	1							1	0	12.773	95926	125200	62309	53388	55582	55582	89432	123290	67912	54852	56554	53969	3	3	3	3	3	3	5.7	142750000
sp|Q8VEH0|TM144_MOUSE	sp|Q8VEH0|TM144_MOUSE	3	3	3	sp|Q8VEH0|TM144_MOUSE Transmembrane protein 144 OS=Mus musculus OX=10090 GN=Tmem144 PE=2 SV=1	1	3	3	3	3	3	3	11.2	11.2	11.2	37.771	348	348	5				1	2	1			0	29.077	37390	66136	34834	37348	27516	44660	34875	64235	37793	37561	29049	42780	4	4	4	4	4	4	11.2	56401000
sp|Q8VEJ4|NLE1_MOUSE	sp|Q8VEJ4|NLE1_MOUSE	1	1	1	sp|Q8VEJ4|NLE1_MOUSE Notchless protein homolog 1 OS=Mus musculus OX=10090 GN=Nle1 PE=1 SV=4	1	1	1	1	1	1	1	3.1	3.1	3.1	53.133	485	485	2		1							0	7.258	569.94	661.26	601.2	415.45	282.98	726.16	531.28	658.84	614.38	428.67	308.12	689.86	1	1	1	1	1	1	3.1	2977400
sp|Q8VEK0|CC50A_MOUSE;sp|Q8BHG3|CC50B_MOUSE	sp|Q8VEK0|CC50A_MOUSE	6;1	6;1	6;1	sp|Q8VEK0|CC50A_MOUSE Cell cycle control protein 50A OS=Mus musculus OX=10090 GN=Tmem30a PE=1 SV=1	2	6	6	6	6	6	6	21.4	21.4	21.4	41.06	364	364;353	5.4			2	2	1	2	1	2	0	73.175	347100	678020	316400	356570	247830	319020	323810	655550	349100	357260	260460	307400	11	11	11	11	11	11	21.4	764950000
sp|Q8VEK3|HNRPU_MOUSE	sp|Q8VEK3|HNRPU_MOUSE	3	3	3	sp|Q8VEK3|HNRPU_MOUSE Heterogeneous nuclear ribonucleoprotein U OS=Mus musculus OX=10090 GN=Hnrnpu PE=1 SV=1	1	3	3	3	3	3	3	3.5	3.5	3.5	87.917	800	800	6.33				1			1	1	0	17.653	88556	167930	101570	133000	133580	183050	82610	162830	108740	133560	137420	176030	3	3	3	3	3	3	3.5	433810000
sp|Q8VEM1|GOLI_MOUSE	sp|Q8VEM1|GOLI_MOUSE	1	1	1	sp|Q8VEM1|GOLI_MOUSE E3 ubiquitin-protein ligase RNF130 OS=Mus musculus OX=10090 GN=Rnf130 PE=2 SV=1	1	1	1	1	1	1	1	3.8	3.8	3.8	46.375	419	419	6						1			0	12.322	3839.4	6864.8	2902.4	3275.7	3186.2	3458.3	3581.2	6656	3249	3309.3	3259.5	3348.6	1	1	1	1	1	1	3.8	7620700
sp|Q8VEM8|MPCP_MOUSE	sp|Q8VEM8|MPCP_MOUSE	10	10	10	sp|Q8VEM8|MPCP_MOUSE Phosphate carrier protein, mitochondrial OS=Mus musculus OX=10090 GN=Slc25a3 PE=1 SV=1	1	10	10	10	10	10	10	27.7	27.7	27.7	39.632	357	357	7.28						4	5	9	0	323.31	1176600	2392700	1239600	1152400	1410300	1479700	1097700	2311500	1345300	1184400	1425500	1434200	20	20	20	20	20	20	27.7	7373499999.999999
sp|Q8VEM9|KLDC3_MOUSE	sp|Q8VEM9|KLDC3_MOUSE	1	1	1	sp|Q8VEM9|KLDC3_MOUSE Kelch domain-containing protein 3 OS=Mus musculus OX=10090 GN=Klhdc3 PE=2 SV=1	1	1	1	1	1	1	1	5.2	5.2	5.2	43.081	382	382	2		1							1	-2	0	0	0	0	0	0	0	0	0	0	0	0	0	0	0	0	0	0	5.2	0
sp|Q8VEN2|PLET1_MOUSE	sp|Q8VEN2|PLET1_MOUSE	1	1	1	sp|Q8VEN2|PLET1_MOUSE Placenta-expressed transcript 1 protein OS=Mus musculus OX=10090 GN=Plet1 PE=1 SV=1	1	1	1	1	1	1	1	6.3	6.3	6.3	25.006	237	237	4.5				1	1				0	75.1	41161	105620	25676	16049	23237	22488	38422	100950	31804	17116	23289	21855	2	2	2	2	2	2	6.3	49935000
sp|Q8VH51|RBM39_MOUSE	sp|Q8VH51|RBM39_MOUSE	10	10	10	sp|Q8VH51|RBM39_MOUSE RNA-binding protein 39 OS=Mus musculus OX=10090 GN=Rbm39 PE=1 SV=2	1	10	10	10	10	10	10	22.5	22.5	22.5	59.406	530	530	5.47		2	3	1	2	3	5	3	0	323.31	286700	526180	253310	335080	289330	391720	267440	510030	278980	335010	300070	376850	18	18	18	18	18	18	22.5	1129500000
sp|Q8VHE0|SEC63_MOUSE	sp|Q8VHE0|SEC63_MOUSE	4	4	4	sp|Q8VHE0|SEC63_MOUSE Translocation protein SEC63 homolog OS=Mus musculus OX=10090 GN=Sec63 PE=1 SV=4	1	4	4	4	4	4	4	6.3	6.3	6.3	87.869	760	760	3.8	1	1	1			1	1		0	30.967	34952	52160	30195	48101	41135	48689	32592	51071	32606	47723	42486	47021	5	5	5	5	5	5	6.3	55231000
sp|Q8VHH7|ADCY3_MOUSE	sp|Q8VHH7|ADCY3_MOUSE	7	7	7	sp|Q8VHH7|ADCY3_MOUSE Adenylate cyclase type 3 OS=Mus musculus OX=10090 GN=Adcy3 PE=1 SV=2	1	7	7	7	7	7	7	6.2	6.2	6.2	129.08	1145	1145	5.12	1	1			2	2		2	0	143.91	233970	439510	214990	150830	138630	191480	218260	425680	234400	156610	143540	184100	5	5	5	5	5	5	6.2	171960000
sp|Q8VHX6|FLNC_MOUSE	sp|Q8VHX6|FLNC_MOUSE	5	1	1	sp|Q8VHX6|FLNC_MOUSE Filamin-C OS=Mus musculus OX=10090 GN=Flnc PE=1 SV=3	1	5	1	1	5	1	1	2.2	0.4	0.4	291.12	2726	2726	6						1			0	9.3042	0	0	0	0	0	0	0	0	0	0	0	0	0	0	0	0	0	0	2.2	0
sp|Q8VI56|LRP4_MOUSE	sp|Q8VI56|LRP4_MOUSE	10	10	10	sp|Q8VI56|LRP4_MOUSE Low-density lipoprotein receptor-related protein 4 OS=Mus musculus OX=10090 GN=Lrp4 PE=1 SV=3	1	10	10	10	10	10	10	5.6	5.6	5.6	211.95	1905	1905	5.75				3	3	1	4	1	0	62.01	109360	212970	128010	103780	83009	99664	102030	206290	136240	106230	86255	96216	11	11	11	11	11	11	5.6	133160000
sp|Q8VI59|PCX3_MOUSE	sp|Q8VI59|PCX3_MOUSE	1	1	1	sp|Q8VI59|PCX3_MOUSE Pecanex-like protein 3 OS=Mus musculus OX=10090 GN=Pcnx3 PE=1 SV=2	1	1	1	1	1	1	1	0.6	0.6	0.6	221.57	2028	2028	7							1		0	14.537	0	0	0	0	0	0	0	0	0	0	0	0	0	0	0	0	0	0	0.6	0
sp|Q8VIJ6|SFPQ_MOUSE;sp|Q99K48|NONO_MOUSE	sp|Q8VIJ6|SFPQ_MOUSE	3;1	3;1	3;1	sp|Q8VIJ6|SFPQ_MOUSE Splicing factor, proline- and glutamine-rich OS=Mus musculus OX=10090 GN=Sfpq PE=1 SV=1	2	3	3	3	3	3	3	4	4	4	75.441	699	699;473	4.6		1	1		1	1	1		0	19.347	61238	112240	63235	74793	88847	94027	57123	108910	68139	75840	89913	91107	4	4	4	4	4	4	4	98767000
sp|Q91V24|ABCA7_MOUSE	sp|Q91V24|ABCA7_MOUSE	3	3	3	sp|Q91V24|ABCA7_MOUSE ATP-binding cassette sub-family A member 7 OS=Mus musculus OX=10090 GN=Abca7 PE=1 SV=1	1	3	3	3	3	3	3	1.7	1.7	1.7	236.88	2159	2159	4.33			1	1		1			0	19.686	12984	23220	15059	14641	12665	36577	12111	22577	15929	14869	13669	34689	3	3	3	3	3	3	1.7	19124000
sp|Q91V41|RAB14_MOUSE	sp|Q91V41|RAB14_MOUSE	4	4	4	sp|Q91V41|RAB14_MOUSE Ras-related protein Rab-14 OS=Mus musculus OX=10090 GN=Rab14 PE=1 SV=3	1	4	4	4	4	4	4	20	20	20	23.897	215	215	6.2					2	1	1	1	0	25.375	21970	48341	21080	27316	28991	36947	20501	46529	23537	27501	29664	35599	2	2	2	2	2	2	20	47679000
sp|Q91V61|SFXN3_MOUSE	sp|Q91V61|SFXN3_MOUSE	3	3	3	sp|Q91V61|SFXN3_MOUSE Sideroflexin-3 OS=Mus musculus OX=10090 GN=Sfxn3 PE=1 SV=1	1	3	3	3	3	3	3	10.9	10.9	10.9	35.406	321	321	6.33				1			1	1	0	19.504	46170	78579	42994	53512	44968	52301	43062	76461	46529	53585	46487	50538	3	3	3	3	3	3	10.9	52377000
sp|Q91V92|ACLY_MOUSE	sp|Q91V92|ACLY_MOUSE	4	4	4	sp|Q91V92|ACLY_MOUSE ATP-citrate synthase OS=Mus musculus OX=10090 GN=Acly PE=1 SV=1	1	4	4	4	4	4	4	4.2	4.2	4.2	119.73	1091	1091	4.5				2	2				0	30.354	39653	64599	36796	39522	43547	52202	36980	62993	39542	40164	44399	50385	4	4	4	4	4	4	4.2	41934000
sp|Q91VD9|NDUS1_MOUSE	sp|Q91VD9|NDUS1_MOUSE	8	8	8	sp|Q91VD9|NDUS1_MOUSE NADH-ubiquinone oxidoreductase 75 kDa subunit, mitochondrial OS=Mus musculus OX=10090 GN=Ndufs1 PE=1 SV=2	1	8	8	8	8	8	8	13.5	13.5	13.5	79.776	727	727	6.1		1			2	3	1	3	0	79	128830	232390	116320	143060	137260	157580	120170	225460	127290	143860	140730	152310	9	9	9	9	9	9	13.5	223180000
sp|Q91VI7|RINI_MOUSE	sp|Q91VI7|RINI_MOUSE	3	3	3	sp|Q91VI7|RINI_MOUSE Ribonuclease inhibitor OS=Mus musculus OX=10090 GN=Rnh1 PE=1 SV=1	1	3	3	3	3	3	3	7.7	7.7	7.7	49.816	456	456	5.33				1	1		1		0	22.781	19843	40635	18003	21752	21357	26014	18513	39210	20032	21912	21912	25099	3	3	3	3	3	3	7.7	27751000
sp|Q91VK1|BZW2_MOUSE	sp|Q91VK1|BZW2_MOUSE	2	2	2	sp|Q91VK1|BZW2_MOUSE Basic leucine zipper and W2 domain-containing protein 2 OS=Mus musculus OX=10090 GN=Bzw2 PE=1 SV=1	1	2	2	2	2	2	2	7.2	7.2	7.2	48.063	419	419	6					1		1		0	21.466	1373.1	3311.4	1271.4	1802.5	1139.1	2129.7	1281.5	3176.1	1450.4	1785.6	1223.5	2034.2	1	1	1	1	1	1	7.2	3828300
sp|Q91VM9|IPYR2_MOUSE	sp|Q91VM9|IPYR2_MOUSE	1	1	1	sp|Q91VM9|IPYR2_MOUSE Inorganic pyrophosphatase 2, mitochondrial OS=Mus musculus OX=10090 GN=Ppa2 PE=1 SV=1	1	1	1	1	1	1	1	3.9	3.9	3.9	38.114	330	330	6						1			0.0022539	6.4884	1674.5	2098.4	1260	1920.5	1529.1	2078.8	1561	2073.6	1353.8	1905.1	1593.9	1999.8	1	1	1	1	1	1	3.9	6360400
sp|Q91VP7|TM101_MOUSE	sp|Q91VP7|TM101_MOUSE	1	1	1	sp|Q91VP7|TM101_MOUSE Transmembrane protein 101 OS=Mus musculus OX=10090 GN=Tmem101 PE=2 SV=1	1	1	1	1	1	1	1	3.5	3.5	3.5	28.783	257	257	8								1	0	7.2016	42590	75831	34993	43835	36224	40802	39725	73573	38732	43874	37451	39467	1	1	1	1	1	1	3.5	55915000
sp|Q91VR2|ATPG_MOUSE	sp|Q91VR2|ATPG_MOUSE	3	3	3	sp|Q91VR2|ATPG_MOUSE ATP synthase subunit gamma, mitochondrial OS=Mus musculus OX=10090 GN=Atp5f1c PE=1 SV=1	1	3	3	3	3	3	3	10.4	10.4	10.4	32.886	298	298	5	1						2		0	43.284	24837	45821	19583	31204	30409	34334	23168	44376	22013	31081	31126	33203	2	2	2	2	2	2	10.4	13967000
sp|Q91VU0|FAM3C_MOUSE	sp|Q91VU0|FAM3C_MOUSE	3	3	3	sp|Q91VU0|FAM3C_MOUSE Protein FAM3C OS=Mus musculus OX=10090 GN=Fam3c PE=1 SV=1	1	3	3	3	3	3	3	15	15	15	24.752	227	227	6.2					1	3		1	0	22.152	49143	93123	45444	101830	100950	139430	45843	90162	50541	100470	103890	134050	5	5	5	5	5	5	15	80333000
sp|Q91W43|GCSP_MOUSE	sp|Q91W43|GCSP_MOUSE	6	6	6	sp|Q91W43|GCSP_MOUSE Glycine dehydrogenase (decarboxylating), mitochondrial OS=Mus musculus OX=10090 GN=Gldc PE=1 SV=1	1	6	6	6	6	6	6	5.8	5.8	5.8	113.27	1025	1025	4.33	1	1		3	2	1		1	0	38.46	137740	255150	147470	136260	108140	133930	128480	247530	157900	138330	112500	129180	8	8	8	8	8	8	5.8	152110000
sp|Q91W50|CSDE1_MOUSE	sp|Q91W50|CSDE1_MOUSE	1	1	1	sp|Q91W50|CSDE1_MOUSE Cold shock domain-containing protein E1 OS=Mus musculus OX=10090 GN=Csde1 PE=1 SV=1	1	1	1	1	1	1	1	1.3	1.3	1.3	88.79	798	798	6.5						1	1		0.0064888	6.2545	13520	20675	11447	12504	8848.2	12158	12607	20213	12347	12549	9308.3	11694	2	2	2	2	2	2	1.3	21368000
sp|Q91W90|TXND5_MOUSE	sp|Q91W90|TXND5_MOUSE	4	4	4	sp|Q91W90|TXND5_MOUSE Thioredoxin domain-containing protein 5 OS=Mus musculus OX=10090 GN=Txndc5 PE=1 SV=2	1	4	4	4	4	4	4	13.2	13.2	13.2	46.415	417	417	5.8			1		1	1	1	1	0	91.604	40614	78147	43767	177850	194250	248590	37888	75688	48958	174030	198330	239480	5	5	5	5	5	5	13.2	107930000
sp|Q91W98|S15A4_MOUSE	sp|Q91W98|S15A4_MOUSE	2	2	2	sp|Q91W98|S15A4_MOUSE Solute carrier family 15 member 4 OS=Mus musculus OX=10090 GN=Slc15a4 PE=1 SV=1	1	2	2	2	2	2	2	2.8	2.8	2.8	62.255	574	574	4.33		1	1					1	0	12.458	85835	137730	83662	63151	47698	71350	80048	134460	88873	64883	50151	68476	3	3	3	3	3	3	2.8	80535000
sp|Q91WD0|GP108_MOUSE	sp|Q91WD0|GP108_MOUSE	4	4	4	sp|Q91WD0|GP108_MOUSE Protein GPR108 OS=Mus musculus OX=10090 GN=Gpr108 PE=1 SV=1	1	4	4	4	4	4	4	6.5	6.5	6.5	63.98	569	569	6					1	3	1		0	25.87	101160	192540	90561	130770	123250	163550	94369	186340	100210	130600	127070	157420	5	5	5	5	5	5	6.5	134230000
sp|Q91WE4|CR032_MOUSE	sp|Q91WE4|CR032_MOUSE	1	1	1	sp|Q91WE4|CR032_MOUSE UPF0729 protein C18orf32 homolog OS=Mus musculus OX=10090 PE=3 SV=1	1	1	1	1	1	1	1	11.1	11.1	11.1	8.0355	72	72	7							1		0	7.1689	0	0	0	0	0	0	0	0	0	0	0	0	0	0	0	0	0	0	11.1	0
sp|Q91WJ8|FUBP1_MOUSE	sp|Q91WJ8|FUBP1_MOUSE	2	1	1	sp|Q91WJ8|FUBP1_MOUSE Far upstream element-binding protein 1 OS=Mus musculus OX=10090 GN=Fubp1 PE=1 SV=1	1	2	1	1	2	1	1	2.6	1.4	1.4	68.539	651	651	6						1			0	7.1543	0	0	0	0	0	0	0	0	0	0	0	0	0	0	0	0	0	0	2.6	0
sp|Q91WS0|CISD1_MOUSE	sp|Q91WS0|CISD1_MOUSE	4	4	4	sp|Q91WS0|CISD1_MOUSE CDGSH iron-sulfur domain-containing protein 1 OS=Mus musculus OX=10090 GN=Cisd1 PE=1 SV=1	1	4	4	4	4	4	4	42.6	42.6	42.6	12.097	108	108	6.8						2	2	1	0	32.046	68389	116480	60014	77942	80233	100430	63785	113290	65485	78363	82175	96811	4	4	4	4	4	4	42.6	146240000
sp|Q91X21|K2013_MOUSE	sp|Q91X21|K2013_MOUSE	7	7	7	sp|Q91X21|K2013_MOUSE Uncharacterized protein KIAA2013 OS=Mus musculus OX=10090 GN=Kiaa2013 PE=1 SV=1	1	7	7	7	7	7	7	12	12	12	69.424	634	634	6.5			1	1			3	3	0	47.386	173100	303810	157620	250380	176890	239310	161450	295140	172470	247370	185880	230270	8	8	8	8	8	8	12	281280000
sp|Q91XA2|GOLM1_MOUSE	sp|Q91XA2|GOLM1_MOUSE	18	18	18	sp|Q91XA2|GOLM1_MOUSE Golgi membrane protein 1 OS=Mus musculus OX=10090 GN=Golm1 PE=1 SV=2	1	18	18	18	18	18	18	48.1	48.1	48.1	44.326	393	393	5.15	3	3	3	3	4	6	4	7	0	323.31	850400	1551300	702270	1135300	1113200	1448200	793240	1503500	783010	1130500	1144200	1394600	33	33	33	33	33	33	48.1	2000099999.9999998
sp|Q91XB7|YIF1A_MOUSE	sp|Q91XB7|YIF1A_MOUSE	1	1	1	sp|Q91XB7|YIF1A_MOUSE Protein YIF1A OS=Mus musculus OX=10090 GN=Yif1a PE=1 SV=1	1	1	1	1	1	1	1	5.1	5.1	5.1	32.134	293	293	4				1					1	-2	2068.5	2496.5	1320.6	2706.3	2976.7	3226.4	1928.3	2470.1	1450.1	2684.2	3023.6	3124	1	1	1	1	1	1	5.1	6301100
sp|Q91XD7|CREL1_MOUSE	sp|Q91XD7|CREL1_MOUSE	2	2	2	sp|Q91XD7|CREL1_MOUSE Protein disulfide isomerase Creld1 OS=Mus musculus OX=10090 GN=Creld1 PE=1 SV=1	1	2	2	2	2	2	2	4.3	4.3	4.3	45.717	420	420	5			1	1				1	0	12.739	63536	93960	50980	116070	99928	140390	59245	91996	55965	114010	103730	134930	3	3	3	3	3	3	4.3	31869000
sp|Q91YE6|IPO9_MOUSE	sp|Q91YE6|IPO9_MOUSE	3	3	3	sp|Q91YE6|IPO9_MOUSE Importin-9 OS=Mus musculus OX=10090 GN=Ipo9 PE=1 SV=3	1	3	3	3	3	3	3	3.1	3.1	3.1	116.05	1041	1041	4.67			1		1	1			0	18.047	20470	43896	22984	21095	24957	33719	19100	42334	24905	21679	25469	32434	3	3	3	3	3	3	3.1	17303000
sp|Q91YM4|FAKD4_MOUSE	sp|Q91YM4|FAKD4_MOUSE	2	2	2	sp|Q91YM4|FAKD4_MOUSE FAST kinase domain-containing protein 4 OS=Mus musculus OX=10090 GN=Tbrg4 PE=1 SV=1	1	2	2	2	2	2	2	4.6	4.6	4.6	71.513	630	630	4.5			1			1			0	12.652	8563.2	16710	8587.2	9359.5	8200	10533	7988.7	16167	9348.1	9442.9	8484.4	10147	2	2	2	2	2	2	4.6	21487000
sp|Q91YQ5|RPN1_MOUSE	sp|Q91YQ5|RPN1_MOUSE	25	25	25	sp|Q91YQ5|RPN1_MOUSE Dolichyl-diphosphooligosaccharide--protein glycosyltransferase subunit 1 OS=Mus musculus OX=10090 GN=Rpn1 PE=1 SV=1	1	25	25	25	25	25	25	41.3	41.3	41.3	68.527	608	608	5.98	2	3	3	3	7	10	13	15	0	323.31	2147100	4023700	1729100	2615100	2670600	3207800	2002800	3894600	1940100	2613500	2732200	3096100	60	60	60	60	60	60	41.3	12943000000
sp|Q91YT0|NDUV1_MOUSE	sp|Q91YT0|NDUV1_MOUSE	6	6	6	sp|Q91YT0|NDUV1_MOUSE NADH dehydrogenase [ubiquinone] flavoprotein 1, mitochondrial OS=Mus musculus OX=10090 GN=Ndufv1 PE=1 SV=1	1	6	6	6	6	6	6	15.1	15.1	15.1	50.834	464	464	5.62			1		2	3	2		0	51.963	98339	173320	85649	99704	99529	123780	91724	168290	93807	100640	102100	119350	9	9	9	9	9	9	15.1	116410000
sp|Q91YY2|B4GT3_MOUSE	sp|Q91YY2|B4GT3_MOUSE	1	1	1	sp|Q91YY2|B4GT3_MOUSE Beta-1,4-galactosyltransferase 3 OS=Mus musculus OX=10090 GN=B4galt3 PE=1 SV=1	1	1	1	1	1	1	1	2	2	2	44.084	395	395	8								1	0.0070872	6.1365	24312	47186	21325	47726	35722	58874	22681	45625	23967	46749	37652	56375	1	1	1	1	1	1	2	51842000
sp|Q91Z67|SRGP2_MOUSE	sp|Q91Z67|SRGP2_MOUSE	3	3	3	sp|Q91Z67|SRGP2_MOUSE SLIT-ROBO Rho GTPase-activating protein 2 OS=Mus musculus OX=10090 GN=Srgap2 PE=1 SV=2	1	3	3	3	3	3	3	2.5	2.5	2.5	120.8	1071	1071	4			1	2	1				0	17.645	29364	51508	26367	23831	21354	31035	27389	50035	28649	24309	22171	29802	3	3	3	3	3	3	2.5	21383000
sp|Q91ZA3|PCCA_MOUSE	sp|Q91ZA3|PCCA_MOUSE	38	38	38	sp|Q91ZA3|PCCA_MOUSE Propionyl-CoA carboxylase alpha chain, mitochondrial OS=Mus musculus OX=10090 GN=Pcca PE=1 SV=2	1	38	38	38	38	38	38	58.1	58.1	58.1	79.921	724	724	6.28	1	3	2	10	20	31	38	32	0	323.31	7635900	12183000	6770300	5528600	7410600	5941700	7121100	11889000	7272800	5744600	7412900	5818600	182	182	182	182	182	182	58.1	91584000000
sp|Q91ZV3|DCBD2_MOUSE	sp|Q91ZV3|DCBD2_MOUSE	3	3	3	sp|Q91ZV3|DCBD2_MOUSE Discoidin, CUB and LCCL domain-containing protein 2 OS=Mus musculus OX=10090 GN=Dcbld2 PE=1 SV=1	1	3	3	3	3	3	3	6	6	6	83.773	769	769	4.33		1			1	1			0	60.014	20186	30005	17305	19992	14067	17372	18823	29383	18589	20004	14750	16759	3	3	3	3	3	3	6	74320000
sp|Q91ZV7|PLDX1_MOUSE	sp|Q91ZV7|PLDX1_MOUSE	3	3	3	sp|Q91ZV7|PLDX1_MOUSE Plexin domain-containing protein 1 OS=Mus musculus OX=10090 GN=Plxdc1 PE=1 SV=2	1	3	3	3	3	3	3	6.8	6.8	6.8	55.635	500	500	5.4			1	1		1	2		0	39.661	48180	81614	44289	43337	41106	47167	44936	79425	47815	44058	42190	45591	5	5	5	5	5	5	6.8	119270000
sp|Q91ZX7|LRP1_MOUSE	sp|Q91ZX7|LRP1_MOUSE	86	86	85	sp|Q91ZX7|LRP1_MOUSE Prolow-density lipoprotein receptor-related protein 1 OS=Mus musculus OX=10090 GN=Lrp1 PE=1 SV=1	1	86	86	85	86	86	85	21.6	21.6	21.6	504.74	4545	4545	5.73	5	4	7	19	22	29	31	26	0	323.31	2688700	4776900	2530600	2878400	3155200	3466700	2507900	4639000	2745900	2916500	3208900	3355100	141	141	141	141	141	141	21.6	7674599999.999999
sp|Q920A5|RISC_MOUSE	sp|Q920A5|RISC_MOUSE	1	1	1	sp|Q920A5|RISC_MOUSE Retinoid-inducible serine carboxypeptidase OS=Mus musculus OX=10090 GN=Scpep1 PE=1 SV=2	1	1	1	1	1	1	1	2	2	2	50.964	452	452	7							1		0.0015314	6.5965	14052	23736	14042	16643	15434	19606	13106	23116	15045	16746	15908	18894	1	1	1	1	1	1	2	24410000
sp|Q920B9|SP16H_MOUSE	sp|Q920B9|SP16H_MOUSE	3	3	3	sp|Q920B9|SP16H_MOUSE FACT complex subunit SPT16 OS=Mus musculus OX=10090 GN=Supt16h PE=1 SV=2	1	3	3	3	3	3	3	2.8	2.8	2.8	119.82	1047	1047	3	1	1				1			0	32.431	21856	40248	21154	26828	27428	32296	20388	39029	23015	26992	28047	31190	2	2	2	2	2	2	2.8	12651000
sp|Q920L1|FADS1_MOUSE	sp|Q920L1|FADS1_MOUSE	2	2	2	sp|Q920L1|FADS1_MOUSE Acyl-CoA (8-3)-desaturase OS=Mus musculus OX=10090 GN=Fads1 PE=1 SV=1	1	2	2	2	2	2	2	4.3	4.3	4.3	52.322	447	447	6.5						1	1		0	12.494	14247	20945	12356	16701	12128	13760	13285	20525	13272	16606	12650	13308	1	1	1	1	1	1	4.3	19565000
sp|Q921F2|TADBP_MOUSE	sp|Q921F2|TADBP_MOUSE	2	2	2	sp|Q921F2|TADBP_MOUSE TAR DNA-binding protein 43 OS=Mus musculus OX=10090 GN=Tardbp PE=1 SV=1	1	2	2	2	2	2	2	4.1	4.1	4.1	44.547	414	414	3.67		1	1			1			0	13.852	37231	73997	41674	44919	50426	51927	34734	71587	44847	45661	51134	50364	3	3	3	3	3	3	4.1	57595000
sp|Q921G7|ETFD_MOUSE	sp|Q921G7|ETFD_MOUSE	2	2	2	sp|Q921G7|ETFD_MOUSE Electron transfer flavoprotein-ubiquinone oxidoreductase, mitochondrial OS=Mus musculus OX=10090 GN=Etfdh PE=1 SV=1	1	2	2	2	2	2	2	3.7	3.7	3.7	68.09	616	616	5.5				1			1		0	13.172	5142.8	9500.9	6417.7	8470.4	6451.9	9534	4797.2	9229.3	6791.2	8440.6	6767.6	9152.5	1	1	1	1	1	1	3.7	6554100
sp|Q921H8|THIKA_MOUSE;sp|Q8VCH0|THIKB_MOUSE	sp|Q921H8|THIKA_MOUSE;sp|Q8VCH0|THIKB_MOUSE	2;1	2;1	2;1	sp|Q921H8|THIKA_MOUSE 3-ketoacyl-CoA thiolase A, peroxisomal OS=Mus musculus OX=10090 GN=Acaa1a PE=1 SV=1;sp|Q8VCH0|THIKB_MOUSE 3-ketoacyl-CoA thiolase B, peroxisomal OS=Mus musculus OX=10090 GN=Acaa1b PE=1 SV=1	2	2	2	2	2	2	2	9.2	9.2	9.2	43.953	424	424;424	7						1		1	0	54.533	81306	118000	58040	116710	59697	67136	75813	115570	64295	113760	64080	64984	2	2	2	2	2	2	9.2	52702000
sp|Q921I6|SH3B4_MOUSE	sp|Q921I6|SH3B4_MOUSE	4	4	4	sp|Q921I6|SH3B4_MOUSE SH3 domain-binding protein 4 OS=Mus musculus OX=10090 GN=Sh3bp4 PE=1 SV=1	1	4	4	4	4	4	4	4.9	4.9	4.9	107.58	962	962	4.2	1	1			1	1	1		0	26.382	39902	83611	37013	40322	39991	55473	37230	80616	41130	40838	41197	53327	5	5	5	5	5	5	4.9	39591000
sp|Q921L3|TMCO1_MOUSE	sp|Q921L3|TMCO1_MOUSE	2	2	2	sp|Q921L3|TMCO1_MOUSE Calcium load-activated calcium channel OS=Mus musculus OX=10090 GN=Tmco1 PE=1 SV=1	1	2	2	2	2	2	2	9	9	9	21.175	188	188	4.25		1	1	1				1	0	31.187	82312	136270	71166	72597	65220	78354	76767	132710	77242	73536	67242	75633	4	4	4	4	4	4	9	166340000
sp|Q921L8|GLT11_MOUSE	sp|Q921L8|GLT11_MOUSE	2	2	2	sp|Q921L8|GLT11_MOUSE Polypeptide N-acetylgalactosaminyltransferase 11 OS=Mus musculus OX=10090 GN=Galnt11 PE=1 SV=1	1	2	2	2	2	2	2	2.8	2.8	2.8	69.201	608	608	5				1		1			0	14.65	27697	24819	19836	14177	20083	15671	25812	25129	20495	14888	20038	15364	1	1	1	1	1	1	2.8	6028000
sp|Q921M4|GOGA2_MOUSE	sp|Q921M4|GOGA2_MOUSE	1	1	1	sp|Q921M4|GOGA2_MOUSE Golgin subfamily A member 2 OS=Mus musculus OX=10090 GN=Golga2 PE=1 SV=3	1	1	1	1	1	1	1	0.7	0.7	0.7	113.28	999	999	1	1								0	14.099	192180	291670	183280	250360	290720	229990	179210	285530	195530	252010	292360	225390	1	1	1	1	1	1	0.7	193990000
sp|Q921M7|FA49B_MOUSE	sp|Q921M7|FA49B_MOUSE	1	1	1	sp|Q921M7|FA49B_MOUSE Protein FAM49B OS=Mus musculus OX=10090 GN=Fam49b PE=1 SV=1	1	1	1	1	1	1	1	4	4	4	36.776	324	324	5					1				0	6.9205	2400.1	3362.6	2332	2686.5	2457.9	3105.9	2237.9	3307.2	2455.8	2705.2	2535	2993.6	1	1	1	1	1	1	4	2364100
sp|Q921R7|S35A5_MOUSE	sp|Q921R7|S35A5_MOUSE	2	2	2	sp|Q921R7|S35A5_MOUSE Probable UDP-sugar transporter protein SLC35A5 OS=Mus musculus OX=10090 GN=Slc35a5 PE=1 SV=3	1	2	2	2	2	2	2	4.1	4.1	4.1	50.115	437	437	2.5	1			1					0	12.489	39988	67042	40201	21181	22723	25379	37295	65319	42639	22624	23186	24549	2	2	2	2	2	2	4.1	23011000
sp|Q921V5|MGAT2_MOUSE	sp|Q921V5|MGAT2_MOUSE	5	5	5	sp|Q921V5|MGAT2_MOUSE Alpha-1,6-mannosyl-glycoprotein 2-beta-N-acetylglucosaminyltransferase OS=Mus musculus OX=10090 GN=Mgat2 PE=1 SV=1	1	5	5	5	5	5	5	13.1	13.1	13.1	51.029	442	442	6.5					1	2	2	1	0	54.269	44073	96400	45862	77917	74374	93340	41126	92852	50833	77392	76463	89979	6	6	6	6	6	6	13.1	155310000
sp|Q921Y4|MFSD5_MOUSE	sp|Q921Y4|MFSD5_MOUSE	2	2	2	sp|Q921Y4|MFSD5_MOUSE Molybdate-anion transporter OS=Mus musculus OX=10090 GN=Mfsd5 PE=2 SV=1	1	2	2	2	2	2	2	4.7	4.7	4.7	49.679	450	450	4.5				1	1				0	11.759	13183	28379	12568	23167	13984	21154	12301	27338	14097	22712	14934	20300	2	2	2	2	2	2	4.7	21357000
sp|Q922D4|PP6R3_MOUSE	sp|Q922D4|PP6R3_MOUSE	1	1	1	sp|Q922D4|PP6R3_MOUSE Serine/threonine-protein phosphatase 6 regulatory subunit 3 OS=Mus musculus OX=10090 GN=Ppp6r3 PE=1 SV=1	1	1	1	1	1	1	1	1.7	1.7	1.7	94.652	844	844	5					1				0.0070274	6.069	3709.4	6411.6	3612	3837.6	4427.4	4365.1	3459.7	6236	3886.1	3907.2	4478.5	4240.1	1	1	1	1	1	1	1.7	9070100
sp|Q922D8|C1TC_MOUSE	sp|Q922D8|C1TC_MOUSE	2	2	2	sp|Q922D8|C1TC_MOUSE C-1-tetrahydrofolate synthase, cytoplasmic OS=Mus musculus OX=10090 GN=Mthfd1 PE=1 SV=4	1	2	2	2	2	2	2	2.7	2.7	2.7	101.2	935	935	3			2						0	23.962	2763.8	4145.2	2128.4	2729.2	2998.9	4434.6	2577.2	4054.4	2323	2751.8	3080	4256	1	1	1	1	1	1	2.7	3398200
sp|Q922J6|TSN2_MOUSE	sp|Q922J6|TSN2_MOUSE	1	1	1	sp|Q922J6|TSN2_MOUSE Tetraspanin-2 OS=Mus musculus OX=10090 GN=Tspan2 PE=1 SV=1	1	1	1	1	1	1	1	5.4	5.4	5.4	24.181	221	221	4				1					0.0070721	6.1191	7238.9	16488	11442	13599	4521.9	10255	6755.4	15904	12055	13439	5260.1	9767	1	1	1	1	1	1	5.4	9701800
sp|Q922J9|FACR1_MOUSE	sp|Q922J9|FACR1_MOUSE	5	5	5	sp|Q922J9|FACR1_MOUSE Fatty acyl-CoA reductase 1 OS=Mus musculus OX=10090 GN=Far1 PE=1 SV=1	1	5	5	5	5	5	5	10.9	10.9	10.9	59.434	515	515	6				1	1	1	3		0	35.504	51176	96449	48645	60051	47585	68778	47739	93420	53183	60088	49745	66060	8	8	8	8	8	8	10.9	46970000
sp|Q922P8|T132A_MOUSE	sp|Q922P8|T132A_MOUSE	3	3	3	sp|Q922P8|T132A_MOUSE Transmembrane protein 132A OS=Mus musculus OX=10090 GN=Tmem132a PE=1 SV=2	1	3	3	3	3	3	3	4.5	4.5	4.5	110.24	1018	1018	4		1			2				0	18.509	2322.3	4659.7	2283.3	2861	2484.3	2997.4	2166.6	4502.2	2506.5	2867.1	2566	2893	1	1	1	1	1	1	4.5	4607500
sp|Q922Q1|MARC2_MOUSE	sp|Q922Q1|MARC2_MOUSE	2	2	2	sp|Q922Q1|MARC2_MOUSE Mitochondrial amidoxime reducing component 2 OS=Mus musculus OX=10090 GN=Mtarc2 PE=1 SV=1	1	2	2	2	2	2	2	7.1	7.1	7.1	38.194	338	338	4			1		1				0	11.301	20425	31501	18280	15081	14708	19462	19047	30796	19539	15502	15148	18733	2	2	2	2	2	2	7.1	21318000
sp|Q922Q4|P5CR2_MOUSE;sp|Q922W5|P5CR1_MOUSE	sp|Q922Q4|P5CR2_MOUSE;sp|Q922W5|P5CR1_MOUSE	2;1	2;1	2;1	sp|Q922Q4|P5CR2_MOUSE Pyrroline-5-carboxylate reductase 2 OS=Mus musculus OX=10090 GN=Pycr2 PE=1 SV=1;sp|Q922W5|P5CR1_MOUSE Pyrroline-5-carboxylate reductase 1, mitochondrial OS=Mus musculus OX=10090 GN=Pycr1 PE=1 SV=1	2	2	2	2	2	2	2	8.4	8.4	8.4	33.659	320	320;309	8								2	0	18.495	72765	124460	64322	83423	87536	87320	67867	121040	70157	83907	88962	84792	3	3	3	3	3	3	8.4	40525000
sp|Q922Q8|LRC59_MOUSE	sp|Q922Q8|LRC59_MOUSE	8	8	8	sp|Q922Q8|LRC59_MOUSE Leucine-rich repeat-containing protein 59 OS=Mus musculus OX=10090 GN=Lrrc59 PE=1 SV=1	1	8	8	8	8	8	8	24.1	24.1	24.1	34.877	307	307	5.5	1	1	1	2	2		3	4	0	65.98	455270	782100	393720	509120	506200	618670	424630	760310	430880	511430	519000	596830	13	13	13	13	13	13	24.1	1768799999.9999998
sp|Q922R8|PDIA6_MOUSE	sp|Q922R8|PDIA6_MOUSE	5	5	5	sp|Q922R8|PDIA6_MOUSE Protein disulfide-isomerase A6 OS=Mus musculus OX=10090 GN=Pdia6 PE=1 SV=3	1	5	5	5	5	5	5	12.3	12.3	12.3	48.1	440	440	5.29		1		1	1	2	2		0	33.74	63353	119130	49888	85579	108050	118480	59098	115280	56337	85770	109120	114660	5	5	5	5	5	5	12.3	80714000
sp|Q922T2|MFAP3_MOUSE;sp|Q9D3X9|MFA3L_MOUSE	sp|Q922T2|MFAP3_MOUSE	4;1	4;1	4;1	sp|Q922T2|MFAP3_MOUSE Microfibril-associated glycoprotein 3 OS=Mus musculus OX=10090 GN=Mfap3 PE=2 SV=1	2	4	4	4	4	4	4	13.2	13.2	13.2	38.405	349	349;409	4.5	2			1		1	1	1	0	60.201	84279	161770	76109	76687	61998	70281	78622	156520	83753	77534	64229	67969	5	5	5	5	5	5	13.2	152510000
sp|Q923D3|PARM1_MOUSE	sp|Q923D3|PARM1_MOUSE	2	2	2	sp|Q923D3|PARM1_MOUSE Prostate androgen-regulated mucin-like protein 1 homolog OS=Mus musculus OX=10090 GN=Parm1 PE=1 SV=1	1	2	2	2	2	2	2	10.1	10.1	10.1	30.667	296	296	5				1	2	1			0	47.78	179750	330560	169540	111610	132950	157560	167670	320520	183590	117350	135130	152120	6	6	6	6	6	6	10.1	583840000
sp|Q923Z0|GPC5B_MOUSE	sp|Q923Z0|GPC5B_MOUSE	1	1	1	sp|Q923Z0|GPC5B_MOUSE G-protein coupled receptor family C group 5 member B OS=Mus musculus OX=10090 GN=Gprc5b PE=1 SV=1	1	1	1	1	1	1	1	2.9	2.9	2.9	45.899	410	410	3.67			1	2					0	9.6569	8295.2	14128	8026.6	9683.2	6636.8	9515.6	7736.7	13750	8643.2	9666	7007.8	9142.7	3	3	3	3	3	3	2.9	38777000
sp|Q924N4|S12A6_MOUSE	sp|Q924N4|S12A6_MOUSE	20	10	8	sp|Q924N4|S12A6_MOUSE Solute carrier family 12 member 6 OS=Mus musculus OX=10090 GN=Slc12a6 PE=1 SV=2	1	20	10	8	20	10	8	17	10.3	8.6	127.53	1150	1150	5.28	1	2	2	2	1	3	3	4	0	254.13	496220	947160	370050	255140	304750	296940	462900	915680	417170	267470	307920	288550	15	15	15	15	15	15	17	550580000
sp|Q925N2|SFXN2_MOUSE	sp|Q925N2|SFXN2_MOUSE	1	1	1	sp|Q925N2|SFXN2_MOUSE Sideroflexin-2 OS=Mus musculus OX=10090 GN=Sfxn2 PE=1 SV=1	1	1	1	1	1	1	1	3.1	3.1	3.1	36.141	322	322	3			1						0	6.9418	4485.7	6858.1	2834	6229.8	3335.6	3187.7	4182.9	6693.5	3226.1	6062.9	3548.9	3103.1	1	1	1	1	1	1	3.1	5828500
sp|Q925P2|CEAM2_MOUSE	sp|Q925P2|CEAM2_MOUSE	4	1	1	sp|Q925P2|CEAM2_MOUSE Carcinoembryonic antigen-related cell adhesion molecule 2 OS=Mus musculus OX=10090 GN=Ceacam2 PE=1 SV=3	1	4	1	1	4	1	1	12.3	3.3	3.3	57.202	520	520	7							1		0.0064562	6.236	3932.3	7316	4280.8	3340.4	4276.6	4582.1	3668.2	7097	4568.4	3476.1	4317.9	4437.7	1	1	1	1	1	1	12.3	5163100
sp|Q99020|ROAA_MOUSE	sp|Q99020|ROAA_MOUSE	1	1	1	sp|Q99020|ROAA_MOUSE Heterogeneous nuclear ribonucleoprotein A/B OS=Mus musculus OX=10090 GN=Hnrnpab PE=1 SV=1	1	1	1	1	1	1	1	4.6	4.6	4.6	30.831	285	285	3			1						0	18.46	5876.2	8891	6824.4	5870.9	7989.7	7891.3	5479.5	8720.1	7090.3	6082.1	8026.9	7663.9	1	1	1	1	1	1	4.6	6906000
sp|Q99J21|MCLN1_MOUSE	sp|Q99J21|MCLN1_MOUSE	2	2	2	sp|Q99J21|MCLN1_MOUSE Mucolipin-1 OS=Mus musculus OX=10090 GN=Mcoln1 PE=1 SV=1	1	2	2	2	2	2	2	2.8	2.8	2.8	65.505	580	580	6.33						2	1		0	12.002	54421	99544	51952	51075	53753	77181	50763	96550	56366	52089	55284	74128	3	3	3	3	3	3	2.8	27261000
sp|Q99J27|ACATN_MOUSE	sp|Q99J27|ACATN_MOUSE	4	4	4	sp|Q99J27|ACATN_MOUSE Acetyl-coenzyme A transporter 1 OS=Mus musculus OX=10090 GN=Slc33a1 PE=1 SV=1	1	4	4	4	4	4	4	7.8	7.8	7.8	61.075	550	550	6				1	1	1	3		0	34.496	33058	55746	29636	45503	39932	46694	30832	54253	32308	45239	41165	45111	4	4	4	4	4	4	7.8	36478000
sp|Q99J56|DERL1_MOUSE	sp|Q99J56|DERL1_MOUSE	3	3	3	sp|Q99J56|DERL1_MOUSE Derlin-1 OS=Mus musculus OX=10090 GN=Derl1 PE=1 SV=1	1	3	3	3	3	3	3	9.6	9.6	9.6	28.834	251	251	6.75					1	1		2	0	20.364	32727	48141	30209	46762	45859	47594	30517	47196	32311	46608	46812	46155	2	2	2	2	2	2	9.6	28715000
sp|Q99J93|IFM2_MOUSE;sp|Q9CQW9|IFM3_MOUSE	sp|Q99J93|IFM2_MOUSE	3;1	3;1	3;1	sp|Q99J93|IFM2_MOUSE Interferon-induced transmembrane protein 2 OS=Mus musculus OX=10090 GN=Ifitm2 PE=1 SV=1	2	3	3	3	3	3	3	29.2	29.2	29.2	15.743	144	144;137	5.33		1	1	1			1	2	0	51.759	171370	278870	120380	132420	100110	122430	159820	271480	134280	133100	104410	118140	6	6	6	6	6	6	29.2	349420000
sp|Q99JB2|STML2_MOUSE	sp|Q99JB2|STML2_MOUSE	6	6	6	sp|Q99JB2|STML2_MOUSE Stomatin-like protein 2, mitochondrial OS=Mus musculus OX=10090 GN=Stoml2 PE=1 SV=1	1	6	6	6	6	6	6	18.7	18.7	18.7	38.384	353	353	5.29			1	2	1	1	1	1	0	59.648	80667	148050	73667	92418	81008	105720	75246	143540	80704	92638	83839	101810	6	6	6	6	6	6	18.7	139470000
sp|Q99JF8|PSIP1_MOUSE	sp|Q99JF8|PSIP1_MOUSE	1	1	1	sp|Q99JF8|PSIP1_MOUSE PC4 and SFRS1-interacting protein OS=Mus musculus OX=10090 GN=Psip1 PE=1 SV=1	1	1	1	1	1	1	1	1.3	1.3	1.3	59.696	528	528	7							1		0.0090278	6.0203	8382.9	11112	5918	5993.3	4480.7	4958.9	7815.6	10939	6406.9	6045.3	4663.4	4799.9	1	1	1	1	1	1	1.3	5090300
sp|Q99JR1|SFXN1_MOUSE	sp|Q99JR1|SFXN1_MOUSE	4	4	4	sp|Q99JR1|SFXN1_MOUSE Sideroflexin-1 OS=Mus musculus OX=10090 GN=Sfxn1 PE=1 SV=3	1	4	4	4	4	4	4	17.1	17.1	17.1	35.649	322	322	6.4					1	2	1	1	0	106.24	29365	58046	26764	33086	30921	33957	27396	56095	29621	33242	31709	32869	4	4	4	4	4	4	17.1	43368000
sp|Q99JT6|TLCD1_MOUSE	sp|Q99JT6|TLCD1_MOUSE	1	1	1	sp|Q99JT6|TLCD1_MOUSE TLC domain-containing protein 1 OS=Mus musculus OX=10090 GN=Tlcd1 PE=2 SV=1	1	1	1	1	1	1	1	5.3	5.3	5.3	28.787	247	247	7							1		0.0015337	6.599	17240	29820	19714	40601	9746.2	20592	16080	29038	21111	39217	11887	19647	1	1	1	1	1	1	5.3	24613000
sp|Q99JW5|EPCAM_MOUSE	sp|Q99JW5|EPCAM_MOUSE	4	4	4	sp|Q99JW5|EPCAM_MOUSE Epithelial cell adhesion molecule OS=Mus musculus OX=10090 GN=Epcam PE=1 SV=1	1	4	4	4	4	4	4	9.8	9.8	9.8	35.019	315	315	4	1	2	2	2	2	2	1		0	40.225	295690	558080	247970	158580	191950	215140	275830	540120	273840	167270	194630	208070	12	12	12	12	12	12	9.8	777850000
sp|Q99JY0|ECHB_MOUSE	sp|Q99JY0|ECHB_MOUSE	2	2	2	sp|Q99JY0|ECHB_MOUSE Trifunctional enzyme subunit beta, mitochondrial OS=Mus musculus OX=10090 GN=Hadhb PE=1 SV=1	1	2	2	2	2	2	2	3.8	3.8	3.8	51.386	475	475	7						1		1	0	17.511	3346.7	6117.1	3166.4	3947.3	3593.5	4157.1	3121.8	5933	3450.7	3961.1	3696.3	4017.4	1	1	1	1	1	1	3.8	13785000
sp|Q99JY8|PLPP3_MOUSE	sp|Q99JY8|PLPP3_MOUSE	4	4	4	sp|Q99JY8|PLPP3_MOUSE Phospholipid phosphatase 3 OS=Mus musculus OX=10090 GN=Plpp3 PE=1 SV=1	1	4	4	4	4	4	4	14.4	14.4	14.4	35.216	312	312	6.67					1	2	1	2	0	33.411	167390	319810	139240	116500	115750	145160	156160	309350	154620	119770	118870	139930	7	7	7	7	7	7	14.4	323980000
sp|Q99KC7|SMAGP_MOUSE	sp|Q99KC7|SMAGP_MOUSE	1	1	1	sp|Q99KC7|SMAGP_MOUSE Small cell adhesion glycoprotein OS=Mus musculus OX=10090 GN=Smagp PE=1 SV=2	1	1	1	1	1	1	1	25.8	25.8	25.8	10.696	97	97	5.17				1	3	2			0	63.683	51395	142780	47702	65439	75909	90995	47986	136320	55724	65946	77178	87823	7	7	7	7	7	7	25.8	126410000
sp|Q99KF1|TMED9_MOUSE	sp|Q99KF1|TMED9_MOUSE	6	6	5	sp|Q99KF1|TMED9_MOUSE Transmembrane emp24 domain-containing protein 9 OS=Mus musculus OX=10090 GN=Tmed9 PE=1 SV=2	1	6	6	5	6	6	5	35.3	35.3	28.1	27.127	235	235	6.2		1			1	3	3	2	0	62.665	100600	177550	87751	162120	148050	191700	93832	172390	96947	160400	152740	184640	12	12	12	12	12	12	35.3	461180000
sp|Q99KI0|ACON_MOUSE	sp|Q99KI0|ACON_MOUSE	3	3	3	sp|Q99KI0|ACON_MOUSE Aconitate hydratase, mitochondrial OS=Mus musculus OX=10090 GN=Aco2 PE=1 SV=1	1	3	3	3	3	3	3	5.1	5.1	5.1	85.462	780	780	4.67			1	1			1		0	21.419	10042	18427	10293	16703	13350	16416	9367.6	17879	11166	16535	13864	15836	3	3	3	3	3	3	5.1	23053000
sp|Q99KN9|EPN4_MOUSE	sp|Q99KN9|EPN4_MOUSE	1	1	1	sp|Q99KN9|EPN4_MOUSE Clathrin interactor 1 OS=Mus musculus OX=10090 GN=Clint1 PE=1 SV=2	1	1	1	1	1	1	1	1.7	1.7	1.7	68.512	631	631	2.5		1	1						0.0064702	6.2508	3772.2	6175	5300.8	4940.3	3898.5	5344.6	3518	6041.8	5459.8	5010	4071.1	5140.4	2	2	2	2	2	2	1.7	6309200
sp|Q99KW9|TIP_MOUSE	sp|Q99KW9|TIP_MOUSE	2	2	2	sp|Q99KW9|TIP_MOUSE T-cell immunomodulatory protein OS=Mus musculus OX=10090 GN=Itfg1 PE=1 SV=2	1	2	2	2	2	2	2	3.8	3.8	3.8	67.464	610	610	7.5							1	1	0	13.951	53401	72965	31792	48852	41846	34731	49789	71625	35610	48535	42816	33977	2	2	2	2	2	2	3.8	64042000
[truncated: 302 more rows]
[truncated: 16 more columns]

## Sheet: Protein abundance and statistic
Majority.protein.IDs	gene_name	chanel_126_TMT	chanel_127_TMT	chanel_128_TMT	chanel_129_TMT	chanel_130_TMT	chanel_131_TMT	Vmp1KO	WT	FC(Vmp1KO_vs_WT)	pval(Vmp1KO_vs_WT)	pval_adj(Vmp1KO_vs_WT)
[truncated: 1,417 more rows]

## Sheet: GO Analysis_global
Term	Overlap	P.value	Genes
[truncated: 384 more rows]

## Sheet: GO Analysis_differential_protei
category	Term	downregulated	upregulated	nr_gene_down	nr_gene_up
[truncated: 22 more rows]
